# Supplementary material for: Crystal structure and characterization of a new copper(II) chloride dimer with meth­yl(pyridin-2-yl­methyl­idene)amine
Source: Acta Crystallogr E Crystallogr Commun. 2020 May 5;76(Pt 6):790–3. doi: 10.1107/S2056989020005903 (PMC7274002; doi:10.1107/S2056989020005903)
Supplement: Supplementary file 1 [file e-76-00790-sup1.cif]

##############################################################################
#                                                                            #
# This CIF contains the data in a paper accepted for publication in          #
# Acta Crystallographica Section E. It conforms to the requirements of       #
# Notes for Authors for Acta Crystallographica Section E, and has been       #
# peer reviewed under the auspices of the IUCr Commission on Journals.       #
#                                                                            #
# Full details of the Crystallographic Information File format               #
# are given in the paper "The Crystallographic Information File (CIF):       #
# a New Standard Archive File for Crystallography" by S. R. Hall, F. H.      #
# Allen and I. D. Brown [Acta Cryst. (1991), A47, 655-685].                  #
#                                                                            #
# The current version of the core CIF dictionary is obtainable from          #
# ftp://ftp.iucr.org/pub/cif_core.dic.                                       #
#                                                                            #
# Software is freely available for graphical display of the structure(s)     #
# in this CIF. For information consult the CIF software page                 #
# http://www.iucr.org/resources/cif/software.                                #
#                                                                            #
# This file may be used for bona fide research purposes within the           #
# scientific community so long as proper attribution is given to the journal # 
# article from which it was obtained.                                        #
#                                                                            #
##############################################################################
data_I
_audit_creation_method     'WinGX routine CIF_UPDATE'
_database_code_depnum_ccdc_archive     'CCDC  1981381'
_chemical_name_systematic
;\
Di-\m-chlorido-bis{chlorido[methyl(pyridin-2-ylmethylidene)amine-\
\k^2^<i>N</i>,<i>N</i>']copper(II)}
;
_chemical_formula_moiety     'C14 H16 Cl4 Cu2 N4'
_chemical_formula_sum     'C14 H16 Cl4 Cu2 N4'
_chemical_formula_iupac     '[Cu2 Cl4 (C7 H8 N2)2]'
_chemical_formula_weight     509.19
_symmetry_cell_setting     triclinic
_symmetry_space_group_name_H-M     'P -1'
_symmetry_space_group_name_Hall     '-P 1'
loop_
    _symmetry_equiv_pos_as_xyz
    'x, y, z'
    '-x, -y, -z'
_cell_length_a     7.7054(5)
_cell_length_b     7.7240(5)
_cell_length_c     8.5606(5)
_cell_angle_alpha     103.659(5)
_cell_angle_beta     98.803(5)
_cell_angle_gamma     110.273(5)
_cell_volume     448.74(5)
_cell_formula_units_Z     1
_cell_measurement_reflns_used     7922
_cell_measurement_theta_min     3.9857
_cell_measurement_theta_max     37.5405
_cell_measurement_temperature     100(2)
_exptl_crystal_description     plate
_exptl_crystal_colour     green
_exptl_crystal_size_max     0.56
_exptl_crystal_size_mid     0.41
_exptl_crystal_size_min     0.16
_exptl_crystal_density_diffrn     1.884
_exptl_crystal_F_000     254
loop_
    _exptl_crystal_face_index_h
    _exptl_crystal_face_index_k
    _exptl_crystal_face_index_l
    _exptl_crystal_face_perp_dist
    0 -1 1 0.1811
    0 1 0 0.1102
    1 0 -1 0.1
    0 0 -1 0.2573
    -1 0 0 0.1289
    1 0 0 0.0284
    -2 3 0 0.1199
    -1 1 1 0.2033
    1 -3 1 0.2436
_exptl_absorpt_coefficient_mu     2.969
_exptl_absorpt_correction_type     analytical
_exptl_absorpt_process_details
;
(CrysAlis Pro; Rigaku OD, 2016)
;
_exptl_absorpt_correction_T_min     0.367
_exptl_absorpt_correction_T_max     0.669
_diffrn_ambient_temperature     100(2)
_diffrn_radiation_type     MoK\a
_diffrn_radiation_wavelength     0.71073
_diffrn_radiation_monochromator     graphite
_diffrn_measurement_device_type     'Oxford Diffraction Gemini diffractometer'
_diffrn_measurement_method     '\w scans'
_diffrn_detector_area_resol_mean     10.4738
_diffrn_reflns_number     13153
_diffrn_reflns_av_R_equivalents     0.0238
_diffrn_reflns_av_unetI/netI     0.0546
_diffrn_reflns_theta_min     4.206
_diffrn_reflns_theta_max     35.998
_diffrn_reflns_theta_full     25.242
_diffrn_measured_fraction_theta_max     0.997
_diffrn_measured_fraction_theta_full     0.994
_diffrn_reflns_limit_h_min     -12
_diffrn_reflns_limit_h_max     12
_diffrn_reflns_limit_k_min     -12
_diffrn_reflns_limit_k_max     12
_diffrn_reflns_limit_l_min     -14
_diffrn_reflns_limit_l_max     14
_refine_special_details
;
 One low theta reflection was omitted from the refinement.
;
_reflns_number_total     4238
_reflns_number_gt     3866
_reflns_threshold_expression     'I > 2\s(I)'
_refine_ls_structure_factor_coef     Fsqd
_refine_ls_matrix_type     full
_refine_ls_R_factor_all     0.0241
_refine_ls_R_factor_gt     0.0207
_refine_ls_wR_factor_gt     0.0526
_refine_ls_wR_factor_ref     0.054
_refine_ls_goodness_of_fit_ref     1.076
_refine_ls_restrained_S_all     1.076
_refine_ls_number_reflns     4238
_refine_ls_number_parameters     111
_refine_ls_number_restraints     0
_refine_ls_hydrogen_treatment     constr
_refine_ls_weighting_scheme     calc
_refine_ls_weighting_details
              'w=1/[\s^2^(Fo^2^)+(0.0232P)^2^+0.1399P] where P=(Fo^2^+2Fc^2^)/3'
_atom_sites_solution_hydrogens     geom
_refine_ls_shift/su_max     0.002
_refine_ls_shift/su_mean     0
_refine_diff_density_max     0.682
_refine_diff_density_min     -0.517
_refine_ls_extinction_method
;
SHELXL-2017/1 (Sheldrick 2015b)
;
_refine_ls_extinction_coef     0.018(2)
_refine_ls_extinction_expression
                                    Fc^*^=kFc[1+0.001xFc^2^\l^3^/sin(2\q)]^-1/4^
loop_
    _atom_type_symbol
    _atom_type_description
    _atom_type_scat_dispersion_real
    _atom_type_scat_dispersion_imag
    _atom_type_scat_source
    C C 0.0033 0.0016 'International Tables Vol C Tables 4.2.6.8 and 6.1.1.4'
    H H 0 0 'International Tables Vol C Tables 4.2.6.8 and 6.1.1.4'
    N N 0.0061 0.0033 'International Tables Vol C Tables 4.2.6.8 and 6.1.1.4'
    Cu Cu 0.3201 1.2651 'International Tables Vol C Tables 4.2.6.8 and 6.1.1.4'
    Cl Cl 0.1484 0.1585 'International Tables Vol C Tables 4.2.6.8 and 6.1.1.4'
_computing_data_collection
;
CrysAlis Pro (Rigaku OD, 2016)
;
_computing_cell_refinement
;
CrysAlis Pro (Rigaku OD, 2016)
;
_computing_data_reduction
;
CrysAlis Pro (Rigaku OD, 2016)
;
_computing_structure_solution
;
SHELXT (Sheldrick, 2015a)
;
_computing_structure_refinement
;
SHELXL2017 (Sheldrick, 2015b)
;
_computing_molecular_graphics
;
DIAMOND (Brandenburg, 1999), Mercury (Macrae, 2020)
;
_computing_publication_material
;
WinGX (Farrugia, 2012)
;
loop_
    _atom_site_type_symbol
    _atom_site_label
    _atom_site_fract_x
    _atom_site_fract_y
    _atom_site_fract_z
    _atom_site_U_iso_or_equiv
    _atom_site_adp_type
    _atom_site_calc_flag
    _atom_site_occupancy
    _atom_site_disorder_assembly
    _atom_site_disorder_group
    Cu Cu1 0.50923(2) 0.72999(2) 0.57914(2) 0.01020(4) Uani d 1 . .
    Cl Cl1 0.73459(3) 0.54548(3) 0.59992(3) 0.01344(5) Uani d 1 . .
    Cl Cl2 0.36774(3) 0.72631(3) 0.79030(3) 0.01500(5) Uani d 1 . .
    N N1 0.73406(12) 0.98020(12) 0.71584(10) 0.01113(13) Uani d 1 . .
    C C2 0.82713(14) 1.08198(14) 0.62321(12) 0.01197(15) Uani d 1 . .
    C C21 0.74454(15) 0.99108(15) 0.44328(12) 0.01362(16) Uani d 1 . .
    H H21 0.797176 1.050864 0.36667 0.016 Uiso calc 1 . .
    N N22 0.59926(13) 0.82859(13) 0.39284(10) 0.01293(14) Uani d 1 . .
    C C23 0.51841(17) 0.72996(17) 0.21469(12) 0.01786(18) Uani d 1 . .
    H H23A 0.580724 0.81486 0.153155 0.027 Uiso calc 1 . .
    H H23B 0.380672 0.699047 0.18678 0.027 Uiso calc 1 . .
    H H23C 0.539512 0.609696 0.184401 0.027 Uiso calc 1 . .
    C C3 0.98700(15) 1.25492(15) 0.69291(13) 0.01513(17) Uani d 1 . .
    H H3 1.047781 1.324625 0.625083 0.018 Uiso calc 1 . .
    C C4 1.05621(15) 1.32381(15) 0.86576(14) 0.01670(18) Uani d 1 . .
    H H4 1.166445 1.441282 0.917816 0.02 Uiso calc 1 . .
    C C5 0.96252(15) 1.21913(15) 0.96081(13) 0.01547(17) Uani d 1 . .
    H H5 1.008301 1.263236 1.078576 0.019 Uiso calc 1 . .
    C C6 0.79997(14) 1.04805(14) 0.88085(12) 0.01344(16) Uani d 1 . .
    H H6 0.734271 0.977774 0.946118 0.016 Uiso calc 1 . .
loop_
    _atom_site_aniso_label
    _atom_site_aniso_U_11
    _atom_site_aniso_U_22
    _atom_site_aniso_U_33
    _atom_site_aniso_U_12
    _atom_site_aniso_U_13
    _atom_site_aniso_U_23
    Cu1 0.01109(6) 0.00923(6) 0.00822(5) 0.00253(4) 0.00183(4) 0.00182(4)
    Cl1 0.01209(9) 0.01174(9) 0.01270(9) 0.00393(7) -0.00076(7) 0.00086(7)
    Cl2 0.01607(10) 0.01358(10) 0.01276(9) 0.00224(8) 0.00631(8) 0.00342(7)
    N1 0.0127(3) 0.0098(3) 0.0105(3) 0.0037(3) 0.0030(3) 0.0034(2)
    C2 0.0132(4) 0.0110(4) 0.0128(4) 0.0046(3) 0.0050(3) 0.0049(3)
    C21 0.0170(4) 0.0150(4) 0.0125(4) 0.0082(3) 0.0061(3) 0.0065(3)
    N22 0.0162(4) 0.0142(4) 0.0094(3) 0.0075(3) 0.0029(3) 0.0037(3)
    C23 0.0238(5) 0.0209(5) 0.0087(4) 0.0100(4) 0.0027(3) 0.0037(3)
    C3 0.0143(4) 0.0118(4) 0.0188(4) 0.0034(3) 0.0063(3) 0.0052(3)
    C4 0.0136(4) 0.0119(4) 0.0200(4) 0.0021(3) 0.0033(3) 0.0020(3)
    C5 0.0149(4) 0.0130(4) 0.0135(4) 0.0032(3) 0.0008(3) 0.0009(3)
    C6 0.0148(4) 0.0120(4) 0.0102(3) 0.0029(3) 0.0015(3) 0.0024(3)
_geom_special_details
;
 All esds (except the esd in the dihedral angle between two l.s. planes)
 are estimated using the full covariance matrix.  The cell esds are taken
 into account individually in the estimation of esds in distances, angles
 and torsion angles; correlations between esds in cell parameters are only
 used when they are defined by crystal symmetry.  An approximate (isotropic)
 treatment of cell esds is used for estimating esds involving l.s. planes.
;
loop_
    _geom_bond_atom_site_label_1
    _geom_bond_atom_site_label_2
    _geom_bond_site_symmetry_2
    _geom_bond_distance
    _geom_bond_publ_flag
    Cu1 N1 . 2.0241(9) y
    Cu1 N22 . 2.0374(8) y
    Cu1 Cl2 . 2.2500(3) y
    Cu1 Cl1 2_666 2.2835(3) y
    Cu1 Cl1 . 2.6112(3) y
    N1 C6 . 1.3320(12) ?
    N1 C2 . 1.3561(12) ?
    C2 C3 . 1.3842(14) ?
    C2 C21 . 1.4663(14) ?
    C21 N22 . 1.2796(13) ?
    C21 H21 . 0.95 ?
    N22 C23 . 1.4580(13) ?
    C23 H23A . 0.98 ?
    C23 H23B . 0.98 ?
    C23 H23C . 0.98 ?
    C3 C4 . 1.3953(15) ?
    C3 H3 . 0.95 ?
    C4 C5 . 1.3867(15) ?
    C4 H4 . 0.95 ?
    C5 C6 . 1.3953(14) ?
    C5 H5 . 0.95 ?
    C6 H6 . 0.95 ?
loop_
    _geom_angle_atom_site_label_1
    _geom_angle_atom_site_label_2
    _geom_angle_atom_site_label_3
    _geom_angle_site_symmetry_1
    _geom_angle_site_symmetry_3
    _geom_angle
    _geom_angle_publ_flag
    N1 Cu1 N22 . . 80.20(3) y
    N1 Cu1 Cl2 . . 92.29(2) y
    N22 Cu1 Cl2 . . 155.16(3) y
    N1 Cu1 Cl1 . 2_666 173.79(2) y
    N22 Cu1 Cl1 . 2_666 93.61(3) y
    Cl2 Cu1 Cl1 . 2_666 93.600(11) y
    N1 Cu1 Cl1 . . 88.81(3) y
    N22 Cu1 Cl1 . . 94.79(3) y
    Cl2 Cu1 Cl1 . . 108.803(10) y
    Cl1 Cu1 Cl1 2_666 . 91.137(10) y
    Cu1 Cl1 Cu1 2_666 . 88.864(11) y
    C6 N1 C2 . . 118.79(8) ?
    C6 N1 Cu1 . . 127.36(7) ?
    C2 N1 Cu1 . . 113.81(6) ?
    N1 C2 C3 . . 122.78(9) ?
    N1 C2 C21 . . 113.95(8) ?
    C3 C2 C21 . . 123.26(9) ?
    N22 C21 C2 . . 117.82(8) ?
    N22 C21 H21 . . 121.1 ?
    C2 C21 H21 . . 121.1 ?
    C21 N22 C23 . . 119.31(9) ?
    C21 N22 Cu1 . . 114.21(7) ?
    C23 N22 Cu1 . . 126.45(7) ?
    N22 C23 H23A . . 109.5 ?
    N22 C23 H23B . . 109.5 ?
    H23A C23 H23B . . 109.5 ?
    N22 C23 H23C . . 109.5 ?
    H23A C23 H23C . . 109.5 ?
    H23B C23 H23C . . 109.5 ?
    C2 C3 C4 . . 118.02(9) ?
    C2 C3 H3 . . 121 ?
    C4 C3 H3 . . 121 ?
    C5 C4 C3 . . 119.36(9) ?
    C5 C4 H4 . . 120.3 ?
    C3 C4 H4 . . 120.3 ?
    C4 C5 C6 . . 118.99(10) ?
    C4 C5 H5 . . 120.5 ?
    C6 C5 H5 . . 120.5 ?
    N1 C6 C5 . . 122.05(9) ?
    N1 C6 H6 . . 119 ?
    C5 C6 H6 . . 119 ?
loop_
    _geom_torsion_atom_site_label_1
    _geom_torsion_atom_site_label_2
    _geom_torsion_atom_site_label_3
    _geom_torsion_atom_site_label_4
    _geom_torsion_site_symmetry_1
    _geom_torsion_site_symmetry_2
    _geom_torsion_site_symmetry_3
    _geom_torsion_site_symmetry_4
    _geom_torsion
    _geom_torsion_publ_flag
    C6 N1 C2 C3 . . . . -0.69(15) ?
    Cu1 N1 C2 C3 . . . . -178.63(8) ?
    C6 N1 C2 C21 . . . . 178.59(9) ?
    Cu1 N1 C2 C21 . . . . 0.66(11) ?
    N1 C2 C21 N22 . . . . -0.97(14) ?
    C3 C2 C21 N22 . . . . 178.31(10) ?
    C2 C21 N22 C23 . . . . -177.41(9) ?
    C2 C21 N22 Cu1 . . . . 0.77(12) ?
    N1 C2 C3 C4 . . . . 1.35(16) ?
    C21 C2 C3 C4 . . . . -177.87(10) ?
    C2 C3 C4 C5 . . . . -0.67(16) ?
    C3 C4 C5 C6 . . . . -0.57(17) ?
    C2 N1 C6 C5 . . . . -0.66(15) ?
    Cu1 N1 C6 C5 . . . . 176.97(8) ?
    C4 C5 C6 N1 . . . . 1.29(17) ?
loop_
    _geom_hbond_atom_site_label_D
    _geom_hbond_atom_site_label_H
    _geom_hbond_atom_site_label_A
    _geom_hbond_site_symmetry_A
    _geom_hbond_distance_DH
    _geom_hbond_distance_HA
    _geom_hbond_distance_DA
    _geom_hbond_angle_DHA
    _geom_hbond_publ_flag
    C6 H6 Cl2 . 0.95 2.71 3.2301(10) 115 yes
_shelx_hkl_file
;
   0   0   2 1697.97 131.220   6
   0   0  -2 1545.51 116.436   8
   0   0  -2 1646.10 78.8057   9
   0   0  -3 3641.42 217.730   8
   0   0   3 3887.27 241.140   6
   0   0  -4 136509. 2757.15   8
   0   0   4 137630. 2831.47   6
   0   0  -4 141136. 2690.80  11
   0   0   4 135824. 2764.01   2
   0   0  -5 432398. 2648.34  11
   0   0  -5 431162. 2949.77   8
   0   0   5 432041. 3235.11   6
   0   0  -6 258715. 5039.39  11
   0   0   6 262988. 5319.64   6
   0   0   6 271273. 5198.46   2
   0   0  -6 269394. 5194.76   8
   0   0  -7 54201.7 1580.08   8
   0   0   7 57379.0 1727.93   6
   0   0  -7 52153.0 1456.14  11
   0   0   7 53179.5 1578.47   2
   0   0  -8 29027.0 1141.61   8
   0   0  -8 28238.7 1032.10  11
   0   0   8 28240.6 1119.90   2
   0   0   8 26976.2 1208.71   6
   0   0  -9 1644.74 277.692  11
   0   0   9 1513.95 298.504   2
   0   0   9 1023.54 286.376   6
   0   0  -9 1407.92 315.375   8
   0   0 -10 63376.3 2099.88   8
   0   0  10 68611.4 2301.72   6
   0   0 -10 65981.6 1952.23  11
   0   0  10 60336.0 2023.90   2
   0   0 -11 55053.9 2044.77   8
   0   0  11 59753.9 2231.70   6
   0   0 -11 55477.5 1857.59  11
   0   0  11 56601.9 2006.25   2
   0   0 -12 1415.59 383.662   8
   0   0  12 1074.19 386.994   6
   0   0  12 981.944 372.159   2
   0   0  12 838.864 319.859   4
   0   0 -13 11649.9 1001.40   8
   0   0  13 11870.3 990.513   4
   0  -1  13-234.106 273.908   6
   0   1 -13 28.0786 306.846   8
   0   1 -12 74.6061 211.863  11
   0   1 -12 305.019 270.693   8
   0  -1  12 233.681 244.204   2
   0  -1  12 736.801 324.712   6
   0   1 -11 460.347 296.465   8
   0  -1  11 365.169 217.637   2
   0  -1  11 753.939 324.522   6
   0   1 -11 479.202 239.533  11
   0   1 -10 9910.65 738.031   8
   0  -1  10 10475.1 849.203   6
   0  -1  10 9410.42 668.502   2
   0   1 -10 10924.0 702.679  11
   0   1  -9 74130.9 2136.50   8
   0  -1   9 69445.5 2282.49   6
   0   1  -9 73768.2 2023.25  11
   0  -1   9 71880.3 2051.09   2
   0   1  -8 9989.01 629.209   8
   0  -1   8 8080.70 634.002   6
   0  -1   8 9098.26 568.190   2
   0   1  -8 9758.95 579.173  11
   0  -1   7 11199.5 680.456   6
   0   1  -7 10822.6 572.258  11
   0  -1   7 10786.9 571.353   2
   0   1  -7 10639.6 593.720   8
   0   1  -6 28908.9 842.388  11
   0   1  -6 27603.1 869.558   8
   0   1  -5 3722.65 290.756   8
   0  -1   5 4278.40 169.007   9
   0   1  -5 4278.42 292.842  11
   0  -1   5 3912.37 318.209   6
   0   1  -4 233243. 4433.65  11
   0   1  -4 240628. 4463.02   8
   0  -1   4 234980. 4558.91   6
   0  -1   4 241194. 4222.31   9
   0  -1   4 241844. 4429.98   2
   0  -1   3 97481.1 1782.72   9
   0   1  -3 90828.1 1871.53   8
   0   1  -3 90997.2 1872.18  11
   0  -1   3 93857.9 1853.63   2
   0  -1   3 95897.2 1965.17   6
   0   1  -2 192319. 3518.26  11
   0   1  -2 191717. 3498.75   8
   0  -1   2 185400. 3614.63   7
   0  -1   2 200380. 3458.25   9
   0   1  -2 198598. 3429.41   1
   0   1   1 5009.06 247.783  10
   0   1   1 4967.91 174.074   3
   0   1   2 97892.7 2084.33  10
   0   1   2 102330. 1908.15   3
   0   1   2 103421. 2010.51   6
   0   1   3 34346.0 989.095  10
   0  -1  -3 32542.1 860.951   8
   0   1   3 34628.5 799.196   3
   0   1   3 35149.2 932.000   6
   0   1   4 400115. 7281.98   3
   0   1   4 407328. 7538.84   6
   0  -1  -4 421086. 7444.14   8
   0   1   4 416916. 7640.04  10
   0  -1  -4 423053. 7061.85   1
   0  -1  -5 278714. 5315.53   8
   0   1   5 280621. 5388.69   2
   0  -1  -5 278489. 5153.96  11
   0   1   5 276117. 5433.41   6
   0  -1  -6 1395.65 189.346  11
   0  -1  -6 1464.92 223.003   8
   0   1   6 1373.90 226.665   2
   0  -1  -7 7796.95 459.544  11
   0   1   7 7222.47 555.800   6
   0  -1  -7 8252.10 551.973   8
   0   1   7 8263.18 563.936   2
   0   1   8 5458.20 518.938   6
   0   1   8 4993.83 484.108   2
   0  -1  -8 5682.72 423.642  11
   0  -1  -8 4913.33 472.268   8
   0   1   9 117730. 3117.54   6
   0  -1  -9 107171. 2912.67   8
   0  -1  -9 114303. 2731.85  11
   0   1   9 111915. 2976.54   2
   0   1  10 77362.8 2452.42   6
   0   1  10 68759.6 2281.57   2
   0  -1 -10 72833.5 2066.40  11
   0  -1 -10 71002.4 2289.67   8
   0   1  10 69785.4 2307.81   4
   0   1  11 41026.3 1782.99   6
   0   1  11 37305.8 1664.63   2
   0   1  11 41484.2 1752.73   4
   0  -1 -11 40177.8 1713.33   8
   0   1  12 17005.8 1151.44   2
   0   1  12 18284.8 1214.96   4
   0  -1 -12 16926.3 1162.41   8
   0   1  13 506.051 403.855   4
   0  -1 -13 420.048 312.576   8
   0  -2  14 13121.7 1169.71   6
   0  -2  13 6702.29 828.197   6
   0   2 -13 7544.04 780.816   8
   0   2 -13 7684.42 729.077  11
   0   2 -12 508.432 283.442  11
   0   2 -12 757.436 297.856   8
   0  -2  12 511.363 302.723   6
   0   2 -11 15117.8 973.983   8
   0  -2  11 13644.1 1044.60   6
   0  -2  11 15227.5 862.388   2
   0   2 -11 15006.5 904.021  11
   0   2 -10 13130.2 798.020  11
   0   2 -10 14212.0 859.585   8
   0  -2  10 13441.2 955.871   6
   0  -2  10 11945.1 720.280   2
   0  -2   9 9139.20 731.718   6
   0   2  -9 10082.0 647.588  11
   0  -2   9 10423.9 620.658   2
   0   2  -9 10623.8 694.064   8
   0  -2   8 30537.4 1269.90   6
   0   2  -8 28228.8 1101.50   8
   0  -2   8 30918.1 1059.33   2
   0   2  -8 29735.5 1101.61  11
   0   2  -7 10296.6 576.938   8
   0  -2   7 11477.6 345.772   9
   0  -2   7 11182.4 544.604   2
   0   2  -7 10288.5 571.702  11
   0  -2   7 10944.5 675.558   6
   0  -2   6 996.181 207.737   6
   0   2  -6 1096.98 192.803  11
   0  -2   6 1004.91 108.989   9
   0   2  -6 1107.76 188.575   8
   0  -2   5 220845. 4116.68   9
   0   2  -5 224279. 4298.95  11
   0  -2   5 222101. 4194.60   2
   0  -2   5 223698. 4461.59   6
   0   2  -5 222276. 4268.28   8
   0   2  -4 17037.2 591.032  11
   0  -2   4 15933.5 515.179   9
   0   2  -4 17062.2 569.176   8
   0  -2   4 16850.5 679.848   7
   0  -2   4 16731.0 528.991   2
   0  -2   3 15918.7 616.411   7
   0   2  -3 16681.3 501.969   8
   0   2  -3 16636.1 537.768  11
   0  -2   3 17375.3 506.652   9
   0   2  -2 200303. 3675.77  11
   0   2  -2 206178. 3603.08   8
   0   2  -1 51702.6 1069.19  11
   0  -2   1 48992.1 1178.87   7
   0   2  -1 51911.6 994.826   8
   0   2  -1 50695.6 1211.70  10
   0   2   0 342712. 6234.12  10
   0  -2   0 341453. 6128.15   7
   0  -2  -1 85272.7 1711.77   5
   0   2   1 80463.4 1638.64   1
   0   2   1 84203.7 1861.66  10
   0   2   2 73200.8 1480.03   3
   0   2   2 73267.4 1749.64  10
   0   2   3 246584. 4784.13  10
   0   2   3 239699. 4383.73   3
   0   2   4 71395.6 1547.99  10
   0  -2  -4 69129.5 1237.88   8
   0   2   4 71207.3 1323.34   6
   0   2   4 69515.7 1033.20   3
   0   2   5 78306.9 1973.64   4
   0   2   5 75087.2 1912.70   6
   0  -2  -5 76651.3 1862.71   8
   0   2   5 78055.8 1661.41   3
   0   2   5 77918.6 2125.01  10
   0   2   5 77342.3 1986.06   2
   0  -2  -6 78074.5 2015.62   8
   0  -2  -6 77746.9 1815.20  11
   0   2   6 80221.2 2127.00   2
   0   2   6 82382.8 2132.87   4
   0   2   6 81906.3 2101.13   6
   0   2   7 20931.6 957.178   6
   0   2   7 20229.9 963.182   4
   0  -2  -7 20664.2 783.833  11
   0  -2  -7 21217.4 928.433   8
   0   2   7 21890.2 1001.42   2
   0  -2  -8 105340. 2430.18  11
   0  -2  -8 101261. 2673.19   8
   0   2   8 101519. 2777.55   2
   0   2   8 105984. 2768.41   6
   0   2   8 97900.9 2737.38   4
   0  -2  -9 65926.9 2078.61   8
   0   2   9 64244.2 2145.03   4
   0   2   9 70409.2 2174.51   6
   0  -2 -10 281.010 219.870   8
   0   2  10 477.947 302.755   4
   0   2  10 56.4541 210.098   2
   0   2  11 36673.2 1700.63   2
   0   2  11 34572.0 1665.39   4
   0  -2 -11 34236.5 1605.25   8
   0  -2 -12 6384.22 741.759   8
   0   2  12 5585.15 705.202   4
   0   3 -14 35681.7 1751.71  11
   0  -3  14 38942.7 2139.47   6
   0   3 -13 253.372 245.149  11
   0  -3  13 496.167 374.173   6
   0   3 -13 870.349 376.076   8
   0  -3  12 20973.0 1390.72   6
   0   3 -12 21687.2 1231.74   8
   0   3 -12 21052.8 1174.92  11
   0  -3  11 10234.2 900.164   6
   0   3 -11 10454.4 795.974   8
   0   3 -11 11329.2 802.808  11
   0  -3  10 45352.9 1877.87   6
   0  -3  10 49481.6 1516.52   2
   0   3 -10 47380.2 1688.29   8
   0   3 -10 46606.4 1661.46  11
   0   3  -9 129753. 3152.15   8
   0  -3   9 135766. 2950.05   2
   0  -3   9 122588. 3378.33   6
   0   3  -9 128477. 3136.33  11
   0   3  -8 8921.21 578.151   8
   0   3  -8 9070.15 586.016  11
   0  -3   8 8472.64 487.247   2
   0  -3   8 8533.12 654.018   6
   0   3  -7 24733.0 832.442   8
   0  -3   7 22454.5 944.989   6
   0   3  -7 23294.9 837.843  11
   0  -3   7 25122.1 658.172   9
   0  -3   6 2944.02 332.304   6
   0  -3   6 2634.97 244.831   9
   0  -3   6 2831.20 234.935   2
   0   3  -6 3292.92 306.208  11
   0   3  -6 3245.46 294.754   8
   0  -3   5 53440.7 1256.31   2
   0  -3   5 51706.6 1531.27   7
   0   3  -5 52518.8 1387.88  11
   0   3  -5 52300.7 1325.35   8
   0  -3   5 52572.2 1298.74   9
   0  -3   4 341879. 6201.23   9
   0  -3   4 342726. 6497.18   7
   0   3  -4 333587. 6159.39   8
   0   3  -4 344465. 6270.62  11
   0   3  -3 246490. 4625.10  11
   0  -3   3 246214. 4826.87   7
   0  -3   3 244337. 4601.75   9
   0   3  -3 253716. 4515.08   8
   0   3  -2 3522.17 182.405   8
   0  -3   2 3887.56 305.591   7
   0   3  -2 3857.47 236.514  11
   0   3  -1 33489.6 1034.40  10
   0  -3   1 34399.1 988.167   7
   0   3  -1 34010.9 844.035  11
   0  -3   0 94160.5 2028.94   7
   0  -3   0 90552.6 1919.57   5
   0   3   0 90307.3 2135.01  10
   0  -3  -1 45921.3 1154.19   5
   0  -3  -1 46245.2 1234.53   7
   0   3   1 47423.9 1359.15  10
   0  -3  -2 45700.3 1207.56   5
   0   3   2 46625.9 1099.84   3
   0   3   2 47402.5 1405.74  10
   0   3   3 1095.01 126.229   3
   0   3   3 748.946 192.530  10
   0   3   3 822.619 161.108   2
   0   3   4 83218.1 2107.56   4
   0   3   4 85001.4 1752.76   3
   0   3   4 86445.3 2289.90  10
   0   3   4 79900.5 2065.91   2
   0  -3  -4 79876.9 1895.56   8
   0   3   5 12890.6 465.524   3
   0   3   5 11706.6 675.259   2
   0   3   5 12269.0 767.637  10
   0   3   5 11068.7 660.011   4
   0  -3  -5 12287.0 602.606   8
   0  -3  -6 855.466 209.030   8
   0   3   6 379.215 231.554  10
   0   3   6 824.652 215.391   2
   0  -3  -6 849.861 144.754  11
   0  -3  -7 1304.75 262.080   8
   0   3   7 957.370 284.118   4
   0   3   7 1280.21 300.466   2
   0  -3  -7 1347.90 207.003  11
   0  -3  -8 18142.9 943.802   8
   0   3   8 16662.8 998.147   2
   0   3   8 16856.9 998.437   4
   0   3   9 329.277 272.732   2
   0   3   9 35.4763 255.198   4
   0  -3  -9 29.7336 219.923   8
   0   3  10 15768.3 1082.56   4
   0  -3 -10 15151.5 991.523   8
   0   3  11 3705.06 584.760   4
   0  -3 -11 3233.19 512.088   8
   0  -3 -12 4559.57 614.411   8
   0  -4  14 9858.82 1073.87   6
   0   4 -14 11883.5 1023.39   8
   0   4 -14 10345.8 933.671  11
   0   4 -13 24666.7 1375.92  11
   0  -4  13 25950.3 1664.60   6
   0   4 -13 28459.4 1494.06   8
   0   4 -12 7856.87 741.089  11
   0  -4  12 7711.77 858.712   6
   0   4 -12 7722.84 737.976   8
   0  -4  11 47671.4 2042.55   6
   0   4 -11 48937.9 1815.86  11
   0   4 -11 46879.7 1786.10   8
   0  -4  10 51499.8 2004.67   6
   0   4 -10 50505.9 1777.10  11
   0   4 -10 49785.2 1746.20   8
   0  -4   9 4.43828 206.964   6
   0   4  -9 103.830 173.915   8
   0  -4   9 175.123 119.121   2
   0   4  -9 118.204 201.075  11
   0  -4   8 75490.4 1825.09   9
   0  -4   8 74268.0 1771.92   2
   0   4  -8 68225.5 1945.16   8
   0  -4   8 73392.1 2246.30   6
   0   4  -8 72004.4 2044.07  11
   0  -4   7 89952.8 2186.38   9
   0   4  -7 89639.4 2222.70   8
   0   4  -7 91567.3 2312.48  11
   0  -4   7 96289.0 2510.38   6
   0   4  -6 86251.5 2076.42   8
   0  -4   6 92064.0 1962.91   2
   0  -4   6 89715.5 2096.25   9
   0   4  -6 90339.4 2201.53  11
   0  -4   6 91332.3 2397.84   7
   0   4  -5 314692. 5799.78   8
   0  -4   5 308333. 5861.36   9
   0  -4   5 306556. 6173.99   7
   0   4  -5 314578. 5952.47  11
   0   4  -4 5791.31 320.436   8
   0   4  -4 5896.93 373.294  11
   0  -4   4 6644.26 469.105   7
   0  -4   4 5973.99 373.599   9
   0  -4   3 19858.3 833.353   7
   0   4  -3 20363.6 596.215   8
   0   4  -3 20094.2 698.704  11
   0   4  -2 354.740 104.549  11
   0  -4   2 286.976 127.946   7
   0   4  -2 265.968 72.7479   8
   0   4  -2 196.712 126.637  10
   0   4  -1 71890.1 1937.86  10
   0  -4   1 77252.4 1892.09   7
   0  -4   0 576303. 10117.9   5
   0   4   0 548704. 10448.4  10
   0  -4   0 562310. 10275.8   7
   0   4   1 114119. 2576.16  10
   0  -4  -1 112578. 2232.00   5
   0  -4  -1 114641. 2394.35   7
   0   4   2 3561.28 345.792   4
   0   4   2 3878.33 268.539   3
   0  -4  -2 3772.75 302.717   5
   0   4   2 3188.59 365.185  10
   0  -4  -2 3537.30 343.211   7
   0   4   3 348.457 85.1905   3
   0   4   3 239.655 157.209   4
   0  -4  -3 237.054 142.203   7
   0   4   3 15.1334 143.198  10
   0  -4  -3 185.240 83.7719   8
   0  -4  -3 282.513 126.289   5
   0   4   4 4824.25 501.995  10
   0   4   4 4559.58 440.586   4
   0  -4  -4 4769.80 346.063   8
   0   4   4 4472.66 416.606   2
   0   4   4 4736.66 282.505   3
   0  -4  -4 5114.74 403.220   5
   0   4   5 13807.9 809.088   2
   0  -4  -5 13826.9 672.976   8
   0  -4  -5 15496.8 786.085   5
   0   4   5 15442.4 837.323   4
   0   4   5 16411.6 961.048  10
   0   4   6 77156.5 2480.67  10
   0  -4  -6 78266.8 2054.88   8
   0   4   6 75353.1 2275.32   2
   0   4   6 72184.9 2242.24   4
   0   4   7 1314.70 333.152   2
   0  -4  -7 1496.54 281.029   8
   0   4   7 1235.31 344.875   4
   0   4   7 1561.11 394.704  10
   0  -4  -8 31090.6 1292.78   8
   0   4   8 27711.4 1390.30   4
   0  -4  -9 26361.1 1278.94   8
   0   4   9 25472.6 1385.25   4
   0   4  10 2765.19 515.166   4
   0  -4 -10 3615.13 534.899   8
   0  -4 -11 3594.41 562.143   8
   0   4  11 4587.58 688.641   4
   0   5 -14 45851.2 2063.59   8
   0  -5  14 45330.2 2356.12   6
   0   5 -14 43836.8 2018.86  11
   0  -5  13 9589.31 1004.34   6
   0   5 -13 9359.46 868.266   8
   0   5 -13 11455.1 946.099  11
   0   5 -12 6699.01 688.099   8
   0  -5  12 5375.29 716.235   6
   0   5 -12 6324.68 675.987  11
   0  -5  11 6894.50 753.051   6
   0   5 -11 6954.62 659.576   8
   0   5 -11 9146.81 756.752  11
   0  -5  10 161.244 222.915   6
   0   5 -10 605.323 243.767   8
   0   5 -10 352.551 236.179  11
   0  -5   9 129799. 3475.16   6
   0   5  -9 129049. 3235.92  11
   0   5  -9 126974. 3117.63   8
   0   5  -8 82933.6 2170.17   8
   0   5  -8 79969.1 2253.13  11
   0  -5   8 82131.9 2450.70   6
   0  -5   8 82826.6 2164.42   9
   0   5  -7 41422.2 1398.09  11
   0  -5   7 41351.6 1321.52   9
   0   5  -7 43009.1 1312.82   8
   0  -5   7 40397.8 1520.80   7
   0   5  -6 80951.4 1953.50   8
   0  -5   6 79050.1 2024.81   9
   0   5  -6 82850.3 2111.87  11
   0  -5   6 82300.6 2279.44   7
   0   5  -5 12629.0 549.045   8
   0   5  -5 11394.3 605.864  11
   0  -5   5 12594.6 716.519   7
   0  -5   5 11592.6 599.173   9
   0  -5   4 113899. 2784.14   7
   0   5  -4 114141. 2568.83  11
   0   5  -4 115934. 2361.67   8
   0  -5   4 115606. 2592.66   9
   0   5  -3 222033. 4094.37   8
   0   5  -3 222371. 4319.74  11
   0  -5   3 211011. 4597.35   7
   0   5  -3 215055. 4712.27  10
   0   5  -2 111592. 2432.00  11
   0   5  -2 114232. 2824.99  10
   0  -5   2 112623. 2711.07   7
   0   5  -1 199273. 4403.19  10
   0  -5   1 203878. 4283.16   7
   0   5   0 71573.9 2123.06  10
   0  -5   0 76158.4 2009.81   7
   0  -5  -1 22589.1 966.804   7
   0   5   1 21806.4 1054.82  10
   0  -5  -1 24188.6 873.122   5
   0   5   1 22820.8 987.653   4
   0   5   2 120026. 3133.74  10
   0  -5  -2 120237. 2951.36   7
   0  -5  -2 119273. 2728.53   5
   0   5   2 120291. 2940.90   4
   0   5   2 124528. 2630.84   3
   0   5   3 29945.1 1342.39  10
   0   5   3 33085.0 967.097   3
   0  -5  -3 31738.9 1109.51   5
   0  -5  -3 29499.8 918.883   8
   0   5   3 29750.9 1218.38   4
   0  -5  -3 32958.1 1293.77   7
   0   5   4 179367. 4159.13   4
   0  -5  -4 184694. 4290.56   7
   0  -5  -4 179505. 3955.33   5
   0  -5  -4 181975. 3724.79   8
   0   5   4 186897. 4448.24  10
   0  -5  -5 105079. 2512.60   8
   0   5   5 100564. 2842.58   4
   0  -5  -5 108685. 3034.54   7
   0   5   5 110049. 3141.83  10
   0  -5  -5 106753. 2699.66   5
   0   5   6 7.71840 250.873  10
   0  -5  -6 61.9449 249.399   7
   0  -5  -6 641.184 199.471   8
   0  -5  -6 78.7850 135.640   5
   0   5   6 17.3702 253.601   4
   0   5   7 22338.5 1354.06  10
   0  -5  -7 21277.2 1019.93   8
   0   5   7 20768.5 1194.98   4
   0  -5  -7 22991.4 1351.66   7
   0  -5  -8 15728.7 922.035   8
   0  -5  -8 12798.6 1085.46   7
   0   5   8 13423.3 1006.82   4
   0   5   9 14126.2 1073.86   4
   0  -5  -9 13375.3 1154.07   7
   0  -5  -9 13805.9 936.266   8
   0  -5 -10 24397.3 1621.45   7
   0   5  10 20027.1 1367.06   4
   0   6 -14 222.816 378.796   8
   0   6 -13 1813.16 469.099  11
   0  -6  13 1383.40 489.221   6
   0   6 -13 2286.25 495.418   8
   0   6 -12 315.628 284.525  11
   0  -6  12 307.949 265.838   6
   0   6 -12 566.585 314.878   8
   0   6 -11 9046.18 785.790  11
   0   6 -11 10547.9 800.958   8
   0  -6  11 9028.12 875.482   6
   0   6 -10 82072.7 2408.62   8
   0  -6  10 80416.9 2693.66   6
   0   6 -10 80426.6 2503.69  11
   0   6  -9 11727.5 801.789  11
   0   6  -9 12185.0 753.988   8
   0  -6   9 12266.7 900.046   6
   0   6  -8 25.1689 210.232  11
   0  -6   8 130.631 208.850   6
   0  -6   8-85.0144 136.237   9
   0   6  -8 49.5345 164.492   8
   0  -6   8 31.2224 163.109   7
   0  -6   7 15833.3 916.659   7
   0  -6   7 14512.7 762.847   9
   0   6  -7 15384.6 821.209  11
   0   6  -7 14672.7 718.049   8
   0   6  -6 373.831 190.857  11
   0   6  -6 696.003 165.535   8
   0  -6   6 585.302 222.780   7
   0  -6   6 575.738 182.250   9
   0  -6   5 159963. 3798.17   7
   0   6  -5 171675. 3350.96   8
   0   6  -5 162921. 3596.51  11
   0  -6   5 161181. 3609.46   9
   0  -6   4 143951. 3246.82   9
   0   6  -4 153094. 2952.67   8
   0   6  -4 144246. 3624.28  10
   0  -6   4 140446. 3432.95   7
   0   6  -4 139917. 3174.96  11
   0   6  -3 106053. 2448.48  11
   0   6  -3 110003. 2890.00  10
   0   6  -2 46147.7 1657.73  10
   0  -6   2 43891.3 1528.47   7
   0   6  -1 12048.8 804.300  10
   0  -6   1 12565.7 742.406   7
   0  -6   0 85772.5 2367.06   7
   0   6   0 88764.6 2580.13  10
   0  -6  -1 144598. 3230.16   5
   0  -6  -1 147710. 3517.54   7
   0   6   1 145125. 3724.01  10
   0  -6  -2 46466.2 893.207   8
   0  -6  -2 47690.8 1510.60   7
   0   6   2 44552.8 1626.36  10
   0   6   2 47135.7 1505.65   4
   0  -6  -2 46114.4 1245.21   5
   0  -6  -3 91873.5 2351.01   5
   0   6   3 87465.9 2577.27   4
   0   6   3 90776.4 2792.51  10
   0  -6  -3 90700.1 2046.78   8
   0  -6  -3 90485.2 2630.70   7
   0  -6  -4 60528.0 1815.69   5
   0   6   4 56685.9 2024.70   4
   0   6   4 56946.0 2186.42  10
   0  -6  -4 57539.6 2072.64   7
   0  -6  -4 62256.7 1606.92   8
   0  -6  -5 5622.17 647.646   7
   0   6   5 7033.26 743.301  10
   0   6   5 6250.54 656.964   4
   0  -6  -6 52480.1 2107.32   7
   0   6   6 47880.3 1956.53   4
   0   6   6 48068.6 2123.31  10
   0   6   7 12227.0 987.911   4
   0  -6  -7 12305.8 1032.59   7
   0   6   7 12105.5 1070.65  10
   0  -6  -8 36030.8 1898.13   7
   0   6   8 34050.4 1755.68   4
   0   6   9 33952.8 1822.20   4
   0  -6  -9 32309.8 1882.18   7
   0  -7  13 1446.10 465.626   6
   0   7 -13 644.553 348.893   8
   0   7 -13 1228.13 459.736  11
   0  -7  12 773.308 411.020   6
   0   7 -12 295.561 300.717  11
   0   7 -12 42.0768 280.549   8
   0   7 -11 610.218 320.340  11
   0   7 -11 1059.87 321.610   8
   0  -7  11 463.410 272.794   6
   0   7 -10 108.449 217.673   8
   0  -7  10 72.3815 256.410   6
   0   7 -10-124.160 281.646  11
   0  -7   9 18531.5 1140.75   6
   0   7  -9 18626.4 1067.53  11
   0   7  -9 21060.2 995.150   8
   0   7  -8 23034.8 974.411   8
   0  -7   8 22282.4 1052.05   9
   0   7  -8 21278.1 1080.86  11
   0  -7   8 19842.7 1124.49   7
   0  -7   7 12506.1 846.752   7
   0   7  -7 12584.4 647.428   8
   0  -7   7 13048.3 777.038   9
   0   7  -7 12242.5 776.497  11
   0   7  -6 36783.5 1368.44  11
   0   7  -6 38599.8 1683.45  10
   0  -7   6 36118.8 1373.21   9
   0  -7   6 37501.4 1509.95   7
   0   7  -6 40249.5 1189.25   8
   0   7  -5 42362.8 1434.62  11
   0  -7   5 41950.4 1580.60   7
   0  -7   5 40194.2 1448.64   9
   0  -7   4 34474.4 1289.00   9
   0   7  -4 35368.0 1558.98  10
   0  -7   4 35161.7 1416.93   7
   0   7  -4 34599.8 1234.14  11
   0   7  -3 44798.2 1783.32  10
   0  -7   3 48232.8 1705.62   7
   0   7  -2 4390.75 530.308  10
   0  -7   2 4271.87 461.958   7
   0  -7   1 81341.8 2347.29   7
   0   7  -1 75920.4 2484.64  10
   0  -7   0 116707. 3081.10   7
   0   7   0 121950. 3376.17  10
   0  -7  -1 29145.4 1290.32   7
   0   7   1 27028.9 1401.14  10
   0   7   1 28925.4 1098.86   3
   0  -7  -2 1252.23 303.879   7
   0   7   2 1261.84 363.422  10
   0   7   3-32.2299 251.590  10
   0   7   3 305.927 249.967   4
   0  -7  -3-3.79777 101.043   5
   0  -7  -3 73.6950 189.844   7
   0   7   4 20979.3 1240.15   4
   0  -7  -4 22723.2 1266.97   7
   0   7   4 22420.8 1365.24  10
   0   7   5 56513.8 2369.55  10
   0   7   5 56720.8 2206.60   4
   0  -7  -5 56273.8 2203.37   7
   0   7   6 40279.5 2031.00  10
   0  -7  -6 38417.4 1855.90   7
   0   7   6 36977.0 1804.41   4
   0   7   7 5421.30 766.129  10
   0   7   7 5274.99 741.533   4
   0  -7  -7 4632.97 657.976   7
   0  -7  -8 18431.1 1365.97   7
   0   7   8 17215.5 1326.70   4
   0   8 -12 10925.9 960.024  11
   0  -8  12 11617.5 1048.79   6
   0   8 -11 2373.97 498.625  11
   0  -8  11 2817.15 543.950   6
   0  -8  10 14015.8 1058.45   6
   0   8 -10 10872.6 884.214  11
   0   8  -9 725.167 275.601  11
   0  -8   9 248.882 183.908   9
   0  -8   9 59.3554 183.933   7
   0  -8   9-65.4628 258.864   6
   0   8  -8 23426.8 1435.74  10
   0  -8   8 24122.6 1278.33   7
   0   8  -8 23651.4 1201.70  11
   0  -8   8 26513.6 1228.75   9
   0   8  -7 11923.8 988.191  10
   0  -8   7 10879.0 816.494   7
   0  -8   7 10952.1 766.585   9
   0   8  -7 10720.3 770.304  11
   0  -8   6 1298.02 318.145   7
   0  -8   6 20.8217 180.982   9
   0   8  -6 938.067 360.678  10
   0   8  -6 260.742 207.076  11
   0  -8   5 27645.9 1292.19   7
   0  -8   5 27642.8 1232.49   9
   0   8  -5 27313.1 1465.10  10
   0   8  -4 833.022 340.117  10
   0  -8   4 683.471 228.914   9
   0  -8   4 800.260 269.643   7
   0  -8   3 262.733 187.722   7
   0  -8   3 119.380 155.516   9
   0   8  -3 263.842 247.546  10
   0   8  -2 2452.60 447.712  10
   0  -8   2 2391.94 378.859   7
   0   8  -1 6540.29 703.115  10
   0  -8   1 5666.27 576.959   7
   0  -8   0 5701.39 585.616   7
   0   8   0 4944.14 643.867  10
   0  -8  -1 29826.8 1399.06   7
   0   8   1 30031.2 1581.08  10
   0   8   2 446.140 323.092  10
   0  -8  -2 131.689 190.393   7
   0  -8  -3 2141.08 421.191   7
   0   8   3 2480.65 508.096  10
   0  -8  -4 37299.9 1756.58   7
   0  -8  -4 35888.0 1515.11   9
   0   8   4 35651.3 1875.46  10
   0  -8  -5 7520.82 798.882   7
   0   8   5 6781.06 838.774  10
   0  -8  -5 6507.58 626.456   9
   0   8   6 1924.05 492.920  10
   0  -8  -6 1572.36 439.417   7
   0   8   6 1419.57 510.994   4
   0   8   7 126.641 307.752  10
   0   8   7 24.6121 339.251   4
   0  -8  -7 506.938 319.543   7
   0  -9  12 874.416 412.439   6
   0   9 -12 1786.12 490.787  11
   0   9 -11 7622.64 811.870  11
   0  -9  11 8293.06 872.795   6
   0   9 -10 6220.77 832.367  10
   0  -9  10 7035.11 775.589   6
   0   9 -10 6081.57 700.675  11
   0  -9   9 36139.3 1669.39   7
   0   9  -9 35486.1 1639.78  11
   0   9  -9 35460.7 1911.44  10
   0  -9   9 37890.2 1618.93   9
   0  -9   9 33843.7 1675.90   6
   0   9  -8 45539.1 2163.82  10
   0  -9   8 46592.9 1893.33   7
   0  -9   8 45908.2 1807.20   9
   0   9  -8 46034.8 1828.42  11
   0  -9   7 9981.20 816.673   7
   0  -9   7 9653.13 776.517   9
   0   9  -7 9768.66 766.486  11
   0   9  -7 8457.89 887.101  10
   0   9  -6 27739.8 1595.44  10
   0  -9   6 31105.6 1439.81   7
   0  -9   6 27757.1 1344.85   9
   0  -9   5 14034.4 930.544   9
   0  -9   5 13751.5 941.510   7
   0   9  -5 13675.6 1095.25  10
   0  -9   4 13002.8 926.600   7
   0  -9   4 12236.4 864.792   9
   0   9  -4 13347.1 1068.82  10
   0   9  -3 46826.1 2088.59  10
   0  -9   3 47929.5 1806.60   9
   0  -9   3 50703.7 1952.76   7
   0   9  -2 5276.14 678.664  10
   0  -9   2 6234.52 609.672   9
   0  -9   2 6788.25 667.703   7
   0   9  -1 28667.1 1583.37  10
   0  -9   1 28666.6 1415.20   7
   0  -9   1 26047.9 1292.17   9
   0  -9   0 23790.4 1225.39   9
   0   9   0 22662.1 1426.42  10
   0  -9   0 25269.8 1326.16   7
   0  -9  -1 642.139 320.085   7
   0   9   1 1315.59 427.675  10
   0  -9  -1 782.719 270.790   9
   0  -9  -2 18273.0 1099.33   9
   0  -9  -2 18559.1 1186.65   7
   0   9   2 19362.8 1356.00  10
   0  -9  -3 31.0365 239.779   7
   0  -9  -3-16.5931 219.084   9
   0   9   4 6419.65 844.795  10
   0  -9  -4 5905.12 657.740   9
   0  -9  -4 5836.91 711.633   7
   0  -9  -5 17223.1 1245.07   7
   0   9   5 15657.2 1337.47  10
   0  10 -11 25508.5 1514.46  11
   0 -10  11 25711.7 1567.59   6
   0  10 -11 25791.9 1748.45  10
   0  10 -10 79279.1 2817.95  11
   0  10 -10 87806.1 3343.15  10
   0 -10  10 82838.3 2950.02   6
   0 -10   9 21696.0 1286.32   9
   0  10  -9 23449.5 1607.94  10
   0 -10   9 20773.3 1321.96   6
   0 -10   9 21899.3 1294.18   7
   0 -10   8 1172.44 351.273   7
   0 -10   8 1329.52 383.605   9
   0  10  -8 2341.79 591.979  10
   0 -10   7 1612.47 381.462   9
   0 -10   7 2412.80 420.369   7
   0  10  -7 1113.21 453.932  10
   0 -10   6 3799.55 529.707   7
   0 -10   6 3098.80 500.204   9
   0  10  -6 2585.94 558.555  10
   0 -10   5 41422.6 1770.01   7
   0 -10   5 40189.5 1749.17   9
   0  10  -5 39440.0 2016.85  10
   0 -10   4 96555.6 2960.50   7
   0 -10   4 94390.0 2908.07   9
   0  10  -3 23604.7 1517.72  10
   0 -10   3 24519.5 1357.29   7
   0 -10   3 23428.2 1295.50   9
   0 -10   2 20.0806 279.927   7
   0  10  -2 139.183 301.503  10
   0 -10   2 927.503 348.381   9
   0 -10   1 1059.79 353.557   9
   0  10  -1 1193.58 426.220  10
   0  10   0 15201.7 1247.64  10
   0 -10   0 14718.1 1043.01   9
   0  10   1 30145.4 1773.15  10
   0 -10  -1 29423.7 1502.04   9
   0  10   2 2101.76 507.827  10
   0 -10  -2 3325.30 549.110   9
   0  10   3 10818.7 1078.38  10
   0 -10  -3 11384.4 928.832   9
   0 -10  -4 6566.19 734.412   9
   0  11  -9 538.919 349.526  10
   0 -11   9 62.6012 258.572   6
   0 -11   9 81.3348 238.470   9
   0 -11   8 9012.10 882.357   9
   0  11  -8 7564.00 964.702  10
   0 -11   7 1307.41 388.765   9
   0  11  -7 1266.00 451.093  10
   0  11  -6 40212.2 2137.42  10
   0 -11   6 38190.6 1813.79   9
   0  11  -5 51940.8 2454.52  10
   0 -11   5 48379.5 2077.02   9
   0 -11   4 610.706 326.469   9
   0  11  -4-1018.62 445.419  10
   0 -11   3 2818.35 507.754   9
   0  11  -3 2470.43 530.767  10
   0  11  -2-405.005 375.336  10
   0 -11   2 616.706 352.427   9
   0  11  -1 25979.8 1707.22  10
   0 -11   1 27183.0 1509.98   9
   0 -11   0 64099.4 2452.01   9
   0  11   0 62816.0 2771.24  10
   0 -11  -1 56019.6 2281.44   9
   0  11   1 53243.0 2547.24  10
   0 -11  -2 967.824 344.363   9
   0 -12   7 955.767 445.682   9
   0 -12   6 2177.47 489.828   9
   0  12  -6 2631.10 667.518  10
   0  12  -5 1913.20 599.767  10
   0 -12   5 1533.24 416.603   9
   0 -12   4 15640.5 1189.07   9
   0  12  -4 13032.5 1256.23  10
   0  12  -3 8746.85 1014.33  10
   0 -12   3 8594.53 888.035   9
  -1  12  -1 4793.05 806.291  10
   1 -12   1 5930.42 750.262   9
   1 -12   2 3397.67 607.796   9
  -1  12  -2 4074.32 762.853  10
   1 -12   3 2300.10 491.910   9
  -1  12  -3 1998.31 556.792  10
   1 -12   4 3377.32 597.965   9
  -1  12  -4 3359.77 729.116  10
  -1  12  -5 11069.7 1160.05  10
   1 -12   5 12307.3 1044.88   9
  -1  12  -6 526.554 439.827  10
   1 -12   6-96.5748 273.917   9
  -1  12  -7 1549.44 496.178  10
   1 -12   7 1993.32 441.774   9
   1 -12   8-61.4505 252.860   9
   1 -11  -3 10335.5 924.319   9
  -1  11   2 15798.3 1328.40  10
   1 -11  -2 13319.4 1044.42   9
  -1  11   1 1200.89 456.011  10
   1 -11  -1 1293.12 400.445   9
   1 -11   0 34801.2 1689.87   9
   1 -11   0 34998.6 1836.05   7
  -1  11   0 33592.8 1959.98  10
   1 -11   1 9475.59 861.923   9
  -1  11  -1 7421.33 942.055  10
   1 -11   1 9768.18 929.551   7
   1 -11   2 884.054 338.188   7
   1 -11   2 908.370 315.506   9
  -1  11  -2 1347.77 427.183  10
   1 -11   3-535.397 311.197   7
  -1  11  -3 19.5197 291.770  10
   1 -11   3 21.2968 261.868   9
  -1  11  -4 1409.13 474.238  10
   1 -11   4 1173.94 387.588   7
   1 -11   4 1269.70 358.763   9
  -1  11  -5 27624.9 1765.04  10
   1 -11   5 26897.6 1523.02   7
   1 -11   5 25834.8 1431.00   9
  -1  11  -6 6202.13 852.304  10
   1 -11   6 8971.84 861.991   7
   1 -11   6 6960.01 749.068   9
   1 -11   7-18.1385 262.852   9
  -1  11  -7 684.254 454.499  10
   1 -11   7 472.461 264.545   7
  -1  11  -8 635.057 382.516  10
   1 -11   8 222.070 301.205   9
   1 -11   8 536.475 319.622   7
   1 -11   9 7273.33 804.467   7
  -1  11  -9 5132.34 815.783  10
   1 -11  10 279.914 277.648   6
   1 -11  10 619.155 346.934   7
  -1  11 -10 168.394 275.256  11
   1 -10  -5 21.9676 346.070   7
  -1  10   4 41424.5 2208.29  10
   1 -10  -4 41744.2 2055.87   7
   1 -10  -4 39099.9 1765.05   9
   1 -10  -3 39242.0 1952.91   7
  -1  10   3 40876.6 2144.55  10
  -1  10   2 16128.8 1296.24  10
   1 -10  -2 17374.9 1240.25   7
   1 -10  -1 21307.7 1347.95   7
  -1  10   1 21920.4 1495.91  10
   1 -10   0 11225.5 958.670   7
  -1  10   0 11214.7 1062.05  10
   1 -10   1 14012.8 1058.09   7
  -1  10  -1 14298.4 1183.18  10
   1 -10   2 52567.5 2163.73   7
  -1  10  -2 48714.7 2263.89  10
   1 -10   3 23073.7 1382.04   7
   1 -10   3 22080.0 1226.22   9
  -1  10  -3 22080.0 1460.86  10
   1 -10   4 36402.0 1612.67   9
   1 -10   4 39528.3 1856.21   7
  -1  10  -4 39807.7 1993.24  10
   1 -10   5 34618.5 1562.12   9
   1 -10   5 35380.8 1721.55   7
  -1  10  -5 36628.3 1906.07  10
   1 -10   6 1415.89 387.714   9
  -1  10  -6 1374.76 455.256  10
   1 -10   6 1079.63 336.795   7
  -1  10  -7 12117.7 874.376  11
  -1  10  -7 10809.3 1058.38  10
   1 -10   7 11655.3 890.588   9
   1 -10   7 12239.3 981.710   7
  -1  10  -8 3248.82 634.106  10
   1 -10   8 2905.16 519.275   7
   1 -10   8 2601.09 458.932   9
  -1  10  -8 2136.41 423.313  11
  -1  10  -9 21440.0 1267.59  11
  -1  10  -9 21187.4 1549.76  10
   1 -10   9 22170.7 1391.90   7
   1 -10  10 21355.4 1390.30   7
  -1  10 -10 24440.2 1676.80  10
  -1  10 -10 21670.1 1327.33  11
   1 -10  10 21535.1 1404.99   6
   1 -10  11 1174.92 396.878   6
  -1  10 -11 927.363 444.217  11
  -1  10 -11 1373.28 541.524  10
   1  -9  -6 3831.24 640.305   7
  -1   9   6 3358.11 604.913  10
   1  -9  -5 55426.3 2425.44   7
  -1   9   5 56449.8 2559.04  10
   1  -9  -4 24142.5 1487.61   7
  -1   9   4 22925.0 1529.21  10
   1  -9  -3 938.309 329.456   7
  -1   9   3 1209.97 428.556  10
   1  -9  -2 4932.58 633.736   7
  -1   9   2 5494.97 722.685  10
   1  -9  -1 551.592 280.766   7
  -1   9   1 1078.07 369.738  10
  -1   9   0 112618. 3056.71   3
  -1   9   0 107113. 3479.94  10
   1  -9   0 116224. 3372.66   7
   1  -9   1 117021. 3402.48   7
  -1   9  -1 113849. 3570.04  10
  -1   9  -2 47781.2 2074.22  10
   1  -9   2 43275.6 1856.17   7
   1  -9   3 2548.01 443.303   7
  -1   9  -3 2020.56 466.375  10
  -1   9  -4 1873.08 451.437  10
   1  -9   4 2484.52 392.463   9
   1  -9   4 2815.35 467.505   7
   1  -9   5 38307.0 1705.42   7
  -1   9  -5 36559.6 1806.61  10
   1  -9   5 34646.0 1467.29   9
  -1   9  -5 35777.7 1398.04  11
  -1   9  -6 110103. 2949.08  11
  -1   9  -6 114976. 3575.15  10
   1  -9   6 110464. 3034.75   9
   1  -9   6 109246. 3274.61   7
  -1   9  -7 28538.5 1313.37  11
  -1   9  -7 27743.1 1622.81  10
   1  -9   7 30988.4 1548.41   7
   1  -9   7 30165.7 1357.04   9
   1  -9   8 30435.3 1560.27   7
   1  -9   8 31586.9 1388.00   9
  -1   9  -8 28655.1 1680.75  10
  -1   9  -8 29078.7 1384.93  11
  -1   9  -9 24503.4 1295.93  11
   1  -9   9 23384.7 1383.35   7
  -1   9  -9 24741.4 1595.73  10
   1  -9  10 1544.19 437.541   6
  -1   9 -10 477.729 276.274  11
  -1   9 -11 25884.8 1460.16  11
   1  -9  11 26878.1 1596.08   6
   1  -9  12 9972.62 1020.00   6
  -1   9 -12 9746.30 934.326  11
   1  -8  -8 2899.82 586.647   7
   1  -8  -7-308.424 285.095   7
  -1   8   7-121.328 368.204  10
  -1   8   7-252.538 341.241   4
  -1   8   6 1113.35 412.673   4
  -1   8   6 1027.38 376.046  10
   1  -8  -6 1294.04 390.868   7
  -1   8   5 8756.25 940.815  10
   1  -8  -5 7024.33 799.979   7
  -1   8   5 7600.22 816.640   4
  -1   8   4 411.278 304.220  10
  -1   8   4 630.350 320.265   4
   1  -8  -4 712.763 263.139   7
  -1   8   3 16504.0 1181.20  10
   1  -8  -3 16278.5 1113.82   7
  -1   8   2 3852.83 564.571  10
   1  -8  -2 4041.48 553.345   7
  -1   8   1 7822.11 611.339   3
   1  -8  -1 7845.20 729.408   7
  -1   8   1 8015.51 785.238  10
  -1   8   0 52426.8 2093.27  10
   1  -8   0 50448.1 1933.56   7
   1  -8   1 235.266 194.899   7
  -1   8  -1 474.280 303.057  10
  -1   8  -2 5166.13 620.219  10
   1  -8   2 5124.45 578.217   7
  -1   8  -3 16572.0 1097.58  10
   1  -8   3 17306.1 1069.67   7
  -1   8  -4 35056.2 1669.78  10
  -1   8  -4 37225.0 1303.16  11
   1  -8   4 35751.8 1614.32   7
  -1   8  -5 110370. 3290.35  10
   1  -8   5 105531. 2782.84   9
   1  -8   5 106094. 3098.14   7
  -1   8  -5 107183. 2710.13  11
  -1   8  -6 47051.2 1623.12  11
  -1   8  -6 49217.2 2037.51  10
   1  -8   6 48669.6 1673.98   9
   1  -8   6 48702.2 1901.66   7
  -1   8  -7 428.486 302.312  10
  -1   8  -7 473.155 231.542  11
   1  -8   7 580.353 252.617   7
   1  -8   7 946.391 256.510   9
   1  -8   8 70.9321 152.746   9
  -1   8  -8 249.326 234.613  11
   1  -8   8-129.897 230.696   7
   1  -8   9 2876.29 506.495   7
  -1   8  -9 3550.81 493.558  11
   1  -8  10 35298.1 1748.96   6
  -1   8 -10 35905.9 1617.00  11
   1  -8  11 47954.3 2147.75   6
  -1   8 -11 47459.2 1975.62  11
  -1   8 -12 7322.28 790.988  11
   1  -8  12 7119.75 836.717   6
   1  -7  -9 113.399 255.737   7
  -1   7   8 10364.6 1077.46  10
  -1   7   8 10309.0 993.953   4
   1  -7  -8 10761.5 1069.90   7
  -1   7   7 4154.20 668.583  10
  -1   7   7 3794.88 621.765   4
   1  -7  -7 3742.55 626.486   7
   1  -7  -6 683.521 349.412   7
  -1   7   6 160.173 274.135   4
  -1   7   6 286.407 315.658  10
  -1   7   5 25996.6 1512.03  10
   1  -7  -5 25310.5 1439.72   7
  -1   7   5 24780.3 1356.21   4
  -1   7   4 16927.3 1172.17  10
  -1   7   4 18687.6 1111.60   4
   1  -7  -4 19179.5 1181.83   7
  -1   7   3 189.153 230.566  10
  -1   7   3 592.467 251.703   4
   1  -7  -3 305.936 232.359   7
   1  -7  -2 845.445 278.680   7
  -1   7   2 1605.59 329.816   4
  -1   7   2 920.970 203.994   3
  -1   7   2 669.393 274.637  10
   1  -7  -1 19242.9 1062.27   7
  -1   7   1 17670.9 1091.29  10
  -1   7   1 19473.8 889.601   3
  -1   7   0 18626.7 1091.99  10
   1  -7   0 16884.5 982.509   7
   1  -7   1 37373.7 1525.34   7
  -1   7  -1 38680.3 1605.55  10
  -1   7  -2 39888.7 1649.37  10
   1  -7   2 44796.6 1696.72   7
   1  -7   3 38535.2 1586.26   7
  -1   7  -3 37546.7 1209.82  11
  -1   7  -3 39172.6 1620.35  10
  -1   7  -4 43400.6 1766.94  10
  -1   7  -4 48429.5 1441.92  11
   1  -7   4 48093.7 1801.45   7
  -1   7  -5 734.548 284.322  10
   1  -7   5 229.938 162.227   7
  -1   7  -5 824.297 221.134  11
   1  -7   5 605.102 181.935   9
   1  -7   6 36211.6 1305.89   9
  -1   7  -6 37276.0 1337.16  11
  -1   7  -6 38882.3 1116.81   8
   1  -7   6 34602.5 1522.00   7
  -1   7  -7 1675.54 324.092  11
   1  -7   7 1562.99 273.313   9
   1  -7   7 1642.04 352.821   7
   1  -7   8 7799.41 570.261   9
   1  -7   8 7237.58 700.137   7
  -1   7  -8 7542.83 636.016  11
  -1   7  -8 7376.36 533.471   8
   1  -7   9 75486.9 2612.89   7
  -1   7  -9 75953.9 2376.73  11
  -1   7  -9 80741.4 2228.83   8
   1  -7  10 23517.7 1363.45   6
  -1   7 -10 20234.2 1160.85  11
  -1   7 -10 21660.0 1092.98   8
   1  -7  11 4004.59 606.824   6
  -1   7 -11 5192.56 562.184   8
  -1   7 -11 5131.57 612.196  11
   1  -7  12 116.257 288.707   6
  -1   7 -12 594.542 290.334   8
  -1   7 -12 805.164 336.458  11
   1  -7  13 6104.49 814.162   6
  -1   7 -13 5870.32 728.240  11
  -1   7 -13 5985.31 709.038   8
   1  -6 -10 6836.16 891.828   7
   1  -6  -9 56538.3 2561.23   7
  -1   6   9 53905.3 2295.72   4
   1  -6  -8 48362.9 2286.62   7
  -1   6   8 50406.5 2095.67   4
  -1   6   7 8776.70 819.133   4
   1  -6  -7 8562.71 874.254   7
  -1   6   7 9802.29 932.303  10
  -1   6   6 1033.20 320.254   4
   1  -6  -6 1328.01 345.219   7
  -1   6   6 1228.14 372.384  10
  -1   6   5 3155.02 463.823   4
   1  -6  -5 3877.58 529.250   7
  -1   6   5 3841.90 553.706  10
  -1   6   4 128580. 3332.44   4
  -1   6   4 127337. 3584.62  10
   1  -6  -4 131454. 2788.61   8
   1  -6  -4 135678. 2928.90   5
   1  -6  -4 129640. 3490.92   7
  -1   6   3 230196. 4697.43   3
  -1   6   3 224579. 5270.86  10
  -1   6   3 221018. 4959.80   4
   1  -6  -3 224003. 4530.68   5
   1  -6  -3 234266. 4326.07   8
   1  -6  -3 223129. 5112.73   7
   1  -6  -2 26317.3 1205.14   7
  -1   6   2 28058.9 1178.29   4
   1  -6  -2 28214.1 733.747   8
  -1   6   2 26950.8 1300.58  10
  -1   6   2 28676.6 1060.50   3
  -1   6   1 26387.4 1233.72  10
   1  -6  -1 26563.9 1161.41   7
  -1   6   1 24763.6 953.683   3
  -1   6   0 21892.3 1090.22  10
   1  -6   0 21643.9 1023.30   7
   1  -6   1 15358.8 852.462   7
  -1   6  -1 15271.8 885.135  10
  -1   6  -2 157599. 3759.85  10
   1  -6   2 156987. 3750.48   7
  -1   6  -2 154010. 3181.34  11
  -1   6  -3 18959.3 514.148   8
   1  -6   3 18002.7 972.657   7
  -1   6  -3 16834.3 702.607  11
  -1   6  -3 18954.4 994.891  10
  -1   6  -4 16382.8 933.044  10
  -1   6  -4 16312.4 537.376   8
   1  -6   4 16457.0 931.497   7
  -1   6  -4 16170.4 708.308  11
   1  -6   5 44360.1 1628.52   7
   1  -6   5 42470.0 1325.68   9
  -1   6  -5 44616.6 1359.44  11
  -1   6  -5 43215.3 1162.16   8
   1  -6   6 11807.1 804.631   7
  -1   6  -6 11553.6 549.303   8
   1  -6   6 11749.0 628.602   9
  -1   6  -6 10003.9 626.734  11
  -1   6  -7 9877.66 646.353  11
   1  -6   7 10643.2 599.498   9
   1  -6   7 9442.54 752.897   7
  -1   6  -7 10779.7 576.740   8
   1  -6   8 4593.61 560.993   7
  -1   6  -8 4266.62 396.456   8
   1  -6   8 3859.33 376.364   9
  -1   6  -8 4310.46 470.706  11
   1  -6   8 4181.64 355.380   2
  -1   6  -9 2577.96 393.116  11
  -1   6  -9 3180.01 387.016   8
   1  -6   9 3283.88 492.984   6
  -1   6 -10 9772.82 700.401   8
   1  -6  10 9068.65 830.608   6
  -1   6 -10 10033.5 783.507  11
  -1   6 -11 9076.66 730.621   8
  -1   6 -11 8584.87 764.783  11
   1  -6  11 7169.49 798.374   6
   1  -6  12 702.718 375.590   6
  -1   6 -12 787.109 308.600   8
  -1   6 -12 319.525 284.004  11
  -1   6 -13 6810.53 771.360  11
  -1   6 -13 6017.70 697.706   8
   1  -6  13 6147.78 806.510   6
  -1   5  10 37901.5 1857.96   4
   1  -5 -10 34487.6 1955.50   7
  -1   5   9 41747.0 1890.92   4
   1  -5  -9 39350.5 2022.66   7
   1  -5  -9 44847.4 1718.37   8
  -1   5   8 980.136 372.006   4
   1  -5  -8 1469.49 317.341   8
   1  -5  -8 1926.90 442.568   7
  -1   5   7 14651.7 969.296   4
   1  -5  -7 15219.5 809.935   8
  -1   5   7 14305.4 1044.30  10
   1  -5  -7 14451.8 1057.55   7
   1  -5  -6 29174.5 1444.00   7
   1  -5  -6 29446.3 1087.37   8
  -1   5   6 27297.6 1284.13   4
  -1   5   6 28510.7 1448.35  10
   1  -5  -5 150409. 3139.21   5
   1  -5  -5 149781. 3107.38   8
  -1   5   5 149988. 3789.45  10
   1  -5  -5 140559. 3663.70   7
  -1   5   5 145608. 3505.84   4
  -1   5   4 45626.2 1368.62   4
   1  -5  -4 48706.8 1019.35   8
  -1   5   4 47583.0 1584.74  10
   1  -5  -4 49342.5 1547.97   7
   1  -5  -4 46673.4 1079.31   5
   1  -5  -3 18336.9 699.935   5
  -1   5   3 19496.1 894.815   4
   1  -5  -3 17383.8 913.988   7
   1  -5  -3 18349.4 626.420   8
  -1   5   2 637.908 211.369  10
   1  -5  -2 616.944 99.7379   8
  -1   5   2 707.635 202.638   4
   1  -5  -2 661.481 200.077   7
   1  -5  -2 556.110 118.438   5
  -1   5   1 469.529 168.981   4
   1  -5  -1 442.285 60.7467   8
   1  -5  -1 659.405 179.412   7
  -1   5   1 652.285 210.810  10
   1  -5   0 79413.3 2101.66   7
  -1   5   0 77602.2 2180.99  10
  -1   5  -1 381918. 7458.42  10
   1  -5   1 384878. 7419.88   7
  -1   5  -1 379428. 6876.25  11
   1  -5   2 108862. 2737.86   7
  -1   5  -2 109516. 2731.90  10
  -1   5  -2 110789. 2312.66  11
   1  -5   3 1421.16 269.742   7
  -1   5  -3 1442.81 281.171  10
  -1   5  -3 1661.30 208.276  11
  -1   5  -3 1779.34 136.872   8
  -1   5  -4 35979.1 923.826   8
  -1   5  -4 34908.6 1078.30  11
  -1   5  -5 6968.69 370.035   8
   1  -5   5 6687.21 557.410   7
   1  -5   5 6317.08 401.346   9
  -1   5  -5 5680.35 415.398  11
   1  -5   6 112524. 2514.09   9
  -1   5  -6 114353. 2663.71  11
  -1   5  -6 112411. 2480.06   8
   1  -5   6 113675. 2987.45   7
   1  -5   7 38871.7 1181.20   9
  -1   5  -7 38489.4 1329.89  11
  -1   5  -7 38547.4 1217.47   8
   1  -5   7 38214.2 1544.78   7
   1  -5   8 68785.9 2207.20   6
  -1   5  -8 68007.4 1902.42   8
  -1   5  -8 68645.3 2023.78  11
   1  -5   8 72861.4 1870.07   2
   1  -5   9 40576.8 1306.93   2
  -1   5  -9 37072.6 1376.53   8
  -1   5  -9 38822.7 1471.90  11
   1  -5   9 37401.3 1623.86   6
  -1   5 -10 8442.79 696.626  11
   1  -5  10 7747.23 750.598   6
  -1   5 -10 7712.01 634.449   8
   1  -5  11 16002.5 1149.49   6
  -1   5 -11 17425.6 1024.29   8
  -1   5 -11 17199.2 1065.87  11
  -1   5 -12 10359.1 843.973   8
  -1   5 -12 9546.35 836.342  11
   1  -5  12 9830.12 971.295   6
  -1   5 -13 3775.34 585.021  11
  -1   5 -13 3572.73 573.704   8
   1  -5  13 2983.17 588.125   6
   1  -5  14 18862.1 1503.11   6
  -1   5 -14 17267.2 1245.59  11
  -1   5 -14 17450.4 1243.66   8
   1  -4 -12 3979.96 627.187   8
  -1   4  11 15355.4 1174.76   4
   1  -4 -11 15455.7 1070.78   8
  -1   4  10 17196.0 1165.36   4
   1  -4 -10 16983.5 1058.21   8
   1  -4  -9 20006.7 1064.23   8
  -1   4   9 17630.7 1121.87   4
  -1   4   8 49722.4 1897.86   4
   1  -4  -8 54260.9 1764.52   8
   1  -4  -7 39976.7 1375.53   8
  -1   4   7 39283.1 1672.84  10
  -1   4   7 38965.4 1541.46   4
   1  -4  -6 59700.2 1622.09   8
  -1   4   6 59303.4 1838.53   4
  -1   4   6 58709.8 1978.22  10
  -1   4   5 244855. 5260.92  10
  -1   4   5 239959. 5025.29   4
   1  -4  -5 236701. 4735.49   5
   1  -4  -5 234995. 4694.34   8
   1  -4  -4 15096.8 824.726   7
   1  -4  -4 15120.1 404.382  11
   1  -4  -4 15042.0 623.579   5
  -1   4   4 15343.0 753.114   4
   1  -4  -4 13871.2 581.614   8
  -1   4   4 15749.6 855.458  10
  -1   4   3 179974. 3927.75  10
   1  -4  -3 172901. 3345.62   8
   1  -4  -3 170144. 3422.63   5
   1  -4  -3 179846. 3847.72   7
  -1   4   3 173003. 3693.01   4
   1  -4  -2 87632.5 1757.36   8
   1  -4  -2 88181.1 1874.73   5
  -1   4   2 92035.1 2025.89   3
   1  -4  -2 87866.0 2193.41   7
  -1   4   1 391169. 7683.83  10
   1  -4  -1 405112. 6988.40   8
   1  -4  -1 405177. 7210.00   5
   1  -4  -1 395222. 7574.47   7
  -1   4   0 524310. 9623.14  10
   1  -4   0 514610. 9534.53   7
  -1   4  -1 45682.7 1358.71  10
  -1   4  -1 44265.7 1032.09  11
   1  -4   1 45547.1 1354.39   7
   1  -4   2 42512.2 1341.76   7
  -1   4  -2 42341.3 865.988   8
  -1   4  -2 42630.5 1044.79  11
  -1   4  -2 40970.9 1297.55  10
   1  -4   3 17056.0 819.188   7
  -1   4  -3 17458.7 497.723   8
  -1   4  -3 17638.1 617.780  11
   1  -4   4 165722. 3640.33   7
  -1   4  -4 158781. 3094.04   8
  -1   4  -4 162609. 3267.69  11
   1  -4   5 360465. 7115.25   7
  -1   4  -5 367549. 6729.80  11
   1  -4   5 350255. 6533.85   9
  -1   4  -5 356789. 6554.18   8
  -1   4  -6 241639. 4797.92   8
   1  -4   6 251980. 5350.11   7
   1  -4   6 251090. 4698.46   9
  -1   4  -6 246329. 4935.31  11
   1  -4   7 13564.0 567.190   9
  -1   4  -7 13388.9 657.185   8
   1  -4   7 13977.9 661.003   2
  -1   4  -7 13228.0 707.989  11
  -1   4  -8 25616.4 1081.10  11
   1  -4   8 26359.1 1234.23   6
  -1   4  -8 26806.1 1047.87   8
   1  -4   8 28081.5 1025.20   2
  -1   4  -9 2251.41 342.682   8
   1  -4   9 1612.71 370.287   6
   1  -4   9 2197.55 309.224   2
  -1   4  -9 2576.17 372.789  11
  -1   4 -10 74418.1 2251.62   8
  -1   4 -10 74557.6 2287.01  11
   1  -4  10 73853.1 2538.96   6
   1  -4  10 78893.1 2143.29   2
  -1   4 -11 31559.7 1438.90  11
   1  -4  11 33203.4 1681.83   6
  -1   4 -11 34270.7 1476.79   8
  -1   4 -12 232.259 240.681   8
  -1   4 -12 839.435 292.407  11
   1  -4  12 577.490 319.569   6
   1  -4  13 907.561 348.264   6
  -1   4 -13 1421.85 400.129   8
  -1   4 -13 992.439 357.707  11
   1  -4  14-313.818 349.624   6
  -1   4 -14 444.757 344.720  11
  -1   3  12 1843.37 485.217   4
   1  -3 -12 1718.65 448.780   8
   1  -3 -11 998.572 341.214   8
  -1   3  11 1388.95 428.301   4
  -1   3  10 19512.3 1192.78   4
   1  -3 -10 18153.9 1077.20   8
   1  -3  -9 25577.9 1202.03   8
  -1   3   9 25912.3 1307.22   4
  -1   3   8 3400.77 456.857   4
   1  -3  -8 3580.12 423.515   8
  -1   3   7 1538.10 213.142   3
  -1   3   7 1241.77 296.120   4
   1  -3  -7 1424.45 255.797   8
   1  -3  -6 7210.78 462.092   8
  -1   3   6 5992.49 489.845   2
  -1   3   6 5394.82 513.573  10
  -1   3   6 6614.67 510.835   4
   1  -3  -6 7163.17 335.836  11
  -1   3   5 41604.7 1425.33  10
  -1   3   5 37764.0 1276.15   2
  -1   3   5 38533.4 1291.83   4
   1  -3  -5 40138.7 1172.03   8
   1  -3  -5 40290.7 945.987  11
   1  -3  -4 167039. 3057.01  11
   1  -3  -4 162256. 3320.81   8
  -1   3   4 166677. 3362.47   3
  -1   3   4 174943. 3707.15  10
  -1   3   4 172753. 3547.28   4
   1  -3  -3 132713. 1665.24  11
  -1   3   3 138705. 2463.76  10
   1  -3  -3 131323. 1984.09   8
  -1   3   3 132785. 2149.58   3
  -1   3   2 57446.1 1382.14   3
   1  -3  -2 58996.6 1528.47   7
   1  -3  -2 57305.8 1226.07   8
   1  -3  -2 58363.4 1262.59   5
  -1   3   2 58823.1 1572.58  10
   1  -3  -1 128063. 2715.10   7
   1  -3  -1 121399. 2415.83   5
  -1   3   1 129320. 2780.48  10
  -1   3   1 126655. 2598.29   4
   1  -3  -1 130182. 2254.83  11
  -1   3   1 130110. 2566.76   3
   1  -3  -1 129483. 2323.22   8
   1  -3   0 14905.0 608.525   7
  -1   3   0 15434.5 626.581  10
  -1   3   0 15214.7 552.137   4
  -1   3   0 15542.7 395.004  11
  -1   3  -1 136619. 2547.47  11
   1  -3   1 138466. 2874.03   7
  -1   3  -1 134921. 2836.32  10
   1  -3   2 266455. 5334.85   7
  -1   3  -2 279288. 4841.52   8
  -1   3  -2 273630. 4990.52  11
  -1   3  -3 183618. 3497.39  11
  -1   3  -3 181279. 3370.86   8
   1  -3   3 185913. 3841.80   7
  -1   3  -4 319327. 5969.05  11
  -1   3  -4 322812. 5865.52   8
   1  -3   4 328430. 6341.45   7
  -1   3  -5 116766. 2461.09  11
   1  -3   5 110731. 2730.66   7
  -1   3  -5 110631. 2368.25   8
   1  -3   5 108837. 2198.85   9
  -1   3  -6 16711.2 651.697   8
  -1   3  -6 17760.7 696.296  11
   1  -3   6 16001.4 459.107   9
   1  -3   7 5847.85 424.882   2
   1  -3   7 5744.78 508.634   6
  -1   3  -7 5103.14 410.079   8
  -1   3  -7 5643.84 446.336  11
   1  -3   8 47973.7 1484.99   2
  -1   3  -8 47283.9 1530.75  11
  -1   3  -8 48705.8 1525.13   8
   1  -3   8 50534.9 1740.23   6
   1  -3   9 137001. 3161.60   2
   1  -3   9 131786. 3488.31   6
  -1   3  -9 132213. 3215.58  11
  -1   3  -9 128042. 3185.55   8
   1  -3  10 122383. 3002.56   2
   1  -3  10 116164. 3377.43   6
  -1   3 -10 118283. 3095.31   8
  -1   3 -10 115677. 3058.88  11
  -1   3 -11 10345.7 802.957   8
   1  -3  11 10280.3 913.726   6
  -1   3 -11 10285.9 783.006  11
   1  -3  11 11339.1 770.981   2
  -1   3 -12 2285.27 433.564   8
  -1   3 -12 1050.55 336.722  11
   1  -3  12 1755.36 487.783   6
   1  -3  13 6750.00 835.670   6
  -1   3 -13 7751.34 759.850  11
  -1   3 -13 6713.55 755.889   8
  -1   3 -14 18737.2 1242.42  11
  -1   2  12 1071.94 416.494   4
   1  -2 -12 750.170 331.255   8
  -1   2  11 8200.18 791.469   4
   1  -2 -11 6373.51 676.406   8
   1  -2 -10 1457.30 370.901   8
  -1   2  10 1062.56 356.123   4
  -1   2  10 1454.94 369.780   6
  -1   2   9 21638.4 1178.25   6
  -1   2   9 21844.0 1132.91   4
  -1   2   9 22684.4 1119.09   2
   1  -2  -9 22261.7 1078.25   8
   1  -2  -8 51163.6 1390.11  11
   1  -2  -8 44982.3 1554.08   8
  -1   2   8 46982.9 1624.09   2
  -1   2   8 50933.5 1797.57   6
   1  -2  -7 791.950 144.751  11
   1  -2  -7 850.064 198.251   8
  -1   2   7 996.058 226.637   2
  -1   2   7 931.876 228.547   6
  -1   2   7 678.265 168.374   3
   1  -2  -6 12024.8 449.624  11
  -1   2   6 12418.8 625.273   2
   1  -2  -6 12604.1 588.783   8
  -1   2   6 12023.1 674.732   6
  -1   2   5 116245. 2784.62  10
  -1   2   5 120109. 2781.50   6
   1  -2  -5 120918. 2580.62   8
   1  -2  -5 116790. 2353.33  11
  -1   2   5 122492. 2682.91   2
  -1   2   4 10581.8 537.135   6
   1  -2  -4 11324.7 347.773  11
  -1   2   4 10824.3 458.039   3
  -1   2   4 10988.5 553.275  10
   1  -2  -4 11381.2 463.091   8
   1  -2  -3 173343. 3321.61   8
  -1   2   3 176974. 3404.50   3
   1  -2  -3 178926. 3141.28  11
  -1   2   3 178289. 3544.56  10
   1  -2  -2 435.845 70.5771   8
  -1   2   2 415.251 108.090  10
  -1   2   2 307.980 80.9612   3
   1  -2  -2 389.456 34.4842  11
   1  -2  -1 3689.39 144.554   5
  -1   2   1 3411.24 206.632   3
  -1   2   1 3479.17 240.182  10
   1  -2  -1 3279.38 231.222   7
   1  -2  -1 3825.89 150.099   8
   1  -2   0 192119. 3817.44   7
  -1   2   0 196601. 3795.64  10
  -1   2   0 201561. 3684.66   4
   1  -2   1 480614. 8696.19   7
  -1   2  -1 534323. 8456.09  11
  -1   2  -2 14402.2 442.440  11
   1  -2   2 14215.7 591.471   7
  -1   2  -3 24005.8 660.322   8
   1  -2   3 25519.9 873.940   7
  -1   2  -3 25605.6 711.724  11
  -1   2  -4 450.939 104.049   8
   1  -2   4 342.975 130.493   7
  -1   2  -4 287.411 106.776  11
   1  -2   4 332.839 52.7547   9
  -1   2  -5 248224. 4682.90   8
   1  -2   5 242230. 4245.23   9
  -1   2  -5 251123. 4705.65  11
  -1   2  -6 225702. 4446.83  11
   1  -2   6 225652. 4491.69   2
  -1   2  -6 222691. 4440.77   8
   1  -2   6 218472. 4591.10   6
   1  -2   7 30914.6 1212.71   6
   1  -2   7 33819.6 1149.86   2
  -1   2  -7 32790.7 1132.43   8
  -1   2  -7 33287.6 1128.66  11
   1  -2   8 47373.6 1491.06   2
  -1   2  -8 46117.9 1461.37  11
  -1   2  -8 45901.3 1489.68   8
  -1   2  -9 34393.6 1330.06   8
  -1   2  -9 33899.7 1284.71  11
   1  -2   9 35380.8 1493.76   6
   1  -2   9 31249.3 1263.41   2
  -1   2 -10 21899.0 1069.72  11
   1  -2  10 22522.7 1085.35   2
   1  -2  10 20768.8 1213.97   6
  -1   2 -10 23516.1 1142.96   8
   1  -2  11 58586.0 2018.28   2
  -1   2 -11 59132.5 2103.83   8
  -1   2 -11 62267.7 2067.20  11
   1  -2  11 64904.9 2377.33   6
  -1   2 -12 19214.8 1171.41   8
   1  -2  12 17043.4 1203.42   6
  -1   2 -12 18297.3 1086.50  11
   1  -2  12 17462.0 1053.90   2
  -1   2 -13 10975.0 889.731  11
   1  -2  13 10498.5 988.895   6
   1  -2  13 10660.6 881.052   4
  -1   2 -13 13029.7 1040.46   8
   1  -1 -13 11407.4 1006.17   8
  -1   1  13 10731.2 993.253   4
  -1   1  12 36990.1 1825.45   6
   1  -1 -12 35463.5 1680.55   8
  -1   1  12 33613.1 1663.12   4
  -1   1  11 5361.35 664.770   6
   1  -1 -11 6330.58 646.834   8
  -1   1  10 45300.2 1670.39   2
   1  -1 -10 43851.8 1688.10   8
   1  -1 -10 46563.7 1506.62  11
  -1   1  10 45122.0 1880.07   6
  -1   1   9 46049.2 1609.23   2
   1  -1  -9 48538.9 1468.21  11
   1  -1  -9 46933.6 1643.35   8
  -1   1   9 47876.5 1826.69   6
   1  -1  -8 5815.30 483.205   8
  -1   1   8 5128.03 531.677   6
  -1   1   8 4785.82 443.932   2
   1  -1  -8 6503.85 434.037  11
  -1   1   7 35891.1 1221.30   2
   1  -1  -7 36507.0 1077.91  11
  -1   1   7 35271.5 1353.09   6
   1  -1  -7 36670.8 1230.00   8
  -1   1   6 53728.2 1370.91   6
  -1   1   6 50857.8 1143.16   2
   1  -1  -6 53020.5 1162.51   8
   1  -1  -5 54330.2 1026.15  11
   1  -1  -5 56625.6 1204.54   8
  -1   1   5 54034.5 1354.07   6
  -1   1   4 61649.3 1453.18   3
   1  -1  -4 61568.0 1317.17  11
  -1   1   4 60746.4 1573.45   6
   1  -1  -4 62996.5 1446.12   8
  -1   1   3 54010.7 1318.32  10
  -1   1   3 58021.3 1274.33   2
  -1   1   3 56972.7 1376.18   6
  -1   1   3 55124.3 1287.53   3
   1  -1  -3 56017.7 1135.48  11
   1  -1  -3 54206.6 1237.11   8
  -1   1   2 83696.9 1704.63   3
  -1   1   2 81675.5 1684.76  10
   1  -1  -2 83371.8 1521.73  11
   1  -1  -2 82748.6 1622.39   8
  -1   1   2 81509.3 1739.64   6
  -1   1   1 96689.6 1836.34  10
   1  -1  -1 98087.2 1795.31   8
   1  -1   1 470092. 8294.46   7
   1  -1   2 25972.3 757.152   7
   1  -1   4 5459.96 333.732   6
   1  -1   5 24521.5 762.189   6
  -1   1  -5 25130.8 719.480   8
  -1   1  -6 478.493 175.438   8
   1  -1   6 382.103 157.307   2
   1  -1   6 320.673 159.592   6
   1  -1   7 7336.39 521.421   2
  -1   1  -7 7146.13 473.882  11
   1  -1   7 6642.31 508.716   6
  -1   1  -7 6613.53 483.520   8
  -1   1  -8 2317.20 336.422   8
   1  -1   8 2066.97 303.446   2
  -1   1  -8 2120.67 289.513  11
   1  -1   8 2551.51 372.768   6
   1  -1   9 6226.77 595.334   6
   1  -1   9 5732.22 532.613   2
  -1   1  -9 5718.08 536.649   8
  -1   1  -9 4790.69 466.673  11
   1  -1  10 43619.1 1648.70   2
  -1   1 -10 41415.7 1541.69  11
  -1   1 -10 43298.6 1649.75   8
   1  -1  10 44060.3 1761.73   6
   1  -1  11 435.727 249.787   6
  -1   1 -11 1120.54 311.609  11
   1  -1  11 856.415 314.422   2
  -1   1 -11 1004.25 324.186   8
  -1   1 -12 2063.42 440.088   8
   1  -1  12 1100.28 366.161   2
  -1   1 -12 2094.25 405.869  11
   1  -1  12 1662.98 385.424   4
   1  -1  13 7622.92 791.167   4
  -1   1 -13 7894.12 843.646   8
   1  -1  13 6595.79 739.002   2
   1   0 -13 41373.3 1910.57   8
  -1   0  13 43174.3 2110.00   6
  -1   0  12 22724.4 1436.21   6
   1   0 -12 23834.9 1325.90   8
  -1   0  11 22986.7 1133.37   2
   1   0 -11 22191.1 1068.53  11
   1   0 -11 24374.2 1262.69   8
  -1   0  11 23163.5 1370.32   6
   1   0 -10 43207.3 1493.96  11
  -1   0  10 46798.8 1604.89   2
   1   0 -10 43586.3 1664.98   8
  -1   0  10 45844.6 1880.43   6
   1   0  -9 11800.5 753.010   8
  -1   0   9 14372.2 924.720   6
   1   0  -9 12454.1 683.394  11
  -1   0   9 12636.0 719.298   2
   1   0  -8 192927. 4002.54  11
   1   0  -8 197789. 4206.15   8
  -1   0   8 190465. 4069.61   2
  -1   0   8 193103. 4439.82   6
   1   0  -7 109658. 2537.01   8
   1   0  -7 103565. 2369.91  11
  -1   0   7 107221. 2442.73   2
  -1   0   7 103885. 2690.47   6
   1   0  -6 121422. 2273.72  11
   1   0  -6 122646. 2402.15   8
  -1   0   6 120728. 2585.57   6
  -1   0   5 417517. 7812.17   6
  -1   0   5 417531. 7377.88   9
   1   0  -5 417023. 7635.12   8
   1   0  -5 419817. 7524.18  11
  -1   0   4 51721.8 1328.00   6
  -1   0   4 49692.5 1097.06   9
  -1   0   4 50608.5 1247.56   3
   1   0  -4 51260.7 973.367   1
  -1   0   4 48801.0 1150.76   2
   1   0  -4 49612.4 1150.14  11
   1   0  -4 48112.5 1210.02   8
  -1   0   3 320419. 5787.16   9
  -1   0   3 325503. 5960.72   6
   1   0  -3 330072. 5867.48   8
   1   0  -3 326598. 5799.86  11
   1   0  -3 335803. 5706.02   1
  -1   0   3 330819. 5784.66   2
   1   0  -2 131778. 2422.86   1
  -1   0   2 130430. 2451.90   9
  -1   0   2 133577. 2529.28   6
   1   0  -2 129738. 2461.88   8
  -1   0   2 130458. 2377.95   2
   1   0  -2 135590. 2426.95  11
  -1   0  -1 260803. 4589.51   9
   1   0   1 263146. 4585.86   9
   1   0   1 264056. 4676.35  10
   1   0   2 89400.2 1692.09   1
   1   0   2 92215.1 1865.22  10
   1   0   2 90111.6 1731.10   6
  -1   0  -2 90816.8 1632.64   9
  -1   0  -3 1348.93 71.8813   9
   1   0   3 1635.93 91.1491   1
   1   0   3 1605.90 147.083   6
   1   0   4 6220.53 346.303   6
   1   0   4 5943.65 165.052   1
   1   0   5 221490. 4475.38   6
   1   0   5 233955. 4558.24   2
   1   0   6 174503. 3766.41   2
   1   0   6 173907. 3742.18   6
  -1   0  -6 178608. 3701.55   8
  -1   0  -7 2217.69 267.146  11
  -1   0  -7 1997.46 292.068   8
   1   0   7 2260.86 302.184   6
   1   0   7 1589.22 269.625   2
   1   0   8 902.302 245.000   6
  -1   0  -8 682.482 227.828   8
  -1   0  -8 997.359 222.181  11
   1   0   8 712.776 253.998   2
   1   0   9 6579.01 604.860   2
  -1   0  -9 6592.81 587.124   8
  -1   0  -9 7773.67 571.602  11
   1   0  10 8165.74 697.620   6
   1   0  10 7961.84 681.221   4
   1   0  10 8016.52 705.064   2
  -1   0 -10 7911.50 685.182   8
  -1   0 -10 8560.10 641.852  11
  -1   0 -11 6886.82 691.899   8
  -1   0 -11 6292.44 578.994  11
   1   0  11 6333.58 656.258   4
   1   0  11 5304.53 621.681   2
   1   0  12 3455.99 563.422   4
   1   0  12 4059.95 606.351   2
   1   0  13 527.969 260.596   2
   1   0  13 1066.93 432.553   4
  -1   0 -13 467.355 294.059   8
  -1  -1  14 19801.7 1482.86   6
   1   1 -13 9543.99 897.662   8
  -1  -1  13 9159.06 981.829   6
   1   1 -12 2375.20 399.276  11
   1   1 -12 2853.52 489.121   8
  -1  -1  12 3147.27 573.706   6
  -1  -1  11 7576.32 769.590   6
  -1  -1  11 8047.96 616.788   2
   1   1 -11 7945.99 717.273   8
   1   1 -11 8718.40 661.888  11
   1   1 -10 51982.9 1683.07  11
  -1  -1  10 54808.0 1660.22   2
   1   1 -10 51908.5 1816.11   8
  -1  -1   9 167600. 4205.21   6
  -1  -1   9 179884. 3771.97   2
   1   1  -9 172426. 3825.15  11
   1   1  -9 172330. 3970.21   8
  -1  -1   8 102576. 2846.18   6
  -1  -1   8 111314. 2507.00   2
   1   1  -8 109704. 2579.86  11
   1   1  -8 110011. 2686.79   8
  -1  -1   7 2750.07 261.563   2
  -1  -1   7 2824.30 349.094   6
   1   1  -7 3169.53 299.297  11
   1   1  -7 3193.94 325.174   8
  -1  -1   7 3062.32 207.942   9
  -1  -1   6 3086.19 207.653   9
  -1  -1   6 2466.45 299.702   6
   1   1  -6 2737.95 286.112   8
   1   1  -6 3041.65 271.681  11
  -1  -1   5 33816.5 860.019   9
   1   1  -5 31773.6 711.626   1
  -1  -1   5 31556.0 1037.46   6
  -1  -1   5 31058.3 830.165   2
   1   1  -5 31065.6 945.803   8
   1   1  -5 32389.7 927.197  11
  -1  -1   4 554019. 9675.08   6
  -1  -1   4 531972. 9492.56   9
  -1  -1   4 535614. 9369.30   2
   1   1  -4 540767. 9330.57   1
   1   1  -4 539670. 9555.69   8
   1   1  -4 533431. 9520.12  11
  -1  -1   3 699482. 12217.7   6
   1   1  -3 706792. 12022.3   1
   1   1  -3 699749. 12135.4   8
   1   1  -3 692426. 12126.1  11
  -1  -1   3 674736. 12164.5   9
   1   1  -2 240968. 4311.12   8
  -1  -1   2 233774. 4337.28   9
  -1  -1   2 240630. 4327.87   6
   1   1  -2 236205. 4299.49  11
  -1  -1   1 102637. 1800.22   7
  -1  -1   1 93251.0 1911.48   9
   1   1  -1 99873.7 1805.19   7
   1   1  -1 94974.1 1900.45   8
   1   1   0 41347.1 955.341  10
   1   1   0 42913.8 810.256   3
   1   1   1 289919. 5077.34   1
  -1  -1  -1 285243. 5071.25   9
   1   1   1 275581. 5205.64  10
   1   1   2 537556. 9332.70   6
   1   1   2 544998. 9623.00  10
   1   1   2 535627. 9344.19   1
   1   1   3 261732. 4656.88   1
   1   1   3 265444. 4795.77   6
   1   1   3 260625. 5062.26  10
   1   1   4 157884. 3128.74   6
   1   1   4 156182. 2833.38   1
   1   1   4 160273. 3394.66  10
   1   1   4 155848. 3219.79   4
   1   1   5 128093. 2882.99   4
   1   1   5 133137. 2976.16   2
   1   1   5 135456. 2836.23   6
   1   1   6 8174.52 512.683   6
   1   1   6 9641.34 603.827   2
  -1  -1  -6 8563.40 302.951   9
  -1  -1  -6 8879.18 543.159   8
   1   1   6 10070.6 583.911   4
   1   1   7 49536.0 1667.69   2
  -1  -1  -7 53518.2 1620.78   8
   1   1   7 50774.8 1607.02   4
  -1  -1  -7 50430.0 1455.38  11
   1   1   7 53039.0 1601.69   6
   1   1   8 36197.8 1332.76   6
   1   1   8 31893.2 1356.18   2
  -1  -1  -8 33918.0 1185.10  11
  -1  -1  -8 32595.2 1298.81   8
   1   1   8 33750.1 1333.86   4
  -1  -1  -9 29424.6 1308.23   8
   1   1   9 27927.2 1336.40   2
  -1  -1  -9 29415.0 1158.30  11
   1   1   9 29624.5 1320.58   4
   1   1   9 32617.8 1331.33   6
  -1  -1 -10 64656.6 1963.43  11
   1   1  10 62106.8 2157.15   4
   1   1  10 59463.8 2179.12   2
  -1  -1 -10 62630.0 2150.58   8
  -1  -1 -11 6686.78 704.738   8
   1   1  11 5659.48 678.152   2
   1   1  11 6902.21 707.750   4
  -1  -1 -12 6241.77 748.318   8
   1   1  12 5281.08 688.210   2
   1   1  12 7346.60 773.470   4
   1   2 -14 631.199 348.636   8
  -1  -2  14-133.108 412.715   6
   1   2 -13 14241.3 1064.67   8
  -1  -2  13 12402.4 1131.09   6
   1   2 -13 13339.2 956.600  11
  -1  -2  12-51.5549 262.302   6
   1   2 -12 451.837 245.910   8
   1   2 -12 21.2209 269.387  11
   1   2 -11 367.677 270.972   8
   1   2 -11 541.002 257.015  11
  -1  -2  11 255.178 236.165   6
   1   2 -10 46382.5 1679.36   8
  -1  -2  10 48805.8 1459.50   2
   1   2 -10 45972.4 1603.65  11
  -1  -2  10 43561.4 1835.10   6
  -1  -2   9 5276.59 559.619   6
   1   2  -9 4834.17 449.901  11
   1   2  -9 5125.85 486.338   8
  -1  -2   9 4763.30 379.823   2
  -1  -2   8 226.418 115.416   2
  -1  -2   8-17.0050 65.7514   9
   1   2  -8 35.5530 137.206  11
   1   2  -8 18.1670 165.919   8
  -1  -2   8 61.7771 145.329   6
   1   2  -7 5187.08 409.294   8
   1   2  -7 4975.55 395.865  11
  -1  -2   7 4007.59 415.674   6
  -1  -2   7 4102.63 287.628   9
   1   2  -6 71180.1 1761.03   8
  -1  -2   6 73224.7 1912.25   6
  -1  -2   6 71654.4 1670.24   9
   1   2  -6 70045.5 1466.24   1
  -1  -2   6 68295.4 1528.80   2
   1   2  -6 68867.5 1742.52  11
  -1  -2   5 292795. 5201.33   2
   1   2  -5 294910. 5483.00   8
  -1  -2   5 295855. 5637.48   6
   1   2  -5 291882. 5256.38   1
   1   2  -5 290430. 5490.90  11
  -1  -2   5 279311. 5472.28   9
  -1  -2   4 336148. 6237.56   9
  -1  -2   4 342782. 5919.27   2
  -1  -2   4 345724. 6335.44   6
   1   2  -4 348009. 6241.74  11
   1   2  -4 337200. 6085.33   1
   1   2  -4 324169. 6183.52   8
  -1  -2   3 3434.15 240.598   9
   1   2  -3 2829.60 209.103   8
  -1  -2   3 3091.58 107.387   2
   1   2  -3 3333.20 235.223  11
   1   2  -3 3198.45 209.604   1
  -1  -2   3 2618.04 212.257   7
  -1  -2   2 633.682 102.248   7
  -1  -2   2 658.550 109.612   9
   1   2  -2 742.373 110.877  11
  -1  -2   2 717.940 46.3421   2
   1   2  -1 6744.21 231.306   2
  -1  -2   1 6436.89 311.638   9
  -1  -2   1 6399.74 278.476   7
   1   2  -1 6606.30 351.918  10
   1   2  -1 7133.57 320.688   8
  -1  -2   0 451471. 8180.71   7
   1   2   0 469485. 8172.59   2
  -1  -2   0 474549. 8248.13   9
   1   2   0 470941. 8406.56  10
   1   2   1 970816. 16150.8   1
  -1  -2  -1 853051. 16278.8   5
   1   2   1 873717. 16343.8  10
   1   2   1 999999. 16224.5   2
   1   2   2 97588.2 1981.37   1
   1   2   2 98575.7 1762.24   3
   1   2   2 95750.6 2244.91  10
   1   2   3 74642.4 1363.08   3
   1   2   3 73517.0 1568.59   1
   1   2   4 35.8216 117.412   4
   1   2   4-0.45170 121.490   2
   1   2   4 127.207 127.860  10
   1   2   5 194857. 3857.28   6
   1   2   5 196954. 4311.87  10
   1   2   5 185380. 4114.97   2
   1   2   5 193598. 4070.06   4
   1   2   6 212681. 4713.59   2
   1   2   6 216289. 4649.25   4
   1   2   6 219999. 4440.56   6
  -1  -2  -6 223785. 4563.61   8
  -1  -2  -6 222071. 4121.88   9
   1   2   7 90315.5 2592.17   2
  -1  -2  -7 96552.8 2489.05   8
   1   2   7 98700.2 2401.26   6
   1   2   7 92550.2 2541.66   4
   1   2   8 26234.9 1214.43   4
  -1  -2  -8 25491.1 1163.78   8
  -1  -2  -8 28444.6 1052.78  11
   1   2   8 26753.4 1280.27   2
  -1  -2  -9 38333.0 1551.92   8
   1   2   9 36744.4 1626.03   2
   1   2   9 39400.3 1615.83   4
   1   2  10 5036.82 617.566   4
   1   2  10 4967.33 613.433   2
  -1  -2 -10 5140.04 604.399   8
   1   2  11 55337.6 2270.52   2
  -1  -2 -11 57517.3 2187.75   8
   1   2  11 55193.7 2199.03   4
  -1  -2 -12 24368.2 1440.32   8
   1   2  12 24240.0 1459.72   4
   1   3 -14 24198.1 1469.81   8
   1   3 -14 20191.6 1280.75  11
  -1  -3  14 19928.6 1519.08   6
   1   3 -13 2213.79 486.583   8
  -1  -3  13 3075.70 622.154   6
   1   3 -13 2446.02 471.302  11
   1   3 -12 4328.71 558.104   8
  -1  -3  12 3236.39 577.339   6
   1   3 -12 3715.66 509.163  11
  -1  -3  11 277.447 288.839   6
   1   3 -11 278.579 254.326   8
   1   3 -11 413.301 247.026  11
  -1  -3  10 2409.60 438.390   6
   1   3 -10 1662.94 327.912  11
   1   3 -10 1877.21 340.301   8
  -1  -3   9 61793.7 2123.92   6
   1   3  -9 61334.9 1902.18  11
   1   3  -9 63606.2 1941.82   8
   1   3  -8 137621. 3184.88  11
   1   3  -8 135141. 3165.83   8
  -1  -3   8 131040. 3365.86   6
  -1  -3   8 143254. 2955.13   9
  -1  -3   7 2285.54 323.148   6
  -1  -3   7 2303.90 270.899   9
   1   3  -7 2692.46 300.023   8
  -1  -3   7 2371.37 196.258   2
   1   3  -7 2115.32 293.716  11
  -1  -3   6 4447.56 358.117   9
   1   3  -6 4714.85 377.941  11
   1   3  -6 5160.89 303.128   1
  -1  -3   6 4150.87 394.345   6
   1   3  -6 4864.56 368.451   8
  -1  -3   6 4131.20 225.970   2
   1   3  -5 13711.3 619.110  11
  -1  -3   5 13790.9 643.362   7
  -1  -3   5 14379.7 621.331   9
   1   3  -5 15411.6 615.310   8
  -1  -3   5 14097.5 665.776   6
   1   3  -5 13482.6 527.883   1
  -1  -3   5 13380.3 392.435   2
  -1  -3   4 104971. 2294.44   7
  -1  -3   4 101755. 2253.11   9
   1   3  -4 101521. 2169.27   1
   1   3  -4 106861. 2266.02  11
   1   3  -4 97198.5 2170.43   8
   1   3  -3 54862.0 1325.86   1
  -1  -3   3 54162.8 1356.46   7
   1   3  -3 55970.9 1356.14  11
  -1  -3   3 54915.8 1372.33   9
   1   3  -3 52689.0 1268.61   8
   1   3  -2 16051.3 588.157  11
  -1  -3   2 16546.9 598.511   7
  -1  -3   2 15484.3 596.892   9
   1   3  -2 17019.6 561.410   8
   1   3  -2 16076.0 681.813  10
  -1  -3   1 144853. 2842.89   9
   1   3  -1 142299. 3002.61  10
  -1  -3   0 118208. 2526.77   5
  -1  -3   0 117485. 2442.22   7
   1   3   0 116136. 2372.40   2
   1   3   0 121205. 2670.35  10
  -1  -3  -1 9789.22 468.339   7
   1   3   1 9788.17 562.311  10
   1   3   1 9903.52 456.833   2
  -1  -3  -1 10066.6 507.877   5
  -1  -3  -2 50363.1 1424.32   5
   1   3   2 50193.1 1044.57   3
   1   3   2 53679.2 1553.02  10
   1   3   3 12234.5 627.144   2
   1   3   3 12996.3 334.533   3
   1   3   3 12758.6 716.728  10
   1   3   3 11704.5 630.071   4
   1   3   4 979.735 230.385  10
   1   3   4 369.490 175.343   4
   1   3   4 639.995 191.710   2
   1   3   5 192377. 4377.41  10
   1   3   5 183295. 4128.15   2
   1   3   5 188198. 4139.59   4
  -1  -3  -6 51757.8 1613.71   8
   1   3   6 54189.1 1772.59   4
   1   3   6 54550.5 1939.40  10
   1   3   6 56336.7 1817.87   2
  -1  -3  -6 52552.4 1376.34   9
   1   3   7 53.8481 189.316   2
  -1  -3  -7-34.2985 180.637   8
   1   3   7-111.146 202.348   4
   1   3   8 656.595 276.311   4
   1   3   8 820.254 309.039   2
  -1  -3  -8 1235.46 308.782   8
  -1  -3  -9 14593.2 938.545   8
   1   3   9 12954.4 945.687   4
   1   3   9 12423.3 969.517   2
   1   3  10 51261.8 2151.58   2
  -1  -3 -10 49434.0 1957.02   8
   1   3  10 48593.1 2033.35   4
   1   3  11 18977.6 1289.53   4
  -1  -3 -11 20540.6 1272.53   8
   1   4 -14 27971.6 1623.33   8
  -1  -4  14 31372.6 1909.69   6
   1   4 -14 30110.9 1590.00  11
   1   4 -13 54635.3 2175.36   8
   1   4 -13 48762.8 2033.59  11
  -1  -4  13 55689.1 2459.83   6
   1   4 -12 19493.4 1148.87  11
   1   4 -12 18265.8 1139.49   8
  -1  -4  12 19412.7 1322.32   6
   1   4 -11 2146.94 417.270  11
  -1  -4  11 1737.51 426.420   6
   1   4 -11 1727.62 362.589   8
   1   4 -10 5884.49 556.712   8
  -1  -4  10 6366.52 677.169   6
   1   4 -10 6619.73 591.562  11
   1   4  -9 2660.35 376.758   8
  -1  -4   9 2801.12 441.971   6
   1   4  -9 2513.23 373.161  11
   1   4  -8 100265. 2602.99  11
   1   4  -8 102687. 2574.18   8
  -1  -4   8 101034. 2791.80   6
  -1  -4   8 105289. 2575.55   9
  -1  -4   7 30069.7 1141.94   9
  -1  -4   7 34715.6 825.009   2
  -1  -4   7 32925.7 1291.49   6
   1   4  -7 32789.3 1153.27   8
   1   4  -7 31100.5 1169.95  11
   1   4  -6 10959.1 615.132  11
   1   4  -6 11428.6 594.730   8
  -1  -4   6 11205.2 608.308   9
  -1  -4   6 12227.2 692.035   6
   1   4  -6 11835.9 548.647   1
  -1  -4   6 12728.9 383.535   2
  -1  -4   6 12463.4 673.362   7
   1   4  -5 37393.7 1172.55  11
  -1  -4   5 37279.3 1170.30   9
   1   4  -5 37639.5 1100.58   8
   1   4  -5 36732.4 1084.00   1
  -1  -4   5 34856.0 1175.12   7
  -1  -4   4 56269.9 1514.61   9
  -1  -4   4 55939.6 1526.95   7
   1   4  -4 56245.8 1496.09  11
   1   4  -4 56133.7 1389.88   8
   1   4  -4 58302.1 1471.31   1
   1   4  -3 8113.53 401.586   8
  -1  -4   3 8013.03 461.886   7
   1   4  -3 9125.80 566.776  10
  -1  -4   3 8815.99 484.622   9
   1   4  -3 8309.41 453.344   1
   1   4  -3 7732.57 444.376  11
  -1  -4   2 367.941 125.102   9
  -1  -4   2 333.391 119.177   7
   1   4  -2 133.593 79.9788   8
  -1  -4   1 3791.90 309.274   7
  -1  -4   1 3860.80 325.274   5
   1   4   0 12361.5 691.905  10
  -1  -4   0 12541.7 589.074   7
  -1  -4   0 12990.1 616.020   5
   1   4   0 12376.5 560.919   1
   1   4   1 108153. 2449.07   2
   1   4   1 112421. 2429.37   1
  -1  -4  -1 117014. 2587.65   5
   1   4   1 102539. 2605.29   4
   1   4   1 112910. 2770.87  10
  -1  -4  -1 108133. 2511.64   7
  -1  -4  -2 7106.59 482.605   5
   1   4   2 6445.63 298.505   3
   1   4   2 6583.00 399.297   1
   1   4   2 5596.38 419.261   2
  -1  -4  -2 6239.48 453.217   7
   1   4   2 5697.66 503.859  10
   1   4   2 6889.03 526.581   4
  -1  -4  -3 35672.4 1283.95   7
   1   4   3 34995.7 1297.50   4
   1   4   3 38251.7 834.435   3
  -1  -4  -3 35670.0 1271.19   5
   1   4   3 36499.0 1412.12  10
   1   4   3 36074.7 1253.50   2
   1   4   4 108752. 2738.96   2
   1   4   4 108906. 2947.83  10
   1   4   4 106778. 2745.54   4
  -1  -4  -4 105291. 2722.34   5
  -1  -4  -5 1715.56 258.692   8
   1   4   5 1471.90 307.705   2
   1   4   5 1588.85 353.601  10
   1   4   5 1410.46 315.942   4
  -1  -4  -5 1878.33 322.093   5
   1   4   6 22852.8 1157.63   4
  -1  -4  -6 23102.0 1012.42   8
   1   4   6 23380.2 1174.72   2
  -1  -4  -6 23900.8 895.997   9
   1   4   6 23977.0 1284.18  10
   1   4   7 11043.0 924.894  10
   1   4   7 12130.4 887.816   2
   1   4   7 12832.8 904.509   4
  -1  -4  -7 13453.7 809.430   8
  -1  -4  -8 5710.08 574.166   8
   1   4   8 6066.32 672.966   4
   1   4   8 5816.17 675.953   2
  -1  -4  -9 34569.4 1532.32   8
   1   4   9 34381.5 1659.30   4
   1   4  10 15289.0 1145.36   4
  -1  -4 -10 16182.4 1081.22   8
  -1  -4 -11-482.133 313.983   8
  -1  -5  14 16257.2 1359.53   6
   1   5 -14 17222.2 1258.66   8
   1   5 -14 16897.0 1195.56  11
  -1  -5  13 28637.6 1722.48   6
   1   5 -13 28375.5 1508.58  11
   1   5 -13 26231.1 1478.14   8
  -1  -5  12 1632.15 429.654   6
   1   5 -12 2436.21 471.734   8
   1   5 -12 2309.29 467.375  11
  -1  -5  11-244.952 278.781   6
   1   5 -11 125.655 276.773  11
   1   5 -11 312.375 276.236   8
   1   5 -10 10758.4 781.443   8
  -1  -5  10 12345.7 924.636   6
   1   5 -10 12155.5 837.596  11
   1   5  -9 150953. 3680.77  11
  -1  -5   9 151199. 3869.32   6
   1   5  -9 143467. 3562.73   8
  -1  -5   8 112828. 2788.65   9
  -1  -5   8 109041. 2959.88   6
   1   5  -8 110815. 2809.89  11
   1   5  -7 740.541 244.554  11
  -1  -5   7 957.252 234.498   7
  -1  -5   7 955.363 228.829   9
   1   5  -7 778.609 216.103   8
  -1  -5   7 1096.82 256.307   6
  -1  -5   6 3527.51 358.915   9
  -1  -5   6 3531.02 383.842   7
   1   5  -6 3661.21 333.049   8
   1   5  -6 4156.08 406.605  11
   1   5  -5 450.509 187.855  11
  -1  -5   5 237.734 132.651   7
   1   5  -5 205.964 134.860   1
   1   5  -5 355.592 139.581   8
  -1  -5   4 145132. 3242.86   9
   1   5  -4 145259. 3167.05   1
   1   5  -4 149544. 3056.78   8
  -1  -5   4 145651. 3229.97   7
   1   5  -4 149735. 3226.58  11
   1   5  -4 143405. 3476.35  10
   1   5  -3 344753. 6621.51   8
   1   5  -3 365440. 6801.91   1
  -1  -5   3 345497. 6839.76   7
   1   5  -3 360394. 7153.35  10
  -1  -5   3 377254. 6887.74   9
  -1  -5   2 120194. 2794.35   7
  -1  -5   2 127431. 2829.18   9
   1   5  -2 122013. 2776.43   1
   1   5  -2 126127. 3072.69  10
   1   5  -1 12375.4 626.899   1
  -1  -5   1 13309.0 660.043   7
  -1  -5   1 12671.7 641.508   9
   1   5  -1 12142.1 746.236  10
  -1  -5   0 34241.0 1173.97   7
   1   5   0 36521.1 1389.87  10
   1   5   0 34491.0 1134.08   1
  -1  -5   0 34238.3 1190.37   5
  -1  -5  -1 46985.6 1474.90   7
  -1  -5  -1 46472.9 1461.58   5
   1   5   1 45156.1 1641.96  10
   1   5   2 146676. 3681.66  10
  -1  -5  -2 141559. 3361.84   5
   1   5   2 139939. 3499.52   4
   1   5   2 154568. 2962.38   3
  -1  -5  -2 147969. 3423.64   7
  -1  -5  -3 36405.6 1388.04   7
   1   5   3 36133.2 1530.91  10
  -1  -5  -3 39181.7 1385.26   5
   1   5   3 36807.5 1450.47   4
  -1  -5  -4 9226.61 661.485   5
  -1  -5  -4 9327.92 706.690   7
   1   5   4 9418.75 718.085   4
  -1  -5  -4 10778.1 576.577   8
   1   5   4 8269.09 736.317  10
  -1  -5  -5 43427.8 1382.62   9
   1   5   5 41341.7 1779.61  10
   1   5   5 40325.8 1636.28   4
  -1  -5  -5 42039.2 1591.69   5
  -1  -5  -5 39831.5 1647.81   7
  -1  -5  -5 41170.1 1369.38   8
   1   5   6 290.030 273.499   4
  -1  -5  -6 173.675 153.221   8
  -1  -5  -6 144.600 245.261   7
  -1  -5  -6 68.0928 155.810   5
   1   5   6 454.828 294.486  10
   1   5   7 13500.7 1084.60  10
  -1  -5  -7 14310.9 862.536   8
  -1  -5  -7 13570.4 1031.12   7
   1   5   7 13918.4 1011.84   4
  -1  -5  -8 995.102 356.317   7
   1   5   8 786.109 351.621   4
  -1  -5  -8 551.587 236.855   8
  -1  -5  -9 153.188 302.722   7
   1   5   9 1133.74 455.285   4
  -1  -5 -10 5852.09 779.449   7
   1   6 -14 1841.15 478.195   8
   1   6 -13 18003.5 1220.72  11
  -1  -6  13 18833.3 1363.24   6
   1   6 -13 18492.7 1232.72   8
  -1  -6  12 23103.8 1444.13   6
   1   6 -12 19033.4 1180.34   8
   1   6 -12 22518.0 1313.22  11
   1   6 -11 30403.5 1482.60  11
  -1  -6  11 29836.3 1592.21   6
   1   6 -11 33822.5 1482.58   8
  -1  -6  10 38054.2 1710.34   6
   1   6 -10 36558.7 1574.61  11
   1   6 -10 37425.4 1512.75   8
   1   6  -9 30567.6 1364.07  11
  -1  -6   9 33894.8 1373.16   9
   1   6  -9 30636.9 1271.59   8
  -1  -6   9 32383.6 1484.72   6
   1   6  -8 79.0056 190.054  11
  -1  -6   8 76.2274 134.325   9
  -1  -6   8 514.657 275.662   6
   1   6  -8 215.645 176.855   8
   1   6  -7 30713.8 1238.58  11
  -1  -6   7 29031.5 1224.91   7
   1   6  -7 29466.6 1086.77   8
  -1  -6   7 29218.3 1202.55   9
  -1  -6   6 51505.6 1663.18   7
  -1  -6   6 51133.5 1650.08   9
   1   6  -6 52241.0 1661.73  11
   1   6  -6 51634.7 1487.44   8
   1   6  -5 144328. 3340.27  11
   1   6  -5 149277. 3150.85   8
  -1  -6   5 149401. 3381.94   7
   1   6  -5 146130. 3682.16  10
  -1  -6   5 137612. 3338.68   9
  -1  -6   4 192986. 4274.48   7
   1   6  -4 204513. 4076.00   8
   1   6  -4 200063. 4649.32  10
  -1  -6   4 204433. 4354.38   9
  -1  -6   3 10042.6 635.156   9
   1   6  -3 10281.5 749.154  10
  -1  -6   3 10610.5 639.011   7
  -1  -6   2 13537.7 733.586   9
  -1  -6   2 13313.5 720.713   7
   1   6  -2 13737.8 873.248  10
   1   6  -1 1111.01 299.009  10
  -1  -6   1 1417.00 263.963   9
  -1  -6   1 1427.07 241.124   7
  -1  -6   0 77634.7 2133.67   7
  -1  -6   0 78328.2 2110.91   9
  -1  -6   0 77493.3 2132.24   5
   1   6   0 77415.6 2423.58  10
   1   6   1 128550. 3408.98  10
  -1  -6  -1 119792. 3012.34   5
  -1  -6  -1 127700. 3077.85   7
  -1  -6  -2 46218.2 1612.32   7
   1   6   2 42445.9 1763.26  10
  -1  -6  -2 47024.4 1591.00   5
  -1  -6  -3 1502.86 287.421   7
  -1  -6  -3 1462.72 277.316   9
   1   6   3 892.290 324.903  10
  -1  -6  -3 2211.35 341.080   5
   1   6   3 2004.77 393.291   4
   1   6   4 287.864 244.227   4
  -1  -6  -4 194.398 139.037   8
  -1  -6  -4 294.643 237.791   7
   1   6   4 266.186 251.406  10
  -1  -6  -4 280.086 174.340   5
  -1  -6  -4 319.840 186.959   9
  -1  -6  -5 11612.0 719.595   9
   1   6   5 12361.7 1003.56  10
  -1  -6  -5 11041.5 793.159   5
   1   6   5 10639.8 882.980   4
  -1  -6  -6 43044.8 1848.85   7
   1   6   6 39186.9 1922.97  10
   1   6   6 37544.1 1772.44   4
  -1  -6  -7 18766.6 1256.54   7
   1   6   7 19095.1 1284.35   4
   1   6   7 20242.7 1390.57  10
  -1  -6  -8 395.474 243.430   7
   1   6   8 412.272 352.689   4
  -1  -6  -9 20117.4 1415.88   7
  -1  -7  13 20598.3 1441.70   6
   1   7 -13 19177.5 1309.00  11
   1   7 -13 22387.7 1312.77   8
  -1  -7  12 101.796 324.541   6
   1   7 -12-138.594 323.631  11
   1   7 -12 480.406 339.499   8
  -1  -7  11 5243.72 673.896   6
   1   7 -11 4958.30 641.500  11
   1   7 -11 5501.86 592.409   8
   1   7 -10 14169.8 873.209   8
  -1  -7  10 12778.6 985.880   6
   1   7 -10 11390.2 887.820  11
   1   7  -9 18541.2 1083.50  11
  -1  -7   9 20158.6 1177.23   6
  -1  -7   9 20877.0 1100.00   9
   1   7  -9 19517.3 974.023   8
  -1  -7   8 85753.0 2627.38   6
  -1  -7   8 90502.7 2566.98   9
  -1  -7   8 86861.2 2549.74   7
   1   7  -8 90888.4 2365.09   8
   1   7  -8 83611.9 2542.81  11
  -1  -7   7 15809.2 905.435   7
   1   7  -7 16433.1 1089.65  10
   1   7  -7 18385.2 841.830   8
  -1  -7   7 17249.0 949.901   9
   1   7  -7 16264.5 935.794  11
   1   7  -6 52716.3 2028.97  10
   1   7  -6 52579.0 1765.75  11
  -1  -7   6 52364.5 1770.39   9
  -1  -7   6 51799.9 1743.06   7
   1   7  -6 53452.5 1556.95   8
   1   7  -5 86969.3 2758.21  10
  -1  -7   5 90897.0 2498.23   9
  -1  -7   5 90098.9 2441.96   7
  -1  -7   4 414.311 214.412   9
  -1  -7   4 695.524 201.127   7
   1   7  -3 29880.3 1430.60  10
  -1  -7   3 30460.7 1230.86   7
  -1  -7   3 28997.1 1226.25   9
  -1  -7   2 78421.4 2255.73   9
  -1  -7   2 79490.9 2257.60   7
   1   7  -2 80014.8 2561.24  10
  -1  -7   1 80908.3 2324.42   9
  -1  -7   1 88605.6 2384.59   7
   1   7  -1 81464.4 2635.30  10
  -1  -7   0 225952. 4932.37   9
  -1  -7   0 230196. 4970.19   7
   1   7   0 224528. 5365.42  10
   1   7   1 28442.5 1448.95  10
  -1  -7  -1 27202.3 1189.11   9
  -1  -7  -1 28690.1 1247.29   7
  -1  -7  -2 36124.5 1474.88   7
  -1  -7  -2 34938.0 1387.70   9
  -1  -7  -2 34676.0 1408.43   5
   1   7   2 32398.3 1625.96  10
  -1  -7  -3 14638.5 945.176   7
  -1  -7  -3 13390.3 838.805   9
   1   7   3 14047.4 1066.39  10
  -1  -7  -3 15471.6 912.463   5
  -1  -7  -4 15243.1 1019.22   7
   1   7   4 14753.2 1147.33  10
  -1  -7  -4 14559.0 886.878   9
  -1  -7  -4 15342.4 935.082   5
  -1  -7  -5 123416. 3532.35   7
   1   7   5 119278. 3784.68  10
   1   7   5 115710. 3612.32   4
  -1  -7  -5 122590. 3181.82   9
   1   7   6 36524.0 1971.82  10
   1   7   6 37282.9 1882.35   4
  -1  -7  -6 42341.3 1899.59   7
   1   7   7 529.322 344.802  10
   1   7   7 322.639 330.474   4
  -1  -7  -7 75.7457 243.573   7
  -1  -8  12 5676.06 753.622   6
   1   8 -12 6404.46 769.635  11
  -1  -8  11 539.410 324.519   6
   1   8 -11 373.120 308.902  11
   1   8 -10 7259.32 751.027  11
  -1  -8  10 7396.28 779.311   6
  -1  -8   9 30057.6 1515.55   6
   1   8  -9 30282.8 1669.94  10
  -1  -8   9 33214.3 1496.94   9
   1   8  -9 32013.2 1516.85  11
  -1  -8   8 389.192 214.804   9
   1   8  -8-148.635 225.811  11
  -1  -8   8 435.434 273.587   6
  -1  -8   8 165.668 198.225   7
  -1  -8   7 1660.94 343.071   7
   1   8  -7 1782.07 415.617  10
  -1  -8   7 1362.32 329.183   9
   1   8  -6 1332.37 394.635  10
  -1  -8   6 1225.69 308.683   9
  -1  -8   6 1459.20 298.467   7
  -1  -8   5 15734.7 891.372   7
  -1  -8   5 15128.8 933.553   9
   1   8  -5 14380.6 1067.68  10
   1   8  -4 78097.6 2668.99  10
  -1  -8   4 73929.0 2346.00   9
  -1  -8   4 80784.5 2330.57   7
  -1  -8   3 24514.4 1156.43   7
  -1  -8   3 21929.7 1130.99   9
   1   8  -3 22605.6 1315.11  10
  -1  -8   2 5971.07 560.481   7
   1   8  -2 6168.88 702.959  10
  -1  -8   2 6215.54 591.055   9
  -1  -8   1 11594.1 808.453   9
  -1  -8   1 11315.5 778.920   7
   1   8  -1 10064.0 886.796  10
   1   8   0 980.170 346.660  10
  -1  -8   0 1169.69 299.350   9
  -1  -8   0 1563.79 347.955   7
   1   8   1 34592.8 1737.00  10
  -1  -8  -1 35688.4 1494.89   9
  -1  -8  -1 39420.7 1580.49   7
  -1  -8  -2 32888.1 1486.61   7
   1   8   2 35468.7 1778.65  10
  -1  -8  -2 32263.7 1440.06   9
   1   8   3 18731.6 1299.76  10
  -1  -8  -3 17055.6 1086.00   7
  -1  -8  -3 18163.5 1054.83   9
  -1  -8  -4 39988.6 1649.39   9
   1   8   4 36997.9 1957.91  10
  -1  -8  -4 39210.2 1763.30   7
   1   8   5 6774.26 874.383  10
   1   8   6 2526.40 564.518  10
   1   9 -12 266.031 321.558  11
   1   9 -12-24.0426 256.483  10
   1   9 -11 674.819 386.927  11
  -1  -9  11 718.517 357.718   6
   1   9 -11 630.871 463.346  10
   1   9 -10 1098.89 380.740  11
   1   9 -10 896.603 448.310  10
  -1  -9  10 1232.23 370.790   6
  -1  -9   9 19186.1 1214.97   6
  -1  -9   9 19547.8 1199.13   9
   1   9  -9 16363.6 1284.82  10
   1   9  -8 16442.0 1267.81  10
  -1  -9   8 17104.1 1101.22   6
  -1  -9   8 17494.5 1111.63   9
   1   9  -7 309.953 316.377  10
  -1  -9   7 175.715 235.954   9
   1   9  -6 3047.46 560.636  10
  -1  -9   6 4260.15 544.305   9
  -1  -9   5 16045.6 1022.51   9
   1   9  -5 16013.5 1199.76  10
  -1  -9   4-46.1877 262.573   9
   1   9  -4 68.8409 302.022  10
  -1  -9   3 29400.6 1426.52   9
   1   9  -3 31384.9 1669.58  10
   1   9  -2 2405.21 496.479  10
  -1  -9   2 2122.18 419.103   9
  -1  -9   1 825.877 296.238   9
   1   9  -1 240.107 292.450  10
  -1  -9   0 27383.6 1376.32   9
   1   9   0 28838.7 1644.27  10
   1   9   1 3137.88 592.005  10
  -1  -9  -1 2758.59 457.767   9
   1   9   2-154.005 334.653  10
  -1  -9  -2 72.9596 252.123   9
   1   9   3 1735.98 479.600  10
  -1  -9  -3 1510.46 380.598   9
   1   9   4 108.430 283.842  10
  -1  -9  -4-323.132 249.521   9
  -1 -10  11 13445.9 1118.06   6
  -1 -10  10 4761.18 649.506   6
   1  10 -10 4482.65 763.719  10
  -1 -10   9 25972.2 1471.75   6
  -1 -10   9 25083.5 1436.86   9
   1  10  -9 25016.4 1668.60  10
  -1 -10   8 431.069 287.244   6
   1  10  -8-28.7178 312.178  10
  -1 -10   8-61.4164 226.624   9
  -1 -10   7 5612.53 689.274   9
   1  10  -7 5085.65 774.655  10
  -1 -10   6 3113.42 503.717   9
   1  10  -6 3506.44 642.777  10
  -1 -10   5 23247.2 1329.95   9
   1  10  -5 20320.5 1439.19  10
  -1 -10   4 28393.3 1483.24   9
   1  10  -4 27345.4 1662.21  10
   1  10  -3-395.972 351.183  10
  -1 -10   3 252.378 286.614   9
  -1 -10   2 2212.29 472.992   9
   1  10  -2 2460.80 530.589  10
   1  10  -1-6.02897 289.527  10
  -1 -10   1 23.8706 231.625   9
  -1 -10   0 394.281 319.274   9
   1  10   0 193.046 323.357  10
  -1 -10  -1 7472.59 771.332   9
   1  10   1 7191.37 874.356  10
  -1 -10  -2 21635.2 1325.38   9
   1  10   2 23740.1 1610.17  10
  -1 -10  -3 1086.62 374.385   9
  -1 -11   9 4836.80 646.927   6
  -1 -11   9 4524.12 674.309   9
  -1 -11   8 33838.2 1766.35   9
   1  11  -8 37072.4 2089.13  10
  -1 -11   8 32637.8 1639.03   6
   1  11  -7 24196.4 1684.55  10
  -1 -11   7 24983.6 1481.95   9
  -1 -11   7 24028.1 1346.75   6
  -1 -11   6 10509.7 958.510   9
   1  11  -6 11120.4 1100.39  10
   1  11  -5 25094.1 1672.07  10
  -1 -11   5 25788.0 1494.71   9
   1  11  -4 941.703 426.748  10
  -1 -11   4 1138.21 397.795   9
   1  11  -3 16503.5 1356.86  10
  -1 -11   3 15775.4 1155.34   9
   1  11  -2 20932.7 1521.33  10
  -1 -11   2 21860.5 1374.42   9
  -1 -11   1 9924.96 925.922   9
   1  11  -1 10725.1 1112.81  10
  -1 -11   0 46290.7 2074.46   9
   1  11   0 46767.3 2348.56  10
   2 -12  -1 42.7245 446.781   7
  -2  12   0 8740.94 1040.64  10
   2 -12   0 7740.37 915.540   7
   2 -12   0 9600.66 923.156   9
  -2  12  -1-154.085 306.851  10
   2 -12   1 455.247 293.289   9
   2 -12   1 239.833 332.034   7
   2 -12   2 3150.88 559.741   9
   2 -12   2 3228.16 593.304   7
  -2  12  -2 3535.49 719.591  10
   2 -12   3 6491.00 760.678   9
  -2  12  -3 7608.01 990.400  10
   2 -12   3 7741.65 897.838   7
   2 -12   4 15790.8 1258.37   7
   2 -12   4 16381.0 1170.92   9
  -2  12  -4 15183.3 1365.17  10
   2 -12   5 20193.6 1301.18   9
   2 -12   5 20441.7 1446.63   7
   2 -12   6 6042.07 776.065   7
  -2  12  -6 4363.75 767.354  10
   2 -12   6 5112.71 696.888   9
   2 -12   7-951.425 417.537   7
   2 -12   7 1.23615 237.552   9
  -2  12  -7-104.781 338.079  10
   2 -12   8 1816.19 523.367   7
  -2  12  -8 2860.86 688.843  10
   2 -12   9 1949.34 498.537   7
   2 -11  -4 3549.91 647.622   7
  -2  11   3 4628.37 780.154  10
   2 -11  -3 3370.29 631.718   7
  -2  11   2 1306.10 459.624  10
   2 -11  -2 1424.61 438.539   7
  -2  11   1 1083.41 405.432  10
   2 -11  -1-104.381 266.721   7
  -2  11   0 2112.02 521.417  10
   2 -11   0 3520.69 589.858   7
  -2  11  -1 21498.9 1303.82   3
   2 -11   1 22097.9 1458.44   7
  -2  11  -1 23922.7 1610.41  10
   2 -11   2 576.169 315.118   7
  -2  11  -2 74.6446 315.944  10
  -2  11  -3 116.365 289.274  10
   2 -11   3 343.278 253.490   7
   2 -11   4 1414.84 377.202   9
   2 -11   4 1173.09 428.082   7
  -2  11  -4 1052.39 404.212  10
  -2  11  -5 554.089 361.027  10
   2 -11   5 1751.16 475.287   7
   2 -11   5 1247.16 358.818   9
   2 -11   6 26053.1 1418.31   9
  -2  11  -6 28850.6 1775.64  10
   2 -11   6 27782.4 1636.16   7
  -2  11  -7 6641.59 675.472  11
   2 -11   7 6718.83 710.822   9
  -2  11  -7 6891.00 918.250  10
   2 -11   7 7259.45 839.764   7
   2 -11   8 2918.14 549.711   7
   2 -11   8 2425.61 465.766   9
  -2  11  -8 1811.68 566.245  10
  -2  11  -8 2225.75 450.799  11
  -2  11  -9 8575.63 1046.43  10
  -2  11  -9 6337.50 729.309  11
   2 -11   9 8262.46 912.371   7
   2 -11  10 1898.58 447.404   7
  -2  11 -10 1408.79 412.481  11
  -2  11 -10 1294.88 562.400  10
   2 -10  -5 6844.88 868.174   7
  -2  10   5 6938.96 912.145  10
   2 -10  -4 39706.7 2057.18   7
  -2  10   4 35178.6 1998.01  10
  -2  10   3 31000.3 1816.57  10
   2 -10  -3 32402.2 1804.68   7
   2 -10  -2 820.929 384.065   7
  -2  10   2 1230.66 417.562  10
   2 -10  -1 990.292 385.675   7
  -2  10   1 137.216 271.828  10
   2 -10   0 370.187 283.252   7
  -2  10   0 74.9420 239.926  10
  -2  10   0 325.780 233.598   3
  -2  10  -1 10891.7 1020.63  10
   2 -10   1 10050.6 933.738   7
  -2  10  -1 8617.52 762.132   3
  -2  10  -2 47484.5 2219.21  10
   2 -10   2 52952.2 2240.66   7
  -2  10  -3 10115.1 984.541  10
   2 -10   3 10706.9 973.857   7
   2 -10   4 6145.14 754.516   7
  -2  10  -4 5447.91 733.464  10
  -2  10  -5 5910.49 555.882  11
   2 -10   5 4926.64 670.768   7
  -2  10  -5 5734.10 781.407  10
   2 -10   5 5521.60 597.360   9
   2 -10   6 392.887 277.108   7
  -2  10  -6 56.2029 275.873  10
  -2  10  -6 106.937 220.344  11
   2 -10   6 105.450 219.553   9
  -2  10  -7 5019.50 571.928  11
   2 -10   7 5552.71 709.712   7
  -2  10  -7 5896.75 783.870  10
   2 -10   7 4863.46 568.946   9
  -2  10  -8 13.3638 259.903  11
   2 -10   8 372.310 262.238   9
  -2  10  -8 578.039 365.773  10
   2 -10   8 141.294 236.187   7
   2 -10   9 1633.65 481.931   7
  -2  10  -9 1822.50 396.950  11
  -2  10  -9 842.925 374.335  10
  -2  10 -10 2909.86 523.381  11
   2 -10  10 2723.23 533.194   7
  -2  10 -10 2699.92 580.040  10
   2 -10  11 4187.92 692.184   6
  -2  10 -11 2610.83 528.818  11
  -2  10 -11 3690.80 717.841  10
   2  -9  -7 16630.5 1401.82   7
  -2   9   6 20961.1 1432.26   4
   2  -9  -6 21385.7 1532.89   7
  -2   9   6 20604.0 1502.06  10
   2  -9  -5 24466.9 1591.43   7
  -2   9   5 22603.6 1555.80  10
   2  -9  -4 45557.4 2153.82   7
  -2   9   4 44562.8 2148.76  10
  -2   9   3 1520.60 407.596  10
   2  -9  -3 2478.30 496.045   7
   2  -9  -2 23243.4 1404.45   7
  -2   9   2 23071.2 1431.16  10
  -2   9   1 31992.2 1418.22   3
  -2   9   1 30855.2 1653.12  10
   2  -9  -1 30943.6 1613.78   7
  -2   9   0 53815.2 2247.98  10
   2  -9   0 57711.5 2262.15   7
  -2   9   0 57399.3 1973.56   3
  -2   9  -1 127820. 3800.99  10
   2  -9   1 131501. 3782.97   7
   2  -9   2 2170.86 427.809   7
  -2   9  -2 2514.40 481.658  10
  -2   9  -3 269.511 311.513  10
   2  -9   3 197.391 232.322   7
   2  -9   4 3531.88 559.942   7
  -2   9  -4 3039.39 369.981  11
  -2   9  -4 2996.10 560.244  10
   2  -9   5 21942.7 1350.81   7
  -2   9  -5 23059.7 1416.44  10
  -2   9  -5 22850.8 1041.08  11
   2  -9   6 77225.8 2735.94   7
   2  -9   6 80115.6 2367.39   9
  -2   9  -6 79240.6 2853.62  10
  -2   9  -6 79100.8 2305.28  11
   2  -9   7 57873.2 2292.97   7
   2  -9   7 56046.6 1905.68   9
  -2   9  -7 53584.9 2319.80  10
  -2   9  -7 52885.1 1872.08  11
  -2   9  -8 3221.28 457.798  11
   2  -9   8 4238.18 632.959   7
  -2   9  -8 3321.21 617.690  10
   2  -9   8 4397.72 487.217   9
  -2   9  -9 1134.19 325.709  11
   2  -9   9 1333.97 432.451   7
  -2   9 -10 216.867 247.502  11
   2  -9  10 161.126 284.533   7
   2  -9  11 11181.4 1056.40   6
  -2   9 -11 11999.4 988.339  11
  -2   9 -12 12621.3 1047.68  11
   2  -9  12 12716.7 1138.02   6
   2  -8  -8 36952.6 2106.08   7
  -2   8   8 37592.6 2096.31  10
  -2   8   8 35785.8 1919.59   4
  -2   8   7 3581.31 618.005   4
   2  -8  -7 4389.74 741.447   7
  -2   8   7 4076.12 685.755  10
  -2   8   6 3549.58 645.436  10
  -2   8   6 4918.93 674.608   4
  -2   8   5 13551.4 1030.01   4
  -2   8   5 13984.3 1147.25  10
   2  -8  -5 13893.0 1130.24   7
  -2   8   4 9400.75 897.254  10
   2  -8  -4 10458.6 930.570   7
  -2   8   4 9347.18 834.363   4
  -2   8   3 104843. 3264.71  10
   2  -8  -3 100765. 3190.17   7
  -2   8   3 100439. 3011.27   4
   2  -8  -2 39789.0 1768.33   7
  -2   8   2 39884.1 1809.47  10
  -2   8   2 41545.1 1555.77   3
  -2   8   1 30830.7 1531.14  10
  -2   8   1 29197.0 1258.03   3
   2  -8  -1 29575.7 1456.80   7
   2  -8   0 65225.6 2288.90   7
  -2   8   0 64873.7 2337.06  10
  -2   8  -1 1596.61 374.920  10
   2  -8   1 1820.86 369.636   7
   2  -8   2 66179.1 2367.48   7
  -2   8  -2 67452.5 2369.29  10
  -2   8  -3 154296. 4173.31  10
  -2   8  -3 164187. 3487.85  11
   2  -8   3 161271. 4307.58   7
  -2   8  -4 52639.6 1587.53  11
  -2   8  -4 53282.2 2079.02  10
   2  -8   4 55646.3 2170.25   7
   2  -8   5 114293. 3384.67   7
  -2   8  -5 117994. 3414.36  10
  -2   8  -5 112577. 2794.74  11
  -2   8  -6 20360.7 986.600  11
   2  -8   6 21608.1 1264.49   7
   2  -8   6 21568.6 1004.62   9
  -2   8  -6 20703.4 1268.68  10
   2  -8   7 29033.9 1197.86   9
   2  -8   7 27173.1 1476.90   7
  -2   8  -7 26834.1 1197.44  11
  -2   8  -8 20500.7 1072.29  11
   2  -8   8 18531.4 1224.43   7
   2  -8   9 7664.58 814.745   7
  -2   8  -9 7153.73 681.319  11
   2  -8  10 63579.7 2488.43   6
  -2   8 -10 67771.6 2333.24  11
   2  -8  11 39580.2 1952.21   6
  -2   8 -11 39551.8 1772.64  11
  -2   8 -12 339.914 322.983  11
   2  -8  12 951.319 345.187   6
  -2   7   9 3502.36 646.663   4
   2  -7  -9 5395.47 831.632   7
  -2   7   8 868.780 358.572   4
   2  -7  -8 1809.41 478.448   7
  -2   7   8 1062.56 419.270  10
  -2   7   7-42.5094 301.267  10
  -2   7   7 141.396 249.285   4
   2  -7  -7 645.385 352.427   7
   2  -7  -6 377.230 249.770   7
  -2   7   6 457.828 330.358  10
  -2   7   6 349.491 293.132   4
  -2   7   5 7664.49 714.040   4
  -2   7   5 8211.66 826.296  10
   2  -7  -5 8144.55 796.709   7
   2  -7  -4 95821.2 3007.35   7
  -2   7   4 96188.1 3053.11  10
  -2   7   4 92137.6 2765.88   4
  -2   7   4 101522. 2628.93   3
   2  -7  -3 12953.4 923.247   7
  -2   7   3 11877.8 808.522   4
  -2   7   3 12593.2 766.828   3
  -2   7   3 11300.7 891.783  10
  -2   7   2 4909.38 573.635  10
  -2   7   2 4376.24 439.274   3
  -2   7   2 4744.61 504.501   4
   2  -7  -2 4648.72 541.534   7
  -2   7   1 4778.65 545.592  10
   2  -7  -1 5559.93 575.727   7
  -2   7   1 5701.55 485.995   3
   2  -7   0 2153.71 361.016   7
  -2   7   0 1266.56 306.787  10
   2  -7   1 110350. 3038.74   7
  -2   7  -1 107613. 3031.09  10
   2  -7   2 86076.8 2636.67   7
  -2   7  -2 88792.9 2622.46  10
  -2   7  -2 85178.7 1990.19  11
  -2   7  -3 31112.9 1414.54  10
   2  -7   3 32351.8 1491.13   7
  -2   7  -3 30311.2 1011.25  11
   2  -7   4 33864.0 1558.84   7
  -2   7  -4 33578.7 1132.73  11
  -2   7  -4 37136.6 1564.03  10
  -2   7  -5 2316.18 310.312  11
   2  -7   5 3674.84 510.753   7
  -2   7  -6 47798.1 1263.35   8
   2  -7   6 42917.9 1426.16   9
  -2   7  -6 45364.5 1496.47  11
   2  -7   6 45810.9 1857.10   7
   2  -7   7 73105.8 2048.35   9
   2  -7   7 79298.5 2616.52   7
  -2   7  -7 80046.5 1935.59   8
  -2   7  -7 72030.6 2142.65  11
  -2   7  -8 35572.7 1223.72   8
   2  -7   8 34280.4 1668.34   7
  -2   7  -8 34077.3 1398.12  11
  -2   7  -9 52503.8 1900.54  11
  -2   7  -9 56770.0 1741.53   8
   2  -7   9 54192.2 2225.37   7
  -2   7 -10 10638.2 732.615   8
   2  -7  10 10123.4 922.423   6
  -2   7 -10 10961.4 846.524  11
   2  -7  11 4154.98 626.752   6
  -2   7 -11 2675.94 434.481   8
  -2   7 -11 2958.93 510.374  11
  -2   7 -12 24343.9 1394.50  11
   2  -7  12 24347.3 1554.21   6
  -2   7 -12 25486.6 1318.68   8
   2  -7  13 8634.19 976.422   6
  -2   7 -13 9283.07 843.993   8
  -2   7 -13 8967.45 893.660  11
  -2   6  10 152.620 391.221   4
   2  -6 -10 707.372 389.493   7
   2  -6  -9 20375.3 1459.95   7
  -2   6   9 18719.3 1272.12   4
   2  -6  -8 64246.5 2612.66   7
  -2   6   8 63783.7 2375.71   4
  -2   6   7 707.503 328.923  10
  -2   6   7 230.590 280.320   4
   2  -6  -7 456.539 273.587   7
   2  -6  -6 515.458 277.842   7
  -2   6   6 123.036 235.038   4
  -2   6   6 35.9588 232.284  10
  -2   6   5 140.214 194.660   4
  -2   6   5 464.066 168.694   3
   2  -6  -5 221.480 203.280   7
  -2   6   5 107.912 231.353  10
   2  -6  -5 129.120 103.735   8
   2  -6  -4 6476.60 635.981   7
  -2   6   4 6087.78 497.699   3
  -2   6   4 5609.37 529.019   4
  -2   6   4 4967.45 564.843  10
   2  -6  -4 5919.61 366.691   8
   2  -6  -3 39728.2 1571.66   7
  -2   6   3 38443.7 1601.61  10
   2  -6  -3 40552.0 1030.84   8
  -2   6   3 38971.1 1383.43   3
  -2   6   3 40688.7 1440.85   4
  -2   6   2 19383.0 1039.33  10
  -2   6   2 17841.5 840.427   3
  -2   6   2 18669.0 887.775   4
   2  -6  -2 17744.2 969.728   7
   2  -6  -2 17435.0 509.143   8
  -2   6   1 284.017 169.065  10
  -2   6   1 278.343 132.597   3
   2  -6  -1 162.991 166.842   7
   2  -6   0 156721. 3602.29   7
  -2   6   0 140460. 3543.48  10
  -2   6  -1 47270.3 1175.74  11
   2  -6   1 48292.8 1672.50   7
  -2   6  -1 47839.6 1661.11  10
  -2   6  -2 41013.2 1518.47  10
  -2   6  -2 39329.4 1088.42  11
  -2   6  -3 9560.51 292.327   8
  -2   6  -3 9309.25 691.108  10
  -2   6  -3 8260.26 458.156  11
   2  -6   3 9049.53 703.455   7
  -2   6  -4 7077.48 452.668  11
   2  -6   4 7471.23 643.884   7
  -2   6  -4 8310.60 340.592   8
   2  -6   5 82344.6 2537.17   7
  -2   6  -5 83434.6 1840.19   8
  -2   6  -5 82494.6 2080.62  11
  -2   6  -6 80604.5 2130.16  11
   2  -6   6 79987.4 1996.11   9
   2  -6   6 81178.4 2573.41   7
  -2   6  -6 82656.7 1921.78   8
   2  -6   7 20333.1 1184.49   7
  -2   6  -7 21066.1 834.125   8
   2  -6   7 21151.2 834.558   9
  -2   6  -7 20419.3 952.785  11
   2  -6   8 2148.75 444.584   7
  -2   6  -8 1932.03 344.381  11
  -2   6  -8 2490.66 317.146   8
  -2   6  -9 2367.06 404.222  11
   2  -6   9 3263.07 383.758   2
  -2   6  -9 3287.55 393.502   8
  -2   6 -10 8802.94 673.855   8
  -2   6 -10 9470.48 765.157  11
   2  -6  10 9069.95 845.074   6
  -2   6 -11 56046.4 2090.41  11
   2  -6  11 52725.1 2241.64   6
  -2   6 -11 54467.2 1943.37   8
   2  -6  12 6124.15 797.789   6
  -2   6 -12 5104.57 651.928  11
  -2   6 -12 6438.42 671.552   8
  -2   6 -13 2959.81 531.835  11
   2  -6  13 2063.24 504.017   6
  -2   6 -13 2639.44 499.892   8
   2  -5 -11 12490.0 1180.98   7
  -2   5  11 12624.3 1094.83   4
   2  -5 -10 6957.41 850.548   7
   2  -5 -10 7523.10 708.871   8
  -2   5  10 7694.88 842.909   4
  -2   5   9 1529.01 417.760   4
   2  -5  -9 1318.13 424.816   7
   2  -5  -9 1131.83 297.364   8
   2  -5  -8 16404.8 903.572   8
   2  -5  -8 15339.6 1130.28   7
  -2   5   8 14762.4 1012.46   4
  -2   5   7 64036.9 2161.98   4
   2  -5  -7 69667.1 1950.57   8
   2  -5  -7 63567.2 2356.02   7
  -2   5   7 62072.4 2262.15  10
  -2   5   6 35016.9 1436.86   4
   2  -5  -6 34163.7 1577.96   7
   2  -5  -6 37769.9 1242.07   8
  -2   5   6 37612.2 1268.09   3
  -2   5   6 36658.9 1559.19  10
   2  -5  -5 3743.62 322.371   8
  -2   5   5 3030.43 420.977  10
  -2   5   5 3617.42 364.835   3
   2  -5  -5 3825.34 481.666   7
  -2   5   5 4233.27 450.319   4
   2  -5  -4 109597. 2964.69   7
  -2   5   4 109067. 2687.86   3
   2  -5  -4 115347. 2420.66   8
   2  -5  -4 115448. 2286.96   5
  -2   5   4 107939. 2924.13  10
  -2   5   4 107369. 2749.07   4
  -2   5   3 7700.52 523.088   3
   2  -5  -3 8329.38 622.611   7
  -2   5   3 8034.47 612.862  10
   2  -5  -3 7709.34 366.312   8
  -2   5   3 7236.48 516.686   4
   2  -5  -2 26442.7 1093.44   7
   2  -5  -2 26165.4 665.680   8
  -2   5   2 23598.1 1079.47  10
  -2   5   2 22469.9 907.999   3
  -2   5   2 23948.5 930.519   4
   2  -5  -1 26118.3 1043.08   7
  -2   5   1 17347.1 768.325   3
  -2   5   1 12955.8 697.971   4
   2  -5  -1 25101.5 510.176   8
  -2   5   1 28324.0 1099.26  10
   2  -5   0 69073.0 1925.18   7
  -2   5   0 67269.4 1384.30  11
  -2   5   0 65749.5 1901.88  10
   2  -5   1 92847.8 2420.96   7
  -2   5  -1 92631.8 1886.60  11
  -2   5  -1 88957.3 2350.92  10
  -2   5  -2 28955.5 810.905  11
  -2   5  -2 28502.0 1109.16  10
  -2   5  -2 26778.4 559.678   8
   2  -5   2 29470.2 1173.80   7
   2  -5   3 15735.2 871.318   7
  -2   5  -3 14693.0 432.330   8
  -2   5  -3 14572.5 583.225  11
  -2   5  -4 15465.4 522.738   8
   2  -5   4 15583.0 880.977   7
  -2   5  -4 15427.0 649.295  11
  -2   5  -5 14601.1 684.298  11
  -2   5  -5 16073.8 594.260   8
   2  -5   5 16289.6 935.649   7
  -2   5  -6 19100.6 836.330  11
   2  -5   6 19346.9 695.171   9
  -2   5  -6 18734.9 728.280   8
   2  -5   6 19482.9 1075.26   7
  -2   5  -7 101825. 2579.90  11
   2  -5   7 101724. 2998.10   7
  -2   5  -7 99942.3 2404.34   8
   2  -5   7 105878. 2256.60   9
   2  -5   8 297.021 174.610   2
  -2   5  -8 154.536 209.784  11
  -2   5  -8 98.5737 157.894   8
  -2   5  -9 14880.3 886.323  11
   2  -5   9 14393.9 810.848   2
  -2   5  -9 14793.6 817.668   8
   2  -5   9 14339.1 974.501   6
   2  -5  10 27489.3 1185.22   2
  -2   5 -10 24844.2 1234.46  11
  -2   5 -10 25276.2 1183.08   8
   2  -5  10 24111.0 1373.38   6
  -2   5 -11 4073.63 545.234  11
   2  -5  11 2737.40 537.270   6
  -2   5 -11 2786.28 442.776   8
   2  -5  12 388.417 313.426   6
  -2   5 -12 312.995 232.561   8
  -2   5 -12 205.444 314.364  11
   2  -5  13 251.184 291.696   6
  -2   5 -13-146.325 305.144   8
  -2   5 -13 199.120 335.832  11
   2  -4 -12 8139.45 836.939   8
  -2   4  11 7566.10 824.610   4
   2  -4 -11 5608.73 663.691   8
  -2   4  10 1445.55 405.743   4
   2  -4 -10 1081.86 336.492   8
  -2   4   9 19755.2 1171.24   4
   2  -4  -9 20113.0 1065.09   8
  -2   4   8 163077. 4087.01   4
   2  -4  -8 166881. 3849.49   8
   2  -4  -7 64707.9 1891.94   8
  -2   4   7 69729.5 1874.88   3
  -2   4   7 67203.1 2108.84   4
  -2   4   6 19992.1 983.935   4
  -2   4   6 20612.8 1047.96  10
  -2   4   6 20824.4 878.851   3
   2  -4  -6 20277.7 849.216   8
  -2   4   5 47394.2 1434.44   3
  -2   4   5 47065.0 1605.20  10
   2  -4  -5 49194.8 1184.86   5
   2  -4  -5 44472.5 1311.51   8
  -2   4   5 48744.9 1533.72   4
  -2   4   4 15072.0 717.106   4
   2  -4  -4 13622.1 773.380   7
  -2   4   4 14014.0 758.107  10
   2  -4  -4 14479.7 471.301   5
   2  -4  -4 14068.3 568.625   8
  -2   4   3 359131. 3397.40  10
   2  -4  -3 345194. 2225.65   8
  -2   4   3 365524. 3030.48   4
   2  -4  -3 348076. 1754.44   5
   2  -4  -3 359139. 3523.30   7
   2  -4  -2 328249. 3158.99   7
   2  -4  -2 324184. 1799.52   8
   2  -4  -1 43945.6 1348.46   7
  -2   4   1 45572.0 1378.73  10
   2  -4  -1 44632.9 921.898   8
  -2   4   0 161040. 2931.07  11
  -2   4   0 161966. 3231.43   4
   2  -4   0 164068. 3477.94   7
  -2   4   0 161670. 3419.10  10
   2  -4   1 13367.8 673.375   7
  -2   4  -1 13450.4 436.032  11
  -2   4  -1 14055.6 654.601  10
  -2   4  -2 221532. 3944.52   8
   2  -4   2 221142. 4637.81   7
  -2   4  -2 225391. 4147.41  11
  -2   4  -3 329328. 6014.88  11
   2  -4   3 323110. 6511.44   7
  -2   4  -3 326325. 5822.75   8
  -2   4  -4 47531.0 1151.59   8
   2  -4   4 48731.5 1597.74   7
  -2   4  -4 47166.1 1270.65  11
   2  -4   5 150314. 3607.45   7
  -2   4  -5 150733. 3169.64  11
  -2   4  -5 147201. 3022.93   8
   2  -4   6 35211.4 1462.32   7
  -2   4  -6 35052.3 1172.89  11
  -2   4  -6 33409.6 1072.29   8
   2  -4   6 36602.2 916.726   9
   2  -4   7 22678.1 992.535   2
   2  -4   7 23415.9 1214.10   7
  -2   4  -7 24012.1 930.647   8
  -2   4  -7 25461.3 1016.51  11
   2  -4   8 17675.5 899.773   2
   2  -4   8 19248.0 1042.74   6
  -2   4  -8 18357.8 868.278   8
  -2   4  -8 18942.3 923.304  11
   2  -4   9 706.521 265.910   6
   2  -4   9 835.988 235.754   2
  -2   4  -9 862.535 297.697  11
  -2   4  -9 973.386 266.746   8
  -2   4 -10 9632.85 734.154  11
   2  -4  10 8338.61 796.512   6
   2  -4  10 11727.2 773.751   2
  -2   4 -10 10634.0 753.567   8
   2  -4  11 55675.2 1893.42   2
   2  -4  11 50090.2 2159.24   6
  -2   4 -11 48905.2 1889.64  11
  -2   4 -11 48273.9 1865.86   8
  -2   4 -12 2273.56 473.682   8
  -2   4 -12 2761.12 450.196  11
   2  -4  12 2348.50 521.044   6
   2  -4  13 1913.82 526.996   6
  -2   4 -13 2463.01 492.848   8
  -2   4 -13 2871.90 514.470  11
  -2   3  12 31709.9 1703.78   4
   2  -3 -12 31985.2 1633.12   8
   2  -3 -11 30959.6 1508.58   8
  -2   3  11 33725.6 1669.14   4
  -2   3  10 14601.3 1017.85   4
   2  -3 -10 14664.8 941.986   8
   2  -3  -9 92561.0 2607.70   8
  -2   3   9 91892.6 2743.66   4
  -2   3   8 20082.0 1058.19   4
  -2   3   8 21162.1 914.319   3
   2  -3  -8 20064.8 973.465   8
  -2   3   7 1303.74 233.282   3
  -2   3   7 967.346 272.927   4
  -2   3   6 12469.1 740.475  10
  -2   3   6 12427.3 643.899   3
   2  -3  -6 13027.1 456.275  11
   2  -3  -6 12285.1 630.476   8
   2  -3  -5 84496.2 1607.08  11
  -2   3   5 82564.1 2139.06  10
   2  -3  -5 75886.5 1887.44   8
  -2   3   5 71061.3 1949.93   3
   2  -3  -4 348742. 6472.59   8
   2  -3  -4 352931. 6126.60  11
  -2   3   4 354636. 6748.01  10
  -2   3   3 177834. 2158.64  10
   2  -3  -3 173435. 1669.56   8
   2  -3  -3 178844. 2307.36   7
   2  -3  -3 170852. 1196.63   5
   2  -3  -2 19311.2 750.955   7
   2  -3  -2 18939.1 548.451   8
  -2   3   2 18352.5 693.672   3
  -2   3   2 20633.2 733.708  10
  -2   3   2 18632.1 636.864   4
  -2   3   1 6699.59 320.976   4
   2  -3  -1 7298.62 423.878   7
  -2   3   1 7332.38 401.340  10
  -2   3   1 7545.67 388.505   3
   2  -3  -1 7443.02 264.201   8
   2  -3   0 11184.1 532.668   7
  -2   3   0 10997.2 484.382  10
  -2   3   0 11888.5 405.414   4
   2  -3   1 118849. 2623.36   7
   2  -3   2 505158. 9344.52   7
   2  -3   3 82841.4 2126.93   7
   2  -3   4 70527.9 1977.67   7
   2  -3   5 14548.5 423.710   9
  -2   3  -5 15338.4 652.244  11
  -2   3  -5 15151.0 613.011   8
   2  -3   5 15855.6 841.639   7
  -2   3  -6 26371.5 969.468  11
   2  -3   6 27463.8 1066.15   2
  -2   3  -6 25871.3 929.451   8
   2  -3   6 28204.4 1229.22   7
  -2   3  -7 136363. 3074.68  11
   2  -3   7 131470. 3150.37   2
   2  -3   7 134267. 3253.96   6
  -2   3  -7 132199. 3020.42   8
   2  -3   8 46039.7 1561.93   2
  -2   3  -8 45092.1 1512.03  11
   2  -3   8 42651.3 1615.78   6
  -2   3  -8 45085.2 1492.08   8
  -2   3  -9 39578.3 1462.38  11
   2  -3   9 36288.0 1429.09   2
  -2   3  -9 37731.5 1431.47   8
   2  -3   9 38103.6 1591.09   6
   2  -3  10 17539.6 1113.37   6
  -2   3 -10 17461.9 985.917  11
  -2   3 -10 18197.1 1007.66   8
   2  -3  10 17855.1 999.704   2
  -2   3 -11-75.1454 225.183  11
   2  -3  11 270.906 245.547   6
  -2   3 -11 83.5562 229.807   8
   2  -3  11-159.303 225.220   2
  -2   3 -12 22421.7 1266.34  11
   2  -3  12 22128.3 1381.52   6
   2  -3  12 22776.3 1253.77   2
  -2   3 -12 23312.0 1317.07   8
   2  -3  13 7764.72 744.310   4
  -2   3 -13 8527.43 820.470  11
  -2   3 -13 8912.32 860.626   8
   2  -2 -13 15360.9 1161.12   8
  -2   2  12 3451.26 572.454   4
   2  -2 -12 3437.73 559.647   8
  -2   2  11 205.539 319.152   4
  -2   2  11 737.888 339.355   6
   2  -2 -11 399.320 265.332   8
  -2   2  10 22048.9 1306.14   6
   2  -2 -10 23139.7 1178.19   8
  -2   2   9 2310.64 420.721   6
   2  -2  -9 2110.29 355.935   8
  -2   2   8 43496.3 1414.95   3
  -2   2   8 42648.8 1689.51   6
   2  -2  -8 42022.1 1469.84   8
   2  -2  -8 43615.6 1238.73  11
  -2   2   7 67722.6 1841.14   3
   2  -2  -7 66597.0 1867.24   8
  -2   2   7 69430.3 2152.17   6
   2  -2  -7 67597.5 1614.69  11
   2  -2  -6 29919.0 1044.26   8
   2  -2  -6 31163.6 866.120  11
  -2   2   6 29668.2 1050.26   3
   2  -2  -5 132994. 1815.03   8
   2  -2  -5 131393. 1372.18  11
   2  -2  -4 204767. 3972.85   8
   2  -2  -4 201243. 3728.34  11
  -2   2   4 209838. 4092.12  10
  -2   2   3 8819.12 457.654   3
   2  -2  -3 8696.83 274.934  11
  -2   2   3 8357.35 410.346  10
   2  -2  -3 8377.20 373.971   8
   2  -2  -2 88201.0 1913.01   7
  -2   2   2 88891.1 1801.90  10
  -2   2   1 51346.6 1140.96  10
   2  -2  -1 51742.3 1094.26   8
   2  -2  -1 51193.0 1247.05   7
   2  -2   1 699166. 12378.5   7
   2  -2   2 16032.4 662.086   7
   2  -2   3 49548.6 1419.09   7
   2  -2   4 57900.7 1676.39   7
   2  -2   4 60547.4 1124.69   9
   2  -2   5 185376. 3915.33   2
   2  -2   6 424936. 8188.28   2
  -2   2  -6 444465. 8043.32   8
   2  -2   6 416936. 8130.85   6
   2  -2   7 107636. 2753.83   2
  -2   2  -7 109714. 2642.78   8
  -2   2  -7 110505. 2625.87  11
   2  -2   7 111491. 2763.34   6
   2  -2   8 711.780 236.232   6
  -2   2  -8 791.528 219.817  11
   2  -2   8 665.549 246.905   2
  -2   2  -8 1122.63 264.872   8
   2  -2   9 441.376 228.035   2
  -2   2  -9 956.085 242.351  11
   2  -2   9 705.043 260.775   6
  -2   2  -9 927.519 288.648   8
  -2   2 -10 24804.4 1183.38  11
   2  -2  10 23122.7 1206.86   2
   2  -2  10 25886.9 1312.13   6
  -2   2 -10 26431.9 1258.54   8
  -2   2 -11 106614. 3046.17  11
   2  -2  11 116979. 3323.26   6
  -2   2 -11 109817. 3165.15   8
   2  -2  11 106121. 3141.02   2
   2  -2  12 9745.23 791.332   4
  -2   2 -12 9089.57 787.716  11
   2  -2  12 9694.01 848.203   2
  -2   2 -12 8972.19 828.210   8
   2  -2  13 3668.99 548.810   4
   2  -2  13 4202.39 615.728   2
  -2   2 -13 3662.61 566.949  11
  -2   2 -13 4223.79 647.130   8
  -2   1  13 557.368 405.017   6
  -2   1  13 746.168 412.091   4
   2  -1 -13 368.826 317.943   8
   2  -1 -12 15761.4 1096.29   8
  -2   1  12 15633.4 1216.35   6
  -2   1  11 13240.2 1056.90   6
   2  -1 -11 13493.8 940.424   8
   2  -1 -10 238.202 147.207  11
   2  -1 -10 231.003 241.408   8
   2  -1  -9 38738.7 1465.21   8
  -2   1   9 39449.0 1670.73   6
   2  -1  -9 40001.1 1287.05  11
  -2   1   8 8372.46 683.058   6
   2  -1  -8 8974.38 509.846  11
  -2   1   8 8366.66 569.491   3
   2  -1  -8 8137.27 586.225   8
   2  -1  -7 31605.8 979.741  11
  -2   1   7 32262.7 1135.50   3
  -2   1   7 30592.2 1268.05   6
   2  -1  -7 31487.9 1127.25   8
  -2   1   6 22070.7 976.192   6
  -2   1   6 22146.9 870.420   3
   2  -1  -6 22111.5 734.156  11
   2  -1  -6 23122.6 578.325   1
   2  -1  -6 22246.0 854.748   8
   2  -1  -5 425.251 83.7678   1
   2  -1  -5 145.098 75.2464  11
  -2   1   5 5.88728 54.1536   3
   2  -1  -5 365.770 128.099   8
   2  -1  -4 152223. 2956.51  11
  -2   1   4 162462. 3321.00   6
   2  -1  -4 161953. 3131.30   8
  -2   1   4 153942. 3044.72   9
  -2   1   3 156114. 3191.93   6
   2  -1  -3 153559. 2904.44  11
  -2   1   3 153087. 3013.25   9
  -2   1   2 9708.12 430.265   6
  -2   1   2 9792.54 380.188   9
   2  -1  -2 10439.3 267.812   5
  -2   1   1 111947. 2006.26  10
  -2   1   1 108268. 2190.08   9
   2  -1  -1 112506. 2199.64   8
   2  -1  -1 109870. 2176.52   7
   2  -1   0 15168.8 474.006   7
  -2   1   0 15629.1 457.034   9
   2  -1   1 3295.86 126.673   4
  -2   1  -1 2943.36 162.055   9
   2  -1   1 3495.86 234.108   7
   2  -1   2 224186. 3969.73   4
  -2   1  -2 223430. 3932.40   9
   2  -1   2 214523. 4232.09   7
   2  -1   3 6028.58 191.948   9
   2  -1   3 5879.36 381.094   7
   2  -1   4 66120.1 1088.12   6
   2  -1   4 65486.9 887.976   1
   2  -1   5 191975. 3978.00   6
   2  -1   5 196244. 4160.06   2
   2  -1   5 203541. 3655.45   1
   2  -1   6 11130.5 286.980   1
   2  -1   6 10684.2 588.173   6
   2  -1   6 10936.9 656.353   2
   2  -1   7 42280.9 1488.98   2
   2  -1   7 44365.9 1441.20   6
  -2   1  -7 43302.4 1420.71   8
  -2   1  -8 8789.63 588.846  11
   2  -1   8 9109.45 676.229   2
   2  -1   8 9071.29 639.619   6
  -2   1  -8 9011.31 640.873   8
   2  -1   9 29848.7 1359.28   2
  -2   1  -9 32457.3 1363.06   8
   2  -1   9 34356.3 1388.61   6
  -2   1  -9 32788.8 1294.59  11
   2  -1   9 31877.0 1279.77   4
   2  -1  10 56124.4 1900.03   4
   2  -1  10 60740.8 2035.65   6
  -2   1 -10 55451.5 1890.06  11
  -2   1 -10 55262.6 1993.36   8
   2  -1  10 52508.1 2005.83   2
  -2   1 -11 63776.6 2152.69  11
   2  -1  11 64341.3 2179.12   4
   2  -1  11 63131.0 2305.47   2
  -2   1 -11 62794.3 2256.58   8
   2  -1  12 10574.6 857.155   4
  -2   1 -12 10389.7 902.817   8
  -2   1 -12 8874.66 773.728  11
   2  -1  12 8228.56 825.525   2
   2  -1  13 2064.21 487.008   4
   2  -1  13 1603.22 380.221   2
  -2   1 -13 2571.10 495.934   8
  -2   0  14 11155.1 1116.38   6
  -2   0  13 34580.8 1964.73   6
   2   0 -13 40120.2 1861.55   8
   2   0 -12 12254.8 948.500   8
  -2   0  12 11810.0 1061.15   6
  -2   0  11 11.1129 214.355   6
   2   0 -11-4.20724 221.601  11
   2   0 -11 153.190 237.195   8
   2   0 -10 19.5064 141.167  11
  -2   0  10 159.670 241.849   6
   2   0 -10 227.292 224.605   8
   2   0  -9 9946.84 692.012   8
   2   0  -9 8997.40 577.234  11
  -2   0   9 9153.45 743.073   6
   2   0  -8 139712. 3207.84   8
   2   0  -8 131936. 2987.57  11
  -2   0   8 136535. 2984.26   2
  -2   0   8 134694. 3408.05   6
   2   0  -7 41833.9 1224.61  11
   2   0  -7 40541.8 1329.17   8
  -2   0   7 40355.5 1341.11   3
  -2   0   7 40670.2 1194.72   2
  -2   0   7 42044.8 1129.66   9
   2   0  -7 44182.0 863.899   1
  -2   0   7 41205.0 1472.93   6
   2   0  -6 7539.79 287.534   1
  -2   0   6 7765.73 493.737   3
   2   0  -6 7996.62 429.955  11
  -2   0   6 7840.67 391.960   9
  -2   0   6 7309.51 513.683   6
   2   0  -6 7870.10 476.174   8
   2   0  -5 40934.1 669.362   1
  -2   0   5 42545.3 1082.15   6
  -2   0   5 43329.3 851.832   9
   2   0  -5 41493.5 841.961  11
   2   0  -5 42756.0 955.243   8
   2   0  -4 18017.5 643.627   8
   2   0  -4 17456.2 545.333   1
  -2   0   4 17349.5 689.281   6
  -2   0   4 18245.2 620.160   9
   2   0  -4 17344.7 578.229  11
  -2   0   3 54404.7 1264.94   9
   2   0  -3 49709.6 1245.79   8
   2   0  -3 51798.9 1209.09   1
   2   0  -3 54000.8 1197.96  11
  -2   0   3 51353.1 1287.74   6
   2   0  -2 59708.6 1338.23   8
  -2   0   2 63334.5 1396.95   9
  -2   0   2 59148.4 1345.62   6
  -2   0   1 82449.3 1694.15   6
  -2   0   1 84321.9 1808.70   9
   2   0  -1 82798.8 1797.20   8
   2   0   0 75297.1 1446.08  10
  -2   0   0 76003.7 1439.58   7
   2   0   0 77394.5 1431.70   7
  -2   0   0 72647.4 1492.87   3
  -2   0   0 76758.2 1594.74   9
  -2   0  -1 141063. 2662.33   9
  -2   0  -1 140789. 2522.59   3
   2   0   1 139796. 2654.51  10
   2   0   1 138189. 2727.25   1
   2   0   1 138372. 2634.61   4
   2   0   2 5329.44 278.780   1
   2   0   2 5189.77 302.460  10
  -2   0  -2 5141.68 236.863   9
   2   0   2 5112.02 263.792   4
   2   0   3 1464.35 171.356   4
  -2   0  -3 1371.21 109.874   9
   2   0   3 1216.90 124.760   6
   2   0   3 1171.87 125.112   1
   2   0   4 11061.8 495.837   4
   2   0   4 10583.7 453.013   6
  -2   0  -4 10998.0 320.916   9
   2   0   4 10724.4 377.064   1
   2   0   5 19079.9 503.885   1
   2   0   5 18899.0 842.833   2
   2   0   5 19117.4 745.652   4
   2   0   6 102512. 2447.56   4
   2   0   6 104312. 2638.62   2
   2   0   6 105986. 2436.25   6
   2   0   7 17762.9 838.182   4
   2   0   7 16740.5 910.561   2
  -2   0  -7 18300.8 881.046   8
   2   0   8 5169.25 543.127   2
   2   0   8 6838.59 548.569   4
  -2   0  -8 6226.68 504.535  11
  -2   0  -8 6209.15 545.127   8
   2   0   8 5956.94 494.970   6
  -2   0  -9 19270.8 968.181  11
   2   0   9 18696.9 998.197   4
  -2   0  -9 19754.7 1062.59   8
   2   0   9 20847.4 1011.79   6
   2   0   9 20036.3 1124.07   2
  -2   0 -10 3705.72 514.014   8
   2   0  10 2969.78 444.718   4
  -2   0 -10 3088.77 429.903  11
   2   0  10 2146.80 450.279   2
   2   0  11 48130.7 1888.73   4
  -2   0 -11 49978.6 1985.74   8
  -2   0 -11 47428.1 1794.41  11
   2   0  11 42532.0 1924.83   2
   2   0  12 14504.2 1040.86   4
   2   0  12 14396.0 1109.84   2
  -2   0 -12 13483.5 1048.15   8
   2   1 -14 43181.0 2049.65   8
  -2  -1  14 39886.8 2216.25   6
  -2  -1  13 11531.1 1111.86   6
   2   1 -13 10492.7 942.482   8
  -2  -1  12 41415.4 2000.80   6
   2   1 -12 40556.5 1612.72  11
   2   1 -12 40565.3 1774.00   8
  -2  -1  11 51606.7 2130.21   6
   2   1 -11 51233.2 1763.36  11
   2   1 -11 49748.3 1896.54   8
  -2  -1  10 29789.1 1454.54   6
   2   1 -10 28605.6 1171.14  11
   2   1 -10 26009.2 1232.49   8
   2   1  -9 147149. 3402.46  11
  -2  -1   9 148054. 3790.85   6
  -2  -1   9 156099. 3246.86   2
   2   1  -9 146594. 3546.66   8
   2   1  -8 89912.1 2269.63  11
  -2  -1   8 91211.1 2106.56   2
  -2  -1   8 88981.2 2552.14   6
  -2  -1   8 96415.3 2088.15   9
   2   1  -8 92657.9 2394.07   8
  -2  -1   7 11950.5 539.657   9
   2   1  -7 12023.2 602.597  11
   2   1  -7 11907.6 649.500   8
  -2  -1   7 12064.8 729.697   6
   2   1  -7 12408.4 408.099   1
   2   1  -6 45996.1 1285.90  11
  -2  -1   6 46768.1 1453.93   6
   2   1  -6 47793.2 1361.05   8
   2   1  -6 45306.4 1069.53   1
  -2  -1   6 47702.1 1261.06   9
  -2  -1   6 45368.4 1100.66   2
   2   1  -5 76811.0 1321.95   1
  -2  -1   5 79107.1 1550.94   9
   2   1  -5 78163.8 1518.67  11
  -2  -1   5 79263.2 1691.23   6
   2   1  -5 76003.0 1569.94   8
  -2  -1   4 438034. 7946.01   9
   2   1  -4 435104. 7731.32   1
   2   1  -4 416482. 7877.71   8
  -2  -1   4 435111. 7939.03   6
   2   1  -4 443053. 7836.00  11
  -2  -1   3 969274. 16263.9   6
  -2  -1   3 942500. 16336.5   9
   2   1  -3 960014. 16252.3   8
   2   1  -3 936888. 16184.6   1
   2   1  -3 926834. 16229.1  11
  -2  -1   2 7572.49 380.083   9
  -2  -1   2 6888.86 311.590   6
   2   1  -2 7320.86 354.053   8
   2   1  -1 61827.3 1427.92   8
  -2  -1   1 58564.8 1278.03   3
   2   1  -1 58513.1 1293.83  10
  -2  -1   1 57897.5 1365.24   9
   2   1  -1 59537.5 1191.97   2
  -2  -1   1 58714.1 1197.49   6
   2   1   0 24055.6 670.962   2
  -2  -1   0 24411.1 713.172   9
  -2  -1   0 25501.1 510.242   6
   2   1   0 25056.9 715.780  10
  -2  -1   0 25261.0 599.426   3
  -2  -1  -1 94289.7 2012.31   9
   2   1   1 95297.4 2078.82   2
   2   1   1 98629.6 2107.15  10
   2   1   1 94520.3 2045.11   1
   2   1   1 94405.3 2089.13   4
   2   1   2 465868. 8301.84   1
   2   1   2 459617. 8494.81  10
  -2  -1  -2 459857. 8263.68   9
   2   1   2 486776. 8421.95   4
   2   1   3 69676.4 1523.38   1
  -2  -1  -3 67448.8 1491.73   9
   2   1   3 71660.3 1693.41   4
   2   1   3 72236.3 1427.53   6
   2   1   3 71226.2 1804.02  10
   2   1   4 9538.01 511.926   4
   2   1   4 9700.39 400.678   6
   2   1   4 10138.1 575.499   2
   2   1   4 9912.43 590.741  10
  -2  -1  -4 9943.01 378.827   9
   2   1   4 9370.48 374.087   1
  -2  -1  -5 375.488 74.3159   9
   2   1   5 262.747 168.092   2
   2   1   5 608.163 179.389   4
   2   1   5 502.544 123.668   6
   2   1   5 272.372 71.7112   1
   2   1   6 733.465 223.300   4
   2   1   6 1039.28 238.401   2
   2   1   6 223.277 106.190   6
   2   1   7 45429.4 1554.51   4
  -2  -1  -7 47597.2 1584.15   8
   2   1   7 44437.7 1655.68   2
   2   1   8 5726.67 542.555   4
   2   1   8 5135.13 576.786   2
  -2  -1  -8 5785.20 547.398   8
   2   1   9 2943.78 447.026   4
  -2  -1  -9 3370.83 397.440  11
   2   1   9 1951.00 387.581   2
  -2  -1  -9 3004.35 465.928   8
   2   1  10 3352.68 486.828   4
   2   1  10 4048.97 588.781   2
  -2  -1 -10 4045.66 463.944  11
  -2  -1 -10 4072.44 549.066   8
   2   1  11 3426.04 545.309   4
   2   1  11 2910.97 542.510   2
  -2  -1 -11 3197.47 519.900   8
   2   1  12 504.924 352.581   2
   2   1  12 1432.66 434.686   4
  -2  -1 -12 989.507 355.369   8
   2   2 -14 2475.59 583.880   8
  -2  -2  14 1477.33 482.759   6
   2   2 -13 30655.0 1480.62  11
   2   2 -13 32067.6 1662.89   8
  -2  -2  13 33923.8 1880.95   6
   2   2 -12 21999.9 1169.85  11
  -2  -2  12 21096.1 1395.17   6
   2   2 -12 23004.6 1295.98   8
   2   2 -11 17194.1 1038.57   8
  -2  -2  11 16538.1 1147.39   6
   2   2 -11 16555.5 956.544  11
   2   2 -10 25795.5 1139.73  11
  -2  -2  10 23923.7 1300.96   6
   2   2 -10 25791.0 1206.70   8
   2   2  -9 16053.4 836.615  11
  -2  -2   9 16996.4 663.078   2
  -2  -2   9 15209.3 958.102   6
   2   2  -9 16897.2 893.552   8
  -2  -2   8 77818.8 2319.19   6
  -2  -2   8 82985.2 1982.77   9
   2   2  -8 78581.3 2104.88  11
   2   2  -8 80723.1 1695.25   1
   2   2  -8 77337.0 2156.67   8
  -2  -2   7 280746. 5808.05   6
  -2  -2   7 277985. 5501.77   9
   2   2  -7 277483. 5562.88  11
   2   2  -7 278479. 5216.05   1
   2   2  -7 288302. 5644.30   8
  -2  -2   7 289975. 5154.51   2
   2   2  -6 75050.9 1857.09  11
  -2  -2   6 73746.4 1970.30   6
  -2  -2   6 74649.9 1892.10   9
   2   2  -6 71789.6 1866.44   8
   2   2  -6 71055.2 1627.70   1
  -2  -2   5 219626. 4466.89   9
  -2  -2   5 228413. 4477.87   6
   2   2  -5 214508. 4393.33   8
   2   2  -5 219724. 4220.21   1
   2   2  -5 231456. 4396.20  11
  -2  -2   4 70459.9 1797.14   9
   2   2  -4 75726.5 1758.18  11
   2   2  -4 74040.9 1675.17   1
   2   2  -4 74985.7 1749.93   8
  -2  -2   4 75117.3 1780.29   6
   2   2  -3 11030.4 483.477   1
   2   2  -3 12706.7 532.057  11
   2   2  -3 11856.9 501.743   8
  -2  -2   3 11603.1 533.461   9
  -2  -2   3 11820.0 492.606   6
  -2  -2   2 92415.1 1945.17   6
  -2  -2   2 90911.8 2082.98   9
   2   2  -2 100291. 2101.52   8
  -2  -2   2 99007.2 1821.90   7
   2   2  -2 95487.1 1734.15   2
   2   2  -2 91632.4 2079.23  10
   2   2  -1 152854. 2843.80   2
  -2  -2   1 157084. 2845.26   6
  -2  -2   1 150055. 3074.43   9
  -2  -2   1 150129. 2787.13   7
  -2  -2   0 615118. 10604.8   9
   2   2   0 593746. 10482.8   2
  -2  -2   0 590666. 10374.5   7
   2   2   0 578989. 10684.0  10
   2   2   1 384818. 6967.94   2
   2   2   1 383948. 7113.12  10
  -2  -2  -1 367803. 6928.97   9
   2   2   2 56259.5 1428.03   2
   2   2   2 55380.1 1497.80  10
  -2  -2  -2 52635.3 1284.00   9
   2   2   2 54118.2 1435.95   4
   2   2   3 54385.1 1514.67   2
   2   2   3 53774.0 1579.73  10
   2   2   3 54131.0 1293.85   1
   2   2   3 53930.6 1476.93   4
   2   2   4 11165.0 685.217  10
  -2  -2  -4 10674.0 464.769   9
   2   2   4 10955.3 638.690   2
   2   2   4 10956.9 459.253   1
   2   2   4 11255.6 618.002   4
   2   2   5 11874.0 771.953  10
  -2  -2  -5 13187.7 522.010   9
   2   2   5 13799.9 494.290   1
   2   2   5 11919.0 691.881   4
   2   2   5 11994.8 728.657   2
   2   2   6 203869. 4657.25   2
   2   2   6 211408. 4546.77   4
  -2  -2  -7 45544.5 1593.64   8
   2   2   7 46231.3 1748.87   2
   2   2   7 46707.9 1657.39   4
   2   2   8 7215.72 701.724   2
  -2  -2  -8 8145.18 664.801   8
   2   2   8 9074.65 716.278   4
   2   2   9 4630.24 563.515   4
   2   2   9 3829.37 569.686   2
  -2  -2  -9 4279.79 538.789   8
   2   2  10 1822.11 436.001   4
   2   2  10 2716.11 521.280   2
  -2  -2 -10 3460.33 533.023   8
  -2  -2 -11 26995.6 1473.48   8
   2   2  11 24087.0 1494.55   2
   2   2  11 23931.4 1419.81   4
   2   3 -14 19284.4 1337.31   8
   2   3 -14 15079.3 1089.63  11
  -2  -3  14 17404.9 1412.35   6
  -2  -3  13 16600.6 1291.23   6
   2   3 -13 14931.6 1116.79   8
   2   3 -13 15774.0 1067.10  11
   2   3 -12 166.963 267.837  11
  -2  -3  12 285.458 308.198   6
   2   3 -12-104.289 280.740   8
  -2  -3  11 1775.72 414.174   6
   2   3 -11 1692.43 393.365   8
   2   3 -11 1564.10 350.770  11
   2   3 -10 5129.00 528.117  11
  -2  -3  10 5810.37 643.292   6
   2   3 -10 5003.59 553.602   8
   2   3  -9 58593.2 1860.88  11
  -2  -3   9 59025.9 2048.91   6
  -2  -3   9 62092.7 1701.67   9
   2   3  -9 58937.6 1892.19   8
  -2  -3   8 133373. 3079.47   9
  -2  -3   8 131201. 3322.45   6
   2   3  -8 131190. 3126.69  11
   2   3  -8 129056. 3143.93   8
   2   3  -8 134031. 2741.34   1
   2   3  -7 20411.7 735.399   1
  -2  -3   7 20629.0 961.576   6
  -2  -3   7 20873.2 920.188   9
   2   3  -7 20067.1 882.738  11
   2   3  -7 19061.8 878.930   8
   2   3  -6 3759.03 294.309   1
  -2  -3   6 3976.27 377.108   9
  -2  -3   6 3699.47 375.203   6
   2   3  -6 4802.57 396.110  11
   2   3  -6 4110.04 371.341   8
  -2  -3   5 40420.4 1263.26   6
  -2  -3   5 40178.7 1283.60   9
   2   3  -5 42172.5 1256.05  11
   2   3  -5 40885.6 1149.90   1
   2   3  -5 40054.8 1207.80   8
  -2  -3   4 25674.8 921.781   9
   2   3  -4 25748.5 902.903  11
  -2  -3   4 26613.9 889.764   6
   2   3  -4 24704.2 843.247   1
   2   3  -4 25198.5 853.879   8
  -2  -3   4 24784.5 781.333   7
  -2  -3   3 474253. 8612.44   7
   2   3  -3 501914. 8822.88   1
   2   3  -3 472832. 8787.34   8
   2   3  -3 491009. 8963.84  10
  -2  -3   3 493014. 8903.09   9
  -2  -3   2 194225. 3633.88   7
   2   3  -2 197727. 3990.52  10
  -2  -3   2 195182. 3904.04   9
   2   3  -2 189769. 3871.85   8
   2   3  -1 61110.4 1640.48  10
  -2  -3   1 61004.0 1350.15   7
  -2  -3   1 62917.8 1567.01   9
   2   3  -1 59429.0 1341.28   2
  -2  -3   0 105546. 1266.18   7
  -2  -3   0 105469. 1519.13   9
   2   3   0 104589. 1328.87   2
  -2  -3   0 102345. 1682.09   5
  -2  -3  -1 1271.81 200.088   9
  -2  -3  -1 1508.41 180.829   7
   2   3   1 1318.75 229.415  10
  -2  -3  -1 1202.21 217.351   5
   2   3   1 979.125 168.557   2
   2   3   2 266635. 3553.17  10
  -2  -3  -2 276426. 3082.46   9
   2   3   2 272910. 3284.80   2
  -2  -3  -2 270144. 3549.00   5
   2   3   2 264889. 3434.92   4
   2   3   3 125487. 2660.36  10
  -2  -3  -3 124617. 2231.11   9
   2   3   3 121744. 2513.31   4
   2   3   3 120982. 2468.66   2
  -2  -3  -4 153575. 2634.86   9
   2   3   4 147437. 3006.39   2
   2   3   4 151550. 3175.97  10
   2   3   4 146223. 2978.85   4
   2   3   5 143998. 3635.81  10
  -2  -3  -5 149980. 3054.40   9
   2   3   5 135683. 3390.51   4
   2   3   5 141576. 3500.83   2
   2   3   6 24913.9 1271.09  10
   2   3   6 24112.3 1185.29   2
   2   3   6 22757.7 1115.99   4
  -2  -3  -7 39359.4 1496.42   8
   2   3   7 38073.0 1626.24   2
   2   3   7 40268.5 1606.40   4
  -2  -3  -8 75384.8 2325.17   8
   2   3   8 67523.3 2428.81   2
   2   3   8 69547.1 2357.66   4
  -2  -3  -9 17407.7 1077.27   8
   2   3   9 16104.7 1085.54   4
   2   3   9 15064.0 1124.95   2
  -2  -3 -10 29054.3 1505.09   8
   2   3  10 29827.9 1574.60   4
   2   3  10 31165.2 1712.92   2
  -2  -3 -11 36524.3 1794.97   8
   2   3  11 36586.4 1827.99   4
   2   4 -14-729.587 353.659  11
  -2  -4  14 329.183 330.121   6
   2   4 -14 283.797 373.798   8
   2   4 -13 8282.54 785.281  11
  -2  -4  13 8974.63 964.948   6
   2   4 -13 8252.78 846.575   8
   2   4 -12 16611.2 1066.12  11
   2   4 -12 13608.2 1015.90   8
  -2  -4  12 16196.0 1206.36   6
   2   4 -11 308.072 260.193  11
  -2  -4  11 542.423 259.518   6
   2   4 -11 47.8282 242.651   8
  -2  -4  10 14204.0 981.236   6
   2   4 -10 12375.6 841.903   8
   2   4 -10 13948.1 880.305  11
   2   4  -9 8200.86 650.977  11
  -2  -4   9 8398.08 714.401   6
   2   4  -9 8434.30 655.609   8
  -2  -4   9 8566.15 623.086   9
  -2  -4   8 5731.09 516.694   9
   2   4  -8 6276.39 418.895   1
   2   4  -8 7542.48 582.563  11
   2   4  -8 6721.50 546.650   8
  -2  -4   8 6159.25 569.785   6
   2   4  -7 12289.4 715.166  11
  -2  -4   7 12447.5 752.982   6
  -2  -4   7 12572.3 739.628   9
   2   4  -7 12553.9 601.983   1
   2   4  -7 11953.4 681.531   8
  -2  -4   6 300.955 142.195   6
   2   4  -6 289.760 171.511  11
   2   4  -6 273.012 140.435   8
   2   4  -6 263.563 133.366   1
  -2  -4   6 345.231 170.771   9
  -2  -4   5 32215.7 1034.76   7
   2   4  -5 32036.3 1064.24   8
   2   4  -5 33948.8 1091.69   1
  -2  -4   5 33417.8 1177.39   9
   2   4  -5 33519.7 1158.26  11
  -2  -4   5 32786.5 1133.62   6
  -2  -4   4 137886. 2843.06   7
  -2  -4   4 136824. 3060.41   9
   2   4  -4 136485. 2973.01   1
   2   4  -4 131373. 2913.49   8
   2   4  -4 137180. 3172.87  10
   2   4  -3 92548.6 2191.99   8
  -2  -4   3 89116.8 2028.04   7
  -2  -4   3 97191.7 2297.55   9
   2   4  -3 94220.6 2391.34  10
   2   4  -3 97928.3 2245.29   1
  -2  -4   2 3428.25 261.705   7
   2   4  -2 4085.37 389.667  10
  -2  -4   2 4086.12 355.061   9
   2   4  -2 3737.91 332.253   1
  -2  -4   1 3094.79 251.917   7
  -2  -4   1 2776.43 316.558   5
   2   4  -1 2295.39 314.520  10
  -2  -4   1 2432.06 284.834   9
   2   4  -1 3007.94 308.195   1
  -2  -4   0 9323.74 472.737   7
   2   4   0 9666.05 627.616  10
   2   4   0 9121.72 474.249   2
  -2  -4   0 9547.05 542.903   9
  -2  -4   0 8988.67 576.623   5
   2   4   0 9337.92 526.613   1
  -2  -4  -1 154259. 3522.88   5
  -2  -4  -1 154188. 3274.67   7
   2   4   1 153985. 3314.01   2
   2   4   1 157981. 3626.93  10
  -2  -4  -1 158963. 3354.59   9
   2   4   1 155984. 3328.48   1
  -2  -4  -2 84788.0 2155.96   7
   2   4   2 90587.7 2448.53  10
   2   4   2 85030.4 2098.06   1
   2   4   2 85279.0 2358.12   4
  -2  -4  -2 88829.5 2141.08   9
  -2  -4  -2 86677.1 2343.19   5
   2   4   2 85667.3 2195.99   2
  -2  -4  -3 22258.1 950.380   7
   2   4   3 20300.6 822.777   1
   2   4   3 23082.9 1107.07  10
  -2  -4  -3 21373.0 853.968   9
  -2  -4  -3 20642.3 1008.84   5
   2   4   3 21055.5 1017.69   4
   2   4   3 20385.4 943.933   2
  -2  -4  -4 24763.5 948.088   9
   2   4   4 25278.0 1226.11  10
  -2  -4  -4 24954.6 1153.56   5
   2   4   4 24977.8 1125.82   2
   2   4   4 24427.7 1140.50   4
  -2  -4  -5 2811.91 308.834   9
   2   4   5 2177.54 389.826   4
  -2  -4  -5 2599.53 388.713   5
   2   4   5 2616.90 416.298  10
   2   4   5 2178.95 381.029   2
  -2  -4  -6 48372.1 1673.06   8
   2   4   6 47958.2 1968.42  10
   2   4   6 48582.8 1835.93   4
  -2  -4  -6 49948.3 1863.83   5
   2   4   6 50220.5 1891.06   2
  -2  -4  -7 34700.2 1436.47   8
   2   4   7 34950.8 1708.87  10
   2   4   7 32790.3 1587.33   2
  -2  -4  -7 37196.3 1615.34   5
   2   4   7 33178.5 1545.79   4
  -2  -4  -8 21703.4 1176.21   8
   2   4   8 20477.1 1303.02   2
  -2  -4  -8 22517.3 1278.61   5
   2   4   8 21941.9 1292.85   4
   2   4   9 22583.2 1452.28   2
   2   4   9 23295.6 1394.26   4
  -2  -4  -9 20670.7 1229.18   8
  -2  -4 -10 14681.1 1057.80   8
   2   4  10 14190.1 1136.78   4
   2   5 -14 27909.0 1576.11  11
   2   5 -14 27638.6 1576.08   8
  -2  -5  14 24680.8 1666.88   6
   2   5 -13 8600.38 840.626  11
  -2  -5  13 9275.94 971.095   6
   2   5 -13 10371.9 929.509   8
   2   5 -12 6345.36 688.496  11
  -2  -5  12 6112.78 758.464   6
   2   5 -12 6299.00 699.834   8
  -2  -5  11 27773.9 1518.05   6
   2   5 -11 30279.5 1419.08   8
   2   5 -11 28346.3 1404.41  11
   2   5 -10 4883.49 545.264   8
   2   5 -10 4426.76 550.592  11
  -2  -5  10 4307.81 556.157   6
  -2  -5   9 17981.7 982.172   9
   2   5  -9 15573.6 931.768  11
  -2  -5   9 17245.4 1026.22   6
   2   5  -9 17340.4 928.640   8
   2   5  -8 88509.7 2360.95   8
  -2  -5   8 91417.0 2528.63   9
   2   5  -8 82256.7 2420.43  11
  -2  -5   8 87620.5 2544.59   6
   2   5  -7 11178.5 729.150  11
   2   5  -7 12018.5 645.059   1
   2   5  -7 11388.9 659.898   8
  -2  -5   7 11833.2 752.070   6
  -2  -5   7 11626.0 745.123   9
   2   5  -6 7377.23 568.741  11
  -2  -5   6 6966.74 486.103   7
   2   5  -6 7255.06 503.755   1
  -2  -5   6 7366.25 547.700   6
  -2  -5   6 7327.94 556.025   9
   2   5  -6 7038.99 492.267   8
  -2  -5   5 5755.36 483.625   9
   2   5  -5 6328.13 448.309   8
  -2  -5   5 6295.85 429.168   7
   2   5  -5 5647.64 445.659   1
   2   5  -5 6955.60 579.917  10
  -2  -5   4 42826.4 1249.07   7
  -2  -5   4 42603.3 1426.33   9
   2   5  -4 44021.7 1385.05   1
   2   5  -4 42652.2 1536.30  10
   2   5  -4 43569.3 1330.41   8
   2   5  -3 213120. 4738.86  10
  -2  -5   3 226333. 4587.21   9
   2   5  -3 216633. 4516.60   1
  -2  -5   3 212962. 4301.45   7
  -2  -5   2 1565.97 204.597   7
   2   5  -2 1513.35 287.747  10
  -2  -5   2 1564.40 260.429   9
  -2  -5   1 2500.81 263.858   7
   2   5  -1 2104.08 285.906   1
   2   5  -1 2283.71 336.102  10
  -2  -5   1 2429.08 319.447   9
  -2  -5   1 2413.03 323.215   5
   2   5   0 39754.7 1329.09   1
  -2  -5   0 42523.8 1271.59   7
   2   5   0 41692.6 1553.47  10
  -2  -5   0 41946.3 1451.62   5
  -2  -5   0 39400.6 1341.32   9
  -2  -5  -1 33080.1 1164.95   7
   2   5   1 36631.9 1463.13  10
   2   5   1 34657.4 1214.31   1
  -2  -5  -1 35907.5 1250.05   9
  -2  -5  -1 36322.0 1355.91   5
  -2  -5  -2 12824.4 709.082   9
  -2  -5  -2 13776.1 730.760   7
   2   5   2 12702.2 684.305   1
   2   5   2 12610.9 729.882   2
   2   5   2 12228.1 838.089  10
  -2  -5  -2 14012.7 822.116   5
  -2  -5  -3 21360.1 998.950   7
   2   5   3 20958.4 1033.45   2
  -2  -5  -3 23344.1 985.018   9
  -2  -5  -3 21885.1 1097.86   5
   2   5   3 23681.5 1221.42  10
   2   5   3 21709.9 1140.91   4
   2   5   4 1592.46 339.587   4
  -2  -5  -4 1628.16 300.614   7
   2   5   4 1120.67 298.200   2
   2   5   4 661.129 288.847  10
  -2  -5  -4 1222.79 253.409   9
  -2  -5  -4 1316.95 295.692   5
  -2  -5  -5 18259.1 866.589   9
  -2  -5  -5 17791.0 1026.95   7
   2   5   5 16630.1 1034.61   2
   2   5   5 16963.0 1124.80  10
  -2  -5  -5 16018.0 1004.17   5
   2   5   5 15491.6 1030.01   4
   2   5   6 57330.7 2276.74  10
  -2  -5  -6 56771.2 2094.97   7
  -2  -5  -6 57812.1 2106.14   5
  -2  -5  -6 58340.1 1890.06   8
   2   5   6 54217.4 2108.04   2
   2   5   6 52256.4 2087.37   4
  -2  -5  -7 791.082 330.795   7
   2   5   7 48.9317 277.691   4
  -2  -5  -7 585.284 251.095   5
   2   5   7 361.057 310.395  10
   2   5   7 231.997 303.294   2
  -2  -5  -7 255.060 217.559   8
   2   5   8 586.104 343.214   4
  -2  -5  -8 1180.18 344.718   7
  -2  -5  -8 706.541 265.127   8
   2   5   9 3413.00 636.937   4
  -2  -5  -9 4117.72 656.970   7
   2   6 -14 696.074 373.757   8
   2   6 -13 24404.2 1465.31  11
   2   6 -13 25727.1 1446.19   8
  -2  -6  13 27559.3 1664.48   6
  -2  -6  12 61675.2 2477.39   6
   2   6 -12 57160.1 2263.00  11
   2   6 -12 59667.2 2199.37   8
   2   6 -11 8235.22 790.115  11
   2   6 -11 10872.3 821.602   8
  -2  -6  11 10683.6 928.315   6
   2   6 -10 5771.09 639.203  11
  -2  -6  10 5250.77 619.081   6
   2   6 -10 5404.32 566.695   8
   2   6  -9 4131.90 477.644   8
   2   6  -9 4286.09 533.611  11
  -2  -6   9 3085.98 462.180   6
  -2  -6   9 3779.17 492.869   9
  -2  -6   8 30267.7 1334.49   9
   2   6  -8 29270.5 1323.28  11
  -2  -6   8 30415.2 1363.44   6
   2   6  -8 29712.1 1209.96   8
  -2  -6   7 132383. 3332.90   9
   2   6  -7 131709. 3323.43  11
  -2  -6   7 130458. 3301.71   6
   2   6  -7 131699. 3122.46   8
  -2  -6   6 37214.6 1441.30   9
  -2  -6   6 39994.9 1325.95   7
   2   6  -6 36279.6 1333.15   1
  -2  -6   6 36809.9 1382.86   6
   2   6  -6 37012.7 1573.43  10
   2   6  -5 26037.5 1092.93   1
  -2  -6   5 27031.4 1012.87   7
  -2  -6   5 26728.3 1159.90   9
   2   6  -5 25316.7 1253.95  10
   2   6  -5 27489.2 1056.34   8
  -2  -6   4 8534.22 519.348   7
   2   6  -4 8141.49 583.844   1
   2   6  -4 7238.07 635.801  10
  -2  -6   4 8355.86 615.784   9
  -2  -6   3 2832.02 312.560   7
   2   6  -3 3807.80 462.399  10
  -2  -6   3 3564.94 405.190   9
   2   6  -3 2892.37 363.022   1
   2   6  -2 32460.1 1420.32  10
   2   6  -2 34268.6 1283.01   1
  -2  -6   2 34512.4 1311.98   9
  -2  -6   2 33659.6 1156.76   7
  -2  -6   1 29674.6 1077.78   7
   2   6  -1 29332.0 1343.04  10
   2   6  -1 29016.7 1167.50   1
  -2  -6   1 27770.6 1163.59   9
   2   6   0 11105.3 692.887   1
  -2  -6   0 12011.8 661.536   7
   2   6   0 11190.5 827.684  10
  -2  -6   0 11496.6 709.855   9
  -2  -6   0 10905.3 734.872   5
  -2  -6  -1 88452.6 2285.75   7
   2   6   1 82206.2 2278.35   1
  -2  -6  -1 80414.6 2413.78   5
   2   6   1 85624.6 2638.87  10
  -2  -6  -1 82640.7 2319.40   9
   2   6   2 11846.1 896.153  10
  -2  -6  -2 11822.7 735.446   9
  -2  -6  -2 11583.2 800.907   5
  -2  -6  -2 12480.3 750.097   7
   2   6   3 11890.2 925.127  10
  -2  -6  -3 10450.4 731.736   7
  -2  -6  -3 11833.6 750.115   9
  -2  -6  -3 11420.3 815.467   5
  -2  -6  -4 605.523 221.106   7
  -2  -6  -4 258.159 190.841   9
  -2  -6  -4 167.215 201.017   5
  -2  -6  -5 2702.96 446.710   7
   2   6   5 2666.41 527.758   4
  -2  -6  -5 3075.29 476.655   5
   2   6   5 3202.39 551.163  10
   2   6   6 10011.3 974.659  10
  -2  -6  -6 11887.3 919.147   7
   2   6   6 9919.38 922.120   4
   2   6   7 6298.45 791.032   4
   2   6   7 7327.63 856.215  10
  -2  -6  -7 6367.43 737.466   7
   2   6   8 9637.41 984.584   4
   2   7 -13 25100.3 1514.09  11
  -2  -7  13 24722.9 1587.15   6
   2   7 -13 25579.4 1423.54   8
   2   7 -12 2833.25 482.737   8
  -2  -7  12 3833.18 640.394   6
   2   7 -12 3696.46 608.082  11
   2   7 -11 259.009 314.128  11
   2   7 -11-82.8128 261.388   8
  -2  -7  11 82.4229 276.089   6
  -2  -7  10 7236.46 743.414   6
   2   7 -10 8608.06 707.373   8
   2   7 -10 7820.62 763.478  11
   2   7  -9 18690.5 1116.54  11
  -2  -7   9 17825.3 1100.14   6
  -2  -7   9 18581.2 1103.62   9
   2   7  -9 16445.4 939.280   8
  -2  -7   8 124711. 3376.30   9
  -2  -7   8 124256. 3356.51   6
   2   7  -8 119705. 3570.06  10
   2   7  -8 128989. 3157.05   8
  -2  -7   7 47093.9 1567.39   7
  -2  -7   7 45553.8 1695.91   6
   2   7  -7 44546.9 1895.45  10
  -2  -7   7 45509.1 1742.59   9
   2   7  -7 50034.8 1616.69   8
  -2  -7   6 8470.16 635.678   6
  -2  -7   6 8611.54 698.016   9
  -2  -7   6 8510.28 584.269   7
   2   7  -6 8426.16 604.622   8
   2   7  -6 7922.78 751.218  10
  -2  -7   5 14889.0 905.531   9
  -2  -7   5 16050.8 787.836   7
   2   7  -4 1490.64 343.765  10
  -2  -7   4 1422.53 314.464   9
  -2  -7   4 1320.52 227.495   7
   2   7  -4 1217.27 304.828   1
   2   7  -3 162085. 4205.88  10
   2   7  -3 158745. 3866.47   1
  -2  -7   3 163497. 3948.36   9
  -2  -7   2 92417.2 2346.33   7
   2   7  -2 89492.1 2763.85  10
  -2  -7   2 85030.0 2501.20   9
   2   7  -2 83684.9 2442.93   1
   2   7  -1 27264.3 1398.73  10
  -2  -7   1 28023.2 1123.09   7
  -2  -7   1 26622.4 1220.77   9
  -2  -7   0 22172.5 1008.83   7
   2   7   0 20117.7 1209.33  10
  -2  -7   0 21994.7 1099.14   9
  -2  -7  -1 3629.01 407.483   7
   2   7   1 3114.47 509.308  10
  -2  -7  -1 3408.69 443.729   9
  -2  -7  -1 3190.61 447.119   5
   2   7   2 60910.1 2326.26  10
  -2  -7  -2 57304.8 2075.86   5
  -2  -7  -2 63725.2 2052.63   9
   2   7   3 50097.4 2152.93  10
  -2  -7  -3 55221.9 2029.66   5
  -2  -7  -3 52974.9 1868.86   9
   2   7   4 15742.0 1185.40  10
  -2  -7  -4 16287.6 966.079   9
  -2  -7  -4 17804.8 1103.69   5
   2   7   5 16473.3 1256.94  10
   2   7   6 11317.8 1080.78  10
   2   7   7 9315.57 1023.80  10
  -2  -8  12 15644.5 1204.93   6
  -2  -8  11 27191.4 1538.19   6
  -2  -8  10 45687.9 1948.65   6
   2   8 -10 40837.6 2033.34  10
   2   8  -9 27483.9 1586.61  10
  -2  -8   9 30412.4 1499.77   9
  -2  -8   9 26644.1 1413.52   6
  -2  -8   8 11095.5 869.803   9
   2   8  -8 12464.8 1030.92  10
  -2  -8   8 10501.4 817.861   6
  -2  -8   7 16722.9 1045.01   9
  -2  -8   7 16323.0 984.262   6
   2   8  -7 17291.7 1198.10  10
   2   8  -6 12575.2 1002.27  10
  -2  -8   6 12580.5 814.836   6
  -2  -8   6 12148.9 889.155   9
   2   8  -5 15274.9 1089.88  10
  -2  -8   5 15137.1 986.542   9
   2   8  -4 123985. 3596.88  10
  -2  -8   4 117142. 3260.20   9
  -2  -8   3 83230.9 2582.36   9
   2   8  -3 87810.3 2880.33  10
   2   8  -2-8.13313 322.198  10
  -2  -8   2 73.6214 231.988   9
   2   8  -1 1524.92 406.758  10
  -2  -8   1 1398.13 363.242   9
   2   8   0 6220.49 726.001  10
  -2  -8   0 6167.71 624.262   9
   2   8   1 48440.7 2112.03  10
  -2  -8  -1 48308.2 1857.03   9
   2   8   2 36802.5 1835.30  10
  -2  -8  -2 34822.0 1550.05   9
  -2  -8  -3 20307.1 1203.08   5
  -2  -8  -3 19430.9 1133.11   9
   2   8   3 17147.7 1279.26  10
   2   8   4 501.667 317.844  10
  -2  -8  -4 959.109 301.288   9
   2   8   5 2198.89 555.560  10
  -2  -9  11 11207.2 1004.13   6
   2   9 -11 11836.1 1144.45  10
  -2  -9  10 1465.18 423.823   6
   2   9 -10 945.660 438.159  10
   2   9  -9 1085.47 431.794  10
  -2  -9   9 1253.02 379.486   6
  -2  -9   9 983.624 355.829   9
  -2  -9   8 17729.4 1111.47   6
   2   9  -8 20745.2 1409.08  10
  -2  -9   8 19781.7 1241.32   9
  -2  -9   7 4966.00 559.134   6
   2   9  -7 4030.07 662.277  10
  -2  -9   7 3371.75 533.409   9
   2   9  -6 6346.56 776.237  10
  -2  -9   6 6260.93 694.799   9
  -2  -9   6 6579.91 614.042   6
   2   9  -5 24979.5 1519.38  10
  -2  -9   5 25654.9 1380.87   9
   2   9  -4 4966.83 682.224  10
  -2  -9   4 5748.82 660.763   9
   2   9  -3 6738.34 789.721  10
  -2  -9   3 7344.81 732.076   9
   2   9  -2 5281.66 719.961  10
  -2  -9   2 5721.93 653.096   9
   2   9  -1 8366.54 878.758  10
  -2  -9   1 7111.63 717.669   9
  -2  -9   0 31995.5 1554.17   9
   2   9   0 31551.5 1738.83  10
   2   9   1 112190. 3646.80  10
  -2  -9  -1 106605. 3220.65   9
   2   9   2 2458.23 530.274  10
  -2  -9  -2 2056.49 427.136   9
  -2  -9  -3 9789.77 855.853   9
   2   9   3 9082.20 969.750  10
  -2 -10  10 734.694 356.513   6
   2  10 -10 366.862 441.657  10
  -2 -10   9 7975.18 778.048   6
   2  10  -9 6733.20 890.535  10
  -2 -10   9 6013.67 758.546   9
   2  10  -8 5788.53 788.140  10
  -2 -10   8 5524.40 643.867   6
  -2 -10   8 5823.40 734.057   9
   2  10  -7 6679.57 879.345  10
  -2 -10   7 6908.56 675.054   6
  -2 -10   7 6195.92 732.305   9
   2  10  -6 5671.28 793.451  10
  -2 -10   6 4195.04 627.436   9
   2  10  -5 654.485 400.220  10
  -2 -10   5 243.771 292.509   9
   2  10  -4 7234.21 883.001  10
  -2 -10   4 7449.88 782.627   9
   2  10  -3 20760.6 1451.52  10
  -2 -10   3 20399.0 1291.27   9
   2  10  -2 105.723 369.566  10
  -2 -10   2 222.412 289.676   9
   2  10  -1-515.289 342.424  10
  -2 -10   1 33.9043 247.308   9
   2  10   0 351.867 323.818  10
  -2 -10   0 371.835 293.499   9
  -2 -10  -1 13843.3 1068.01   9
   2  10   1 14477.6 1234.36  10
  -2 -10  -2 6096.06 707.327   9
  -2 -11   8 29203.7 1682.48   9
  -2 -11   7 14860.4 1175.78   9
   2  11  -7 12818.2 1208.51  10
   2  11  -6-629.377 372.223  10
  -2 -11   6-245.794 312.270   9
  -2 -11   5 191.454 301.086   9
   2  11  -5 63.3841 361.180  10
   2  11  -4 865.107 409.735  10
  -2 -11   4 747.922 376.836   9
   2  11  -3 11129.5 1111.09  10
  -2 -11   3 9354.59 935.795   9
   2  11  -2 5662.00 816.838  10
  -2 -11   2 3675.00 610.393   9
   3 -13   2 430.657 529.682   7
   3 -13   3 3731.12 702.140   7
   3 -13   4 8955.28 1014.32   7
   3 -13   5 15647.8 1322.05   7
   3 -12  -2 16330.0 1417.89   7
  -3  12   1 2415.13 599.946  10
   3 -12  -1 2018.20 559.042   7
  -3  12   0 4093.34 725.681  10
   3 -12   0 4151.88 696.177   7
   3 -12   1 241.903 304.759   7
  -3  12  -1 297.763 324.163  10
   3 -12   2 38782.0 2159.35   7
  -3  12  -2 42512.6 2264.41  10
  -3  12  -2 39477.5 1939.61   3
   3 -12   3 33705.8 1977.87   7
  -3  12  -3 34136.6 2040.05  10
   3 -12   4 9815.66 1061.13   7
  -3  12  -4 10494.4 1156.23  10
   3 -12   5 13210.4 1194.36   7
   3 -12   5 12558.1 1009.55   9
  -3  12  -5 13680.3 1268.41  10
   3 -12   6 7053.08 860.282   7
  -3  12  -6 6102.75 869.629  10
   3 -12   6 7380.61 805.367   9
   3 -12   7 10530.2 943.641   9
   3 -12   7 12857.8 1171.65   7
  -3  12  -7 10640.4 1157.75  10
   3 -12   8 17753.2 1407.79   7
  -3  12  -8 15594.0 1410.10  10
  -3  11   4 7054.68 911.464  10
   3 -11  -4 7011.87 910.185   7
   3 -11  -3 958.039 392.918   7
  -3  11   3 566.689 336.457  10
   3 -11  -2 922.073 431.161   7
  -3  11   2 501.402 350.169  10
  -3  11   1 656.041 353.793  10
   3 -11  -1 189.816 276.463   7
   3 -11   0 17795.4 1364.79   7
  -3  11   0 14331.2 1242.18  10
  -3  11   0 16863.8 1159.37   3
  -3  11  -1 44945.0 1953.59   3
  -3  11  -1 44415.6 2226.26  10
   3 -11   1 47381.2 2272.76   7
  -3  11  -2 34238.3 1924.22  10
  -3  11  -2 33216.5 1643.33   3
   3 -11   2 32365.7 1867.16   7
   3 -11   3-22.6857 304.061   7
  -3  11  -3 393.513 304.885  10
  -3  11  -4-1.60776 326.216  10
   3 -11   4 323.200 307.331   7
  -3  11  -5 2662.16 626.855  10
   3 -11   5 2604.76 573.721   7
   3 -11   6 45773.0 2265.73   7
  -3  11  -6 49883.0 2405.09  10
   3 -11   6 48687.7 1935.17   9
  -3  11  -7 36756.8 2070.65  10
  -3  11  -7 40362.0 1667.33  11
   3 -11   7 35536.3 1705.60   9
   3 -11   7 39110.0 2064.75   7
   3 -11   8 10854.0 1079.69   7
  -3  11  -8 12535.6 1217.64  10
  -3  11  -8 10601.2 875.699  11
  -3  11  -9 3158.39 528.903  11
  -3  11  -9 3572.99 718.880  10
   3 -11   9 2942.89 656.375   7
  -3  11 -10 211.304 293.633  11
   3 -11  10 674.346 347.376   7
  -3  11 -10 321.649 458.157  10
  -3  10   5 180.295 259.338  10
   3 -10  -5 1017.88 439.627   7
  -3  10   4 482.034 339.972  10
   3 -10  -4 256.066 301.412   7
   3 -10  -3 19894.8 1431.00   7
  -3  10   3 17467.1 1332.83  10
   3 -10  -2 5214.48 728.904   7
  -3  10   2 6085.78 786.479  10
   3 -10  -1 11142.0 1036.04   7
  -3  10   1 10795.1 874.621   3
  -3  10   1 11706.8 1063.10  10
   3 -10   0 332.276 309.666   7
  -3  10   0-350.992 289.734  10
  -3  10   0 146.470 218.993   3
  -3  10  -1-199.944 312.181  10
   3 -10   1 451.025 297.747   7
  -3  10  -1 284.965 221.828   3
  -3  10  -2 11347.9 1033.93  10
   3 -10   2 12619.0 1083.21   7
   3 -10   3 3335.47 562.399   7
  -3  10  -3 1193.38 390.591  10
   3 -10   4 148.738 292.474   7
  -3  10  -4 225.448 323.510  10
  -3  10  -5 9229.03 949.998  10
   3 -10   5 9746.70 969.887   7
  -3  10  -5 9512.91 670.839  11
  -3  10  -6 28337.3 1270.02  11
   3 -10   6 27853.9 1660.49   7
  -3  10  -6 28616.1 1694.46  10
  -3  10  -7 168.851 353.979  10
  -3  10  -7-63.7179 222.391  11
   3 -10   7 647.232 334.302   7
   3 -10   7 453.043 239.040   9
   3 -10   8 8385.53 932.165   7
  -3  10  -8 9274.43 784.499  11
  -3  10  -8 9711.19 1024.46  10
  -3  10  -9 177.049 264.236  11
  -3  10  -9-107.201 368.743  10
   3 -10   9 155.722 327.172   7
  -3  10 -10 2717.05 500.333  11
   3 -10  10 3689.30 671.471   7
  -3  10 -10 2606.54 602.023  10
   3 -10  11 30412.3 1797.37   6
  -3  10 -11 32054.3 1671.38  11
   3  -9  -7 31793.0 1947.93   7
  -3   9   7 30206.1 1811.33  10
  -3   9   7 28922.4 1719.50   4
  -3   9   6 5975.06 810.472  10
   3  -9  -6 7297.43 909.214   7
  -3   9   6 7852.82 857.957   4
  -3   9   5 4698.03 709.090  10
  -3   9   5 6109.14 753.183   4
   3  -9  -5 6389.62 818.303   7
  -3   9   4 8837.36 909.719  10
   3  -9  -4 10736.4 1015.31   7
  -3   9   4 8806.44 853.601   4
  -3   9   3 845.460 342.978  10
   3  -9  -3-26.8653 258.751   7
   3  -9  -2 22743.9 1405.87   7
  -3   9   2 27307.7 1531.52  10
  -3   9   2 24032.6 1265.32   3
  -3   9   1 5000.68 555.982   3
   3  -9  -1 3464.23 572.886   7
  -3   9   1 4443.93 635.641  10
   3  -9   0 4766.45 625.712   7
  -3   9   0 5331.68 569.545   3
  -3   9   0 5203.41 649.569  10
  -3   9  -1 14481.2 1073.37  10
   3  -9   1 15065.3 1104.29   7
   3  -9   2 36804.1 1796.16   7
  -3   9  -2 36053.0 1765.25  10
  -3   9  -3 52.4670 122.287  11
  -3   9  -3-219.220 307.059  10
   3  -9   3-239.807 294.146   7
  -3   9  -4 3482.78 589.959  10
  -3   9  -4 4198.96 412.005  11
  -3   9  -5 126.097 163.738  11
   3  -9   5 223.441 227.247   7
  -3   9  -5 168.938 226.211  10
   3  -9   6 23730.8 1462.01   7
  -3   9  -6 21259.5 1047.08  11
  -3   9  -6 21412.9 1378.77  10
  -3   9  -7 9984.96 733.321  11
   3  -9   7 9208.16 689.320   9
   3  -9   7 9760.28 955.702   7
  -3   9  -7 11082.6 1009.43  10
  -3   9  -8-81.1607 252.213  11
   3  -9   8 25.4744 252.839   7
  -3   9  -9 3067.16 484.482  11
   3  -9   9 2203.57 506.126   7
  -3   9 -10 6574.51 703.028  11
   3  -9  10 6082.29 794.048   7
  -3   9 -11 3248.77 571.053  11
   3  -9  11 2990.85 577.973   6
  -3   9 -12 5116.57 707.065  11
   3  -9  12 5848.69 801.659   6
   3  -8  -8 61084.7 2760.18   7
  -3   8   8 55173.2 2404.62   4
   3  -8  -7 29090.9 1775.74   7
  -3   8   7 27882.5 1648.38  10
  -3   8   7 25467.2 1505.24   4
  -3   8   6 1377.18 407.413   4
   3  -8  -6 1759.40 466.421   7
  -3   8   6 807.243 353.976  10
  -3   8   5-83.5470 240.033   4
   3  -8  -5 680.415 300.675   7
  -3   8   5 310.544 246.142  10
   3  -8  -4 42482.0 1949.17   7
  -3   8   4 45222.8 1724.60   3
  -3   8   4 40620.6 1853.30  10
  -3   8   4 41716.8 1743.65   4
   3  -8  -3 206685. 5218.20   7
  -3   8   3 209648. 5157.36  10
  -3   8   3 209514. 4851.66   3
  -3   8   3 206937. 4892.15   4
   3  -8  -2 106386. 3220.74   7
  -3   8   2 105955. 2927.97   3
  -3   8   2 106929. 3211.51  10
   3  -8  -1 6544.23 676.854   7
  -3   8   1 6550.85 674.805  10
  -3   8   1 6667.71 588.007   3
   3  -8   0 610.279 277.392   7
  -3   8   0 42.4854 168.580   3
   3  -8   1 2398.46 428.111   7
  -3   8  -1 815.228 286.912  10
   3  -8   2 168389. 4425.06   7
  -3   8  -2 165315. 4334.46  10
  -3   8  -2 173815. 3513.17  11
   3  -8   3 137650. 3892.79   7
  -3   8  -3 137141. 3015.64  11
  -3   8  -3 138042. 3769.93  10
  -3   8  -4 15561.1 1062.67  10
  -3   8  -4 17258.0 795.933  11
  -3   8  -5 4870.06 440.979  11
  -3   8  -5 5229.74 641.769  10
   3  -8   5 4449.58 593.415   7
  -3   8  -6 11172.2 710.923  11
   3  -8   6 12033.7 983.389   7
  -3   8  -7 16148.9 903.059  11
   3  -8   7 16630.3 1201.43   7
   3  -8   7 16541.4 842.352   9
  -3   8  -8 28611.6 1314.18  11
   3  -8   8 29975.3 1657.03   7
  -3   8  -9 3610.94 504.071  11
   3  -8   9 3397.13 610.318   7
  -3   8 -10 1262.49 376.067  11
   3  -8  11 10889.7 1026.38   6
  -3   8 -11 10071.0 884.432  11
  -3   8 -12 57.1400 306.838  11
   3  -8  12 28.3441 275.546   6
   3  -7  -9 22567.0 1592.43   7
  -3   7   9 21357.8 1412.60   4
   3  -7  -8 1412.75 445.442   7
  -3   7   8 1777.97 454.510   4
   3  -7  -7 22591.5 1473.56   7
  -3   7   7 19431.7 1219.13   4
  -3   7   7 19963.1 1310.55  10
   3  -7  -6 29866.0 1641.23   7
  -3   7   6 30549.0 1565.45  10
  -3   7   6 31385.7 1488.70   4
   3  -7  -5 39204.2 1804.43   7
  -3   7   5 38902.4 1523.09   3
  -3   7   5 38817.9 1716.47  10
  -3   7   5 37218.2 1577.15   4
   3  -7  -4 17482.6 1120.51   7
  -3   7   4 18258.3 1007.96   3
  -3   7   4 15797.0 1036.11  10
  -3   7   4 17369.0 985.955   4
   3  -7  -3 44102.3 1803.05   7
  -3   7   3 43505.4 1745.84  10
  -3   7   3 43691.1 1621.26   3
  -3   7   3 43797.1 1593.34   4
  -3   7   2 3533.48 415.086   3
  -3   7   2 3462.63 465.982  10
  -3   7   2 3469.28 413.967   4
   3  -7  -2 3910.69 508.175   7
  -3   7   1 15118.4 954.136  10
   3  -7  -1 16513.0 997.526   7
  -3   7   1 16009.0 854.794   3
   3  -7   0 21889.6 1147.29   7
  -3   7   0 19193.7 1050.36  10
  -3   7   0 19853.8 938.934   3
   3  -7   1 183311. 4501.02   7
  -3   7  -1 183817. 4428.45  10
  -3   7  -1 192466. 3652.32  11
   3  -7   2 178770. 4386.31   7
  -3   7  -2 177676. 3547.94  11
  -3   7  -2 174617. 4259.49  10
   3  -7   3 3802.63 532.372   7
  -3   7  -3 3593.09 309.661  11
  -3   7  -3 3889.54 487.092  10
  -3   7  -4 85.8104 185.581  10
  -3   7  -4 210.376 124.229  11
   3  -7   4 476.872 237.725   7
  -3   7  -5 3275.68 351.293  11
   3  -7   5 3447.99 495.725   7
  -3   7  -5 3422.32 248.403   8
  -3   7  -6 68903.4 1983.37  11
   3  -7   6 69322.7 2462.50   7
  -3   7  -6 72613.3 1726.25   8
   3  -7   7 110549. 3358.23   7
  -3   7  -7 105296. 2794.42  11
   3  -7   7 107710. 2605.67   9
  -3   7  -7 113519. 2544.01   8
   3  -7   8 80737.8 2856.80   7
  -3   7  -8 80880.2 2399.07  11
  -3   7  -8 84720.1 2179.13   8
  -3   7  -9 6248.72 623.315  11
   3  -7   9 6968.63 786.538   7
   3  -7   9 7233.79 636.146   2
  -3   7  -9 6962.12 554.676   8
  -3   7 -10 3495.80 523.127  11
   3  -7  10 3114.16 524.181   6
  -3   7 -10 2998.63 415.493   8
  -3   7 -11 9593.84 851.859  11
   3  -7  11 9947.71 956.805   6
  -3   7 -11 10053.7 778.216   8
  -3   7 -12 38311.9 1808.57  11
   3  -7  12 35002.8 1924.80   6
  -3   7 -12 36983.2 1643.78   8
   3  -7  13 19992.5 1487.67   6
  -3   7 -13 20127.8 1246.78   8
  -3   6  10 1589.19 447.422   4
   3  -6 -10 2842.39 573.262   7
  -3   6   9 19.7040 285.791   4
   3  -6  -9 158.954 348.127   7
  -3   6   8 24223.7 1362.58   4
   3  -6  -8 24372.9 1499.81   7
   3  -6  -7 28126.0 1559.67   7
  -3   6   7 29496.4 1485.29  10
  -3   6   7 29446.1 1425.46   4
  -3   6   6 630.302 250.660   4
  -3   6   6-131.029 213.566  10
   3  -6  -6 593.026 285.256   7
  -3   6   6 663.748 211.872   3
   3  -6  -5 62591.3 2191.79   7
  -3   6   5 57639.0 2011.81  10
   3  -6  -5 55947.6 1574.29   8
  -3   6   5 59059.3 1890.81   3
  -3   6   5 56405.0 1894.85   4
   3  -6  -4 53216.5 1949.98   7
  -3   6   4 52278.4 1780.93   3
  -3   6   4 52804.4 1850.64  10
   3  -6  -4 54394.1 1403.48   8
  -3   6   4 53119.1 1726.72   4
  -3   6   3 74961.7 2092.88   4
   3  -6  -3 77174.2 2379.00   7
  -3   6   3 74951.7 2184.17   3
  -3   6   3 75945.0 2281.94  10
   3  -6  -3 77577.0 1684.82   8
   3  -6  -2 104091. 2843.29   7
  -3   6   2 105753. 2799.15  10
  -3   6   2 97288.4 2515.82   4
  -3   6   2 100034. 2609.67   3
   3  -6  -2 107634. 2052.17   8
   3  -6  -1 89644.9 2540.08   7
  -3   6   1 87423.1 2478.68  10
  -3   6   1 90575.2 2325.84   3
  -3   6   1 94049.8 2282.10   4
   3  -6   0 111974. 2887.18   7
  -3   6   0 107359. 2099.93  11
  -3   6   0 107061. 2788.79  10
  -3   6  -1 71423.9 1567.97  11
  -3   6  -1 67617.3 2068.50  10
   3  -6   1 73742.2 2205.48   7
   3  -6   2 5232.09 542.027   7
  -3   6  -2 5408.79 504.175  10
  -3   6  -2 4936.45 312.847  11
  -3   6  -3 65169.5 1628.66  11
  -3   6  -3 65994.2 2055.29  10
  -3   6  -3 66286.0 1345.96   8
   3  -6   4 81383.9 2483.05   7
  -3   6  -4 76891.0 1915.21  11
  -3   6  -4 76703.3 1659.72   8
   3  -6   5 97709.7 2882.53   7
  -3   6  -5 98321.8 2128.99   8
  -3   6  -5 97693.4 2382.14  11
   3  -6   6 239558. 5516.22   7
  -3   6  -6 232783. 4872.73  11
  -3   6  -6 233715. 4604.96   8
   3  -6   7 131.539 244.655   7
  -3   6  -7 329.445 161.722   8
  -3   6  -7 395.032 203.939  11
  -3   6  -8 66483.6 2068.08  11
   3  -6   8 68105.5 2495.60   7
  -3   6  -8 66993.4 1893.08   8
   3  -6   9 8320.12 680.934   2
  -3   6  -9 8205.43 613.826   8
  -3   6  -9 7164.08 647.743  11
  -3   6 -10 28390.0 1370.58  11
   3  -6  10 30847.0 1370.75   2
   3  -6  10 28473.8 1554.90   6
  -3   6 -10 29122.8 1287.70   8
   3  -6  11 48072.5 2148.98   6
  -3   6 -11 44612.5 1862.03  11
  -3   6 -11 43170.1 1727.46   8
  -3   6 -12 14129.8 1042.49  11
   3  -6  12 12402.1 1106.71   6
  -3   6 -12 11161.5 884.251   8
  -3   6 -13 119.805 252.932  11
   3  -6  13 275.056 305.463   6
  -3   6 -13 22.4648 308.280   8
   3  -5 -11 10120.2 1049.02   7
  -3   5  11 9958.63 950.708   4
   3  -5 -10 336.837 342.473   7
  -3   5  10 544.808 393.369   4
   3  -5 -10 470.703 283.183   8
  -3   5   9 1361.04 392.812   4
   3  -5  -9 677.439 301.120   7
   3  -5  -9 1609.93 343.324   8
  -3   5   8 335.876 284.019   4
   3  -5  -8 780.102 321.041   7
   3  -5  -8 1181.79 287.698   8
   3  -5  -7 38620.4 1721.52   7
  -3   5   7 36696.8 1578.96  10
  -3   5   7 38326.8 1420.53   3
  -3   5   7 35240.7 1506.22   4
   3  -5  -7 40376.5 1387.56   8
  -3   5   6 20343.3 1025.54   4
   3  -5  -6 18249.2 1098.40   7
  -3   5   6 19695.9 976.827   3
  -3   5   6 18823.5 1029.55  10
   3  -5  -6 20121.6 862.196   8
  -3   5   5 7066.09 554.463   4
   3  -5  -5 7529.44 656.150   7
  -3   5   5 6836.19 561.190   3
  -3   5   5 6546.16 581.917  10
   3  -5  -5 7973.58 483.784   8
  -3   5   4 23606.5 988.045   4
   3  -5  -4 23305.9 817.867   8
  -3   5   4 24418.2 1063.61   3
   3  -5  -4 23399.9 1128.96   7
  -3   5   4 24638.2 1073.94  10
   3  -5  -3 69367.8 2076.33   7
  -3   5   3 69897.5 1960.94   3
  -3   5   3 66394.6 1930.36  10
   3  -5  -3 67645.2 1564.46   8
  -3   5   3 70219.9 1851.19   4
   3  -5  -2 1184.33 134.416   8
  -3   5   2 1113.89 201.681   4
  -3   5   2 1049.06 238.506  10
   3  -5  -2 974.118 239.426   7
  -3   5   2 1072.61 210.254   3
   3  -5  -1 12303.5 713.960   7
  -3   5   1 12069.4 671.866  10
  -3   5   1 12989.1 650.443   3
   3  -5  -1 12213.8 395.314   8
  -3   5   0 8240.91 295.180  11
  -3   5   0 7276.07 196.931   8
  -3   5   0 7388.60 521.133  10
   3  -5   1 12437.6 729.807   7
  -3   5  -1 11159.0 421.579  11
  -3   5  -1 11262.8 637.043  10
  -3   5  -2 165140. 3699.06  10
  -3   5  -2 165661. 3277.92  11
   3  -5   3 44798.4 1628.41   7
  -3   5  -3 45033.7 1213.68  11
   3  -5   4 14514.6 882.684   7
  -3   5  -4 14201.7 632.752  11
  -3   5  -4 14201.0 526.782   8
  -3   5  -5 45278.1 1367.86  11
   3  -5   5 47683.1 1741.69   7
  -3   5  -5 44494.8 1210.49   8
  -3   5  -6 105.447 107.390   8
   3  -5   6 250.252 207.400   7
  -3   5  -6 136.220 169.995  11
   3  -5   7 8381.72 761.392   7
  -3   5  -7 7884.46 519.247   8
  -3   5  -7 7219.79 558.662  11
   3  -5   8 30172.8 1332.85   2
  -3   5  -8 32371.5 1308.96  11
  -3   5  -8 32607.8 1215.95   8
  -3   5  -9 25794.8 1153.41   8
   3  -5   9 29854.3 1325.25   2
  -3   5  -9 27617.5 1268.18  11
   3  -5   9 28452.7 1428.88   6
   3  -5  10 65092.8 2177.34   2
  -3   5 -10 63472.1 2083.78   8
   3  -5  10 61684.4 2391.70   6
  -3   5 -10 65772.4 2196.49  11
  -3   5 -11 24969.0 1333.68  11
   3  -5  11 27930.0 1348.87   2
  -3   5 -11 25206.5 1289.97   8
   3  -5  11 24460.5 1471.31   6
   3  -5  12 3079.91 569.063   6
  -3   5 -12 2441.79 470.751  11
  -3   5 -12 2565.42 493.347   8
   3  -5  13 12959.3 1152.79   6
  -3   5 -13 14444.6 1120.58  11
  -3   5 -13 14571.4 1091.49   8
   3  -4 -12 5830.56 822.716   7
  -3   4  12 5713.42 751.941   4
   3  -4 -12 5570.65 737.839   8
  -3   4  11 34331.2 1727.78   4
   3  -4 -11 29141.9 1515.91   8
  -3   4  10 11889.0 948.483   4
   3  -4 -10 10730.5 835.722   8
  -3   4   9 12892.3 946.766   4
   3  -4  -9 16694.4 964.918   8
  -3   4   8 74288.6 2368.00   4
  -3   4   8 77813.8 2210.32   3
   3  -4  -8 77184.9 2221.14   8
  -3   4   7 22867.1 1100.26   4
   3  -4  -7 22411.2 981.949   8
  -3   4   7 21859.7 1006.89   3
   3  -4  -6 1964.64 354.934   7
  -3   4   6 1541.70 305.015  10
  -3   4   6 2389.93 345.232   4
  -3   4   6 2612.28 352.207   3
   3  -4  -6 1822.23 266.617   8
  -3   4   5 74.5603 129.103   4
   3  -4  -5 42.4948 108.377   8
   3  -4  -5 120.761 176.233   7
  -3   4   5 39.7550 111.586   3
  -3   4   4 12626.4 643.516   4
  -3   4   4 11790.3 660.294  10
   3  -4  -4 13176.7 757.981   7
  -3   4   4 12761.5 705.763   3
   3  -4  -4 12462.8 557.708   8
   3  -4  -3 185151. 3955.11   7
  -3   4   3 183068. 3877.64   3
  -3   4   3 190463. 3790.48  10
   3  -4  -3 182217. 3505.02   8
   3  -4  -2 146668. 2888.77   7
  -3   4   2 141142. 2680.57  10
   3  -4  -2 137965. 2343.67   8
   3  -4  -1 6666.58 458.025   7
  -3   4   1 6286.99 394.466  10
  -3   4   1 6451.34 183.718  11
  -3   4   1 6808.85 341.356   4
  -3   4   0 302.571 80.8799   4
   3  -4   0 220.345 124.822   7
  -3   4   0 276.520 99.1298  10
   3  -4   1 130758. 3076.09   7
  -3   4  -1 138329. 2915.17  10
   3  -4   2 20929.4 941.956   7
   3  -4   3 91442.7 2431.78   7
   3  -4   4 14049.3 805.299   7
   3  -4   5 30671.4 1303.08   7
  -3   4  -5 29518.0 1025.08  11
   3  -4   6 109491. 3077.35   7
  -3   4  -6 112117. 2687.71  11
   3  -4   6 115584. 2210.25   9
  -3   4  -6 114146. 2600.32   8
   3  -4   7 22156.8 1208.14   7
   3  -4   7 22684.5 1092.51   2
  -3   4  -7 23192.0 995.305  11
  -3   4  -7 20185.0 892.979   8
  -3   4  -8 1156.46 294.025  11
   3  -4   8 2316.78 380.809   2
   3  -4   8 1738.95 347.568   6
  -3   4  -8 1394.05 275.845   8
   3  -4   9 984.786 320.643   6
   3  -4   9 1033.35 311.241   2
  -3   4  -9 1035.14 311.799  11
  -3   4  -9 1358.73 309.694   8
   3  -4  10 2048.26 407.624   6
   3  -4  10 2162.25 408.340   2
  -3   4 -10 1878.61 398.946  11
  -3   4 -10 2371.81 398.498   8
   3  -4  11 34005.9 1572.15   2
  -3   4 -11 35404.1 1606.93  11
  -3   4 -11 36023.6 1587.94   8
   3  -4  11 36791.3 1763.26   6
   3  -4  12 20626.0 1233.47   2
   3  -4  12 20856.5 1353.26   6
  -3   4 -12 19966.4 1243.65  11
  -3   4 -12 20837.9 1247.86   8
  -3   4 -13 279.039 285.272   8
  -3   4 -13-6.16388 264.366  11
  -3   3  12 41710.7 1961.99   4
   3  -3 -12 36187.9 1787.67   8
  -3   3  11 29486.3 1552.55   4
   3  -3 -11 29607.2 1481.08   8
  -3   3  10 26299.0 1371.03   4
   3  -3 -10 22738.8 1206.75   8
  -3   3   9 27437.5 1193.32   3
   3  -3  -9 27995.4 1253.86   8
  -3   3   8 39863.4 1431.51   3
   3  -3  -8 37581.6 1406.75   8
  -3   3   7 43611.1 1491.32   3
   3  -3  -7 45037.0 1458.36   8
  -3   3   6 204985. 4438.77   3
   3  -3  -6 209904. 4299.52   8
  -3   3   5 68716.8 1927.47   3
  -3   3   5 69847.8 1846.03  10
   3  -3  -5 70407.9 1768.67   8
  -3   3   4 50043.9 1504.09   3
  -3   3   4 48999.4 1382.21  10
   3  -3  -4 47091.2 1304.87   8
   3  -3  -3 190369. 2302.74   7
   3  -3  -3 188799. 1789.90   8
  -3   3   3 184322. 1884.16  10
   3  -3  -2 22984.3 850.422   7
  -3   3   2 23546.8 726.655  10
   3  -3  -2 22361.6 681.661   8
  -3   3   1 52602.9 1156.45   4
   3  -3  -1 54762.8 1442.18   7
  -3   3   1 52615.5 1257.16  10
   3  -3  -1 52177.6 1231.25   8
   3  -3   0 62189.6 1617.29   7
  -3   3   0 60174.1 1426.95  10
  -3   3   0 65098.5 1252.52   4
   3  -3   1 367243. 6942.95   7
   3  -3   2 203672. 4260.01   7
   3  -3   3 33231.9 1187.67   7
   3  -3   4 77685.0 2157.98   7
   3  -3   5 12181.6 753.834   7
   3  -3   6 3963.52 439.396   2
   3  -3   7 66585.8 2110.53   2
  -3   3  -7 70012.3 1955.87  11
   3  -3   7 65552.5 2045.34   6
  -3   3  -7 70843.3 1929.99   8
   3  -3   8 37281.0 1513.38   2
  -3   3  -8 38501.5 1392.31   8
   3  -3   8 37693.9 1500.81   6
  -3   3  -8 37010.4 1387.05  11
   3  -3   9 1325.98 335.193   2
   3  -3   9 1218.22 313.270   6
  -3   3  -9 1328.64 301.421  11
  -3   3  -9 1949.45 343.633   8
   3  -3  10 2918.57 471.138   2
  -3   3 -10 2870.82 448.686  11
   3  -3  10 3153.59 454.723   6
  -3   3 -10 2681.57 436.941   8
   3  -3  11-68.0827 189.183   4
  -3   3 -11 115.532 295.786   8
   3  -3  11 223.088 280.349   2
   3  -3  11 90.8713 205.413   6
  -3   3 -11 145.114 254.735  11
  -3   3 -12 2237.29 460.570  11
   3  -3  12 2453.53 475.079   2
  -3   3 -12 2656.40 487.524   8
  -3   3 -13 1095.13 383.322  11
   3  -3  13 719.278 313.691   2
  -3   3 -13 532.694 387.908   8
  -3   2  13 22633.7 1460.63   4
   3  -2 -13 22421.1 1438.15   8
   3  -2 -12 34718.8 1697.14   8
  -3   2  11 4306.18 641.311   6
   3  -2 -11 5457.82 648.081   8
  -3   2  10 7938.03 808.203   6
   3  -2 -10 7184.42 661.695   8
   3  -2  -9 404.903 245.927   8
  -3   2   9 543.778 264.969   6
  -3   2   8 112050. 2923.60   3
  -3   2   8 115644. 3254.34   6
   3  -2  -8 122034. 2974.52   8
   3  -2  -8 121970. 2617.18  11
  -3   2   7 184758. 4158.81   3
   3  -2  -7 195083. 3786.86  11
   3  -2  -7 194166. 4130.60   8
  -3   2   7 187646. 4450.77   6
   3  -2  -6 69533.6 1630.63   1
  -3   2   6 71142.0 2101.64   6
  -3   2   6 68452.0 1923.38   3
   3  -2  -6 69767.6 1598.37  11
   3  -2  -6 70168.8 1849.42   8
  -3   2   5 133610. 3015.12   3
  -3   2   5 134665. 3138.45   6
   3  -2  -5 127097. 2844.33   8
   3  -2  -4 104014. 1683.25   8
  -3   2   4 112130. 2020.29   6
   3  -2  -3 94168.2 2136.28   7
  -3   2   3 94983.9 2072.48   9
   3  -2  -3 95606.7 2040.74   8
  -3   2   3 91806.8 1947.12  10
   3  -2  -2 416492. 7600.79   7
  -3   2   2 418324. 7349.69  10
  -3   2   2 422249. 7573.29   9
   3  -2  -2 415034. 7509.87   8
   3  -2  -1 540538. 9666.21   7
  -3   2   1 548915. 9354.61  10
  -3   2   1 536648. 9614.90   9
   3  -2  -1 546012. 9628.57   8
   3  -2   0 86692.3 1943.29   7
  -3   2   0 88684.1 1693.01  10
  -3   2   0 88933.3 1865.06   9
   3  -2   1 308549. 6003.92   7
  -3   2  -1 318620. 5764.73   9
  -3   2  -1 328449. 5826.58   3
   3  -2   2 473.140 56.1768   4
   3  -2   2 258.749 124.646   7
   3  -2   3 139976. 2617.06   4
   3  -2   3 140378. 3087.12   7
   3  -2   4 31062.4 1132.15   7
   3  -2   5 133931. 3191.55   2
   3  -2   6 231637. 5156.88   2
   3  -2   6 237158. 4939.43   6
   3  -2   6 247720. 4583.33   1
   3  -2   7 14125.6 765.110   6
   3  -2   7 15632.5 905.123   2
   3  -2   8 24240.6 989.328   4
   3  -2   8 23705.8 1198.83   2
  -3   2  -8 25613.8 1106.00  11
   3  -2   8 25423.3 1120.62   6
  -3   2  -8 25543.6 1130.39   8
   3  -2   9 10492.0 673.726   4
   3  -2   9 8055.63 734.070   2
  -3   2  -9 9892.32 714.862  11
  -3   2  -9 9458.67 725.496   8
   3  -2   9 10952.9 748.745   6
   3  -2  10 10378.5 722.685   4
   3  -2  10 10151.8 849.364   2
   3  -2  10 10374.4 784.932   6
  -3   2 -10 11017.2 806.300  11
  -3   2 -10 10858.8 829.860   8
   3  -2  11 17994.7 1031.60   4
   3  -2  11 16753.7 1148.38   2
  -3   2 -11 17476.1 1083.16  11
  -3   2 -11 18942.8 1165.86   8
   3  -2  12 32624.1 1493.74   4
  -3   2 -12 32214.8 1634.54   8
  -3   2 -12 31333.3 1555.86  11
   3  -2  12 29015.3 1595.29   2
  -3   2 -13 180.085 325.384  11
   3  -2  13 803.640 358.116   2
  -3   1  13 10856.8 1112.53   6
   3  -1 -13 9782.78 960.699   8
  -3   1  12 5511.05 765.860   6
   3  -1 -12 7008.76 754.379   8
  -3   1  11 30746.1 1681.93   6
   3  -1 -11 35797.5 1589.54   8
   3  -1 -10 11554.5 677.103  11
  -3   1  10 11462.9 945.426   6
   3  -1 -10 11274.4 816.360   8
  -3   1   9 36683.2 1439.12   3
  -3   1   9 38935.0 1676.88   6
   3  -1  -9 40311.4 1294.97  11
   3  -1  -9 39949.3 1504.27   8
  -3   1   8 108910. 2824.39   3
   3  -1  -8 111461. 2551.10  11
  -3   1   8 112113. 3070.93   6
   3  -1  -8 114844. 2829.07   8
  -3   1   7 3095.57 353.848   3
   3  -1  -7 3053.78 213.451   1
  -3   1   7 2965.20 389.950   6
   3  -1  -7 3017.48 280.728  11
   3  -1  -7 3325.22 357.690   8
  -3   1   6 30126.7 1125.35   3
  -3   1   6 32058.7 1221.69   6
  -3   1   6 30067.2 986.858   9
   3  -1  -6 30899.1 892.732   1
   3  -1  -6 31515.3 941.273  11
   3  -1  -6 31242.2 1093.53   8
   3  -1  -5 14379.2 553.758  11
  -3   1   5 14126.7 692.988   3
  -3   1   5 13853.9 714.325   6
  -3   1   5 13450.0 594.812   9
   3  -1  -5 14039.9 648.918   8
   3  -1  -5 14713.9 578.492   1
   3  -1  -4 142994. 2899.64   1
   3  -1  -4 139764. 2952.73   8
  -3   1   4 141786. 3101.58   6
  -3   1   4 143010. 2941.36   9
  -3   1   3 598378. 10825.7   6
  -3   1   3 581127. 10707.4   9
   3  -1  -2 261755. 4732.78   7
  -3   1   2 261563. 4880.56   6
  -3   1   2 258063. 4850.98   9
   3  -1  -2 251782. 4824.96   8
  -3   1   2 255670. 4625.88   5
   3  -1  -1 138.151 89.2032   8
  -3   1   1 155.765 82.5472   9
   3  -1  -1 84.3275 54.2961   7
   3  -1   0 14288.3 512.282   7
  -3   1   0 16050.0 352.272  10
  -3   1   0 15697.3 549.033   9
  -3   1   0 14956.0 519.796   3
   3  -1   1 35949.4 986.259   7
  -3   1  -1 38976.3 915.365   3
  -3   1  -1 36860.6 940.964   9
   3  -1   2 519897. 9231.54   7
  -3   1  -2 513575. 8964.67   3
  -3   1  -2 499809. 8986.99   9
   3  -1   2 516281. 8951.96   4
   3  -1   3 481535. 8498.07   4
   3  -1   3 467808. 8648.19   1
  -3   1  -3 483428. 8383.03   9
   3  -1   4 70036.7 1568.87   4
   3  -1   4 69185.7 1580.28   1
  -3   1  -4 68944.1 1286.33   9
   3  -1   5 58356.3 1462.20   4
   3  -1   5 59122.0 1783.54   2
   3  -1   5 55846.6 1474.73   6
   3  -1   5 54248.6 1348.02   1
   3  -1   6 2567.54 286.023   4
   3  -1   6 2270.17 266.905   6
   3  -1   6 1859.23 320.198   2
   3  -1   6 2286.33 182.463   1
   3  -1   7 62409.2 1754.00   4
   3  -1   7 60661.4 2017.87   2
   3  -1   7 66101.8 1803.19   6
   3  -1   8 123793. 2981.22   4
   3  -1   8 113934. 3245.70   2
  -3   1  -8 119557. 3110.06   8
   3  -1   9 29362.0 1218.49   4
   3  -1   9 24653.8 1320.70   2
  -3   1  -9 27251.9 1221.83  11
  -3   1  -9 28500.1 1309.31   8
   3  -1  10 42350.1 1866.52   2
   3  -1  10 46417.8 1695.82   4
  -3   1 -10 42334.5 1678.76  11
  -3   1 -10 45135.2 1820.58   8
   3  -1  11 22180.4 1208.98   4
  -3   1 -11 23769.2 1272.55  11
  -3   1 -11 25806.6 1406.31   8
   3  -1  11 24792.2 1449.28   2
   3  -1  12 5837.99 659.876   4
   3  -1  12 7725.56 834.689   2
  -3   1 -12 8700.62 813.427  11
  -3   1 -12 7263.61 792.040   8
  -3   0  14 1411.15 486.254   6
  -3   0  13 13641.9 1224.80   6
   3   0 -13 15027.8 1135.60   8
  -3   0  12 5221.76 722.698   6
   3   0 -12 4500.33 629.140   8
   3   0 -11 19856.4 993.753  11
  -3   0  11 17296.0 1207.70   6
   3   0 -11 16383.1 1056.41   8
   3   0 -10 2509.21 342.702  11
   3   0 -10 2490.12 419.976   8
   3   0  -9 746.251 227.953  11
  -3   0   9 248.149 250.033   6
   3   0  -9 352.359 208.221   8
  -3   0   8 322.502 178.559   3
   3   0  -8 618.646 173.987  11
  -3   0   8 712.569 272.978   6
  -3   0   8 264.399 119.725   9
   3   0  -8 528.180 212.547   8
  -3   0   7 8202.25 587.422   3
   3   0  -7 10224.0 417.557   1
   3   0  -7 9009.68 516.296  11
  -3   0   7 9034.66 645.194   6
  -3   0   7 9377.76 518.881   9
   3   0  -7 9549.18 614.125   8
  -3   0   6 20588.7 887.616   3
  -3   0   6 18880.1 891.325   6
  -3   0   6 20515.9 792.123   9
   3   0  -6 19471.5 746.654  11
   3   0  -6 20041.9 848.380   8
   3   0  -6 20130.3 673.860   1
   3   0  -5 6769.25 389.767  11
  -3   0   5 5443.93 419.790   3
   3   0  -5 6614.66 366.647   1
  -3   0   5 6051.20 447.058   6
  -3   0   5 6609.70 420.004   9
   3   0  -5 6231.76 432.026   8
  -3   0   4 160080. 3224.85   9
   3   0  -4 151305. 3113.33   1
  -3   0   4 154864. 3243.06   6
   3   0  -4 150584. 3170.92   8
   3   0  -3 1065.56 169.489   8
  -3   0   3 837.223 146.881   6
  -3   0   3 1015.85 169.616   9
   3   0  -3 1379.42 180.090   1
   3   0  -2 98629.0 1868.95   7
  -3   0   2 95717.0 2051.30   6
  -3   0   2 97142.7 2185.77   9
  -3   0   2 96911.0 2041.24   5
   3   0  -2 98864.4 2151.90   8
   3   0  -1 822.943 161.661   8
   3   0  -1 948.670 79.2985   7
   3   0  -1 1079.02 92.4687  10
  -3   0   1 1162.26 125.119   6
  -3   0   1 1225.02 154.293   3
  -3   0   1 1018.22 154.591   9
  -3   0   1 986.549 144.658   5
  -3   0   0 30257.3 809.050   3
   3   0   0 31929.7 747.055  10
  -3   0   0 30020.6 903.380   9
   3   0   1 567226. 10174.1   1
  -3   0  -1 566249. 9873.60   3
   3   0   1 566588. 9981.37  10
  -3   0  -1 567569. 10072.2   9
  -3   0  -2 123574. 2515.11   9
   3   0   2 124525. 2610.48  10
  -3   0  -2 127202. 2322.52   3
   3   0   2 122160. 2618.26   1
   3   0   2 127161. 2549.59   4
   3   0   3 2591.94 164.109   6
   3   0   3 2631.92 234.977   1
  -3   0  -3 2514.05 129.337   3
  -3   0  -3 2218.88 183.158   9
   3   0   3 2876.32 247.553   4
  -3   0  -4 9768.66 372.740   9
   3   0   4 9953.64 405.876   6
   3   0   4 9765.20 448.750   1
  -3   0  -4 9976.78 293.977   3
   3   0   4 9951.91 606.293   2
   3   0   4 10137.7 505.877   4
   3   0   5 48062.2 1598.53   2
   3   0   5 50040.1 1407.77   4
   3   0   5 48650.9 1196.91   1
   3   0   5 51679.7 1274.43   6
  -3   0  -5 48053.5 1018.71   9
   3   0   6 137917. 3144.25   4
   3   0   6 134252. 3408.77   2
   3   0   7 150637. 3538.58   4
   3   0   7 150477. 3844.68   2
   3   0   8 10214.1 809.144   2
  -3   0  -8 11900.6 797.687   8
   3   0   8 11837.2 745.580   4
   3   0   9 10600.7 756.471   4
   3   0   9 11070.6 894.994   2
  -3   0  -9 10471.3 737.718  11
  -3   0  -9 11160.2 832.796   8
   3   0  10-88.1258 266.658   4
  -3   0 -10 88.5147 216.006  11
   3   0  10-7.20585 237.314   2
  -3   0 -10 8.33227 237.798   8
   3   0  11 33755.4 1572.10   4
  -3   0 -11 36969.5 1748.43   8
  -3   0 -11 32119.4 1513.14  11
   3   0  11 32545.5 1744.68   2
  -3   0 -12 49670.5 2147.05   8
   3   0  12 46610.0 2198.34   2
   3   0  12 45320.7 1961.76   4
  -3  -1  14 4546.11 790.232   6
   3   1 -14 4449.75 673.064   8
  -3  -1  13 4470.42 700.821   6
   3   1 -13 4983.88 694.068   8
   3   1 -12 11929.1 835.329  11
  -3  -1  12 12148.3 1062.65   6
   3   1 -12 10816.3 924.932   8
   3   1 -11 39796.0 1512.75  11
  -3  -1  11 35597.3 1745.49   6
   3   1 -11 37807.5 1657.97   8
  -3  -1  10 8980.99 805.307   6
   3   1 -10 10165.0 674.933  11
   3   1 -10 9128.20 741.145   8
   3   1  -9 17894.9 868.493  11
  -3  -1   9 16595.7 1019.18   6
  -3  -1   9 18407.6 785.881   9
   3   1  -9 16578.7 931.622   8
   3   1  -8 175457. 3841.46  11
   3   1  -8 180086. 3446.25   1
  -3  -1   8 179068. 4189.50   6
  -3  -1   8 182171. 3792.80   9
   3   1  -8 172936. 4002.03   8
   3   1  -7 5266.95 323.402   1
  -3  -1   7 5424.42 502.809   6
  -3  -1   7 5097.23 405.995   9
   3   1  -7 4752.04 393.311  11
   3   1  -6 121812. 2558.56   1
  -3  -1   6 126309. 2925.89   3
   3   1  -6 121416. 2718.46  11
  -3  -1   6 121440. 2780.31   9
  -3  -1   6 122129. 2911.27   6
   3   1  -6 119989. 2816.85   8
   3   1  -5 16378.1 603.776   1
  -3  -1   5 16201.9 707.434   6
  -3  -1   5 17015.4 729.343   9
   3   1  -5 16252.3 684.888   8
   3   1  -5 17119.4 669.994  11
  -3  -1   4 45972.8 1291.29   6
  -3  -1   4 47476.9 1375.79   9
   3   1  -4 45889.5 1289.80   8
   3   1  -4 46517.7 1254.31   1
  -3  -1   3 103254. 2388.85   9
  -3  -1   3 103399. 2246.49   6
   3   1  -3 107096. 2321.33   1
   3   1  -3 107945. 2348.54   8
  -3  -1   2 45540.5 1206.03   3
   3   1  -2 46013.5 1109.02  10
  -3  -1   2 44875.7 1105.17   6
  -3  -1   2 46640.3 1243.88   5
   3   1  -2 47150.2 1297.67   8
  -3  -1   2 47084.3 1302.75   9
  -3  -1   1 9894.47 423.199   3
   3   1  -1 9974.39 395.596   2
   3   1  -1 9358.53 398.558  10
  -3  -1   1 9667.45 344.797   6
  -3  -1   1 10190.4 497.607   9
  -3  -1   0 4414.81 238.735   3
   3   1   0 4416.19 289.019   2
  -3  -1   0 4342.15 311.930   9
   3   1   0 4947.08 296.815  10
  -3  -1  -1 6503.25 235.018   3
   3   1   1 6534.42 392.462   2
  -3  -1  -1 5915.00 355.580   9
   3   1   1 6313.16 365.698  10
   3   1   2 101324. 2335.14   2
   3   1   2 98565.7 2277.29  10
  -3  -1  -2 98750.6 2151.72   9
   3   1   2 101445. 2268.14   4
   3   1   3 80734.2 2047.97   2
  -3  -1  -3 75127.8 1747.10   9
   3   1   3 79176.0 1908.46   4
   3   1   3 78448.4 1999.97  10
  -3  -1  -4 48601.6 1234.49   9
   3   1   4 47046.5 1546.99   2
   3   1   4 51099.3 1069.03   6
   3   1   4 50185.4 1566.25  10
   3   1   4 49493.4 1441.02   4
   3   1   5 20514.5 995.188   2
   3   1   5 21028.9 639.773   6
   3   1   5 21937.0 703.992   1
   3   1   5 21178.6 900.969   4
  -3  -1  -5 20974.8 666.288   9
   3   1   6 51217.4 1794.71   2
   3   1   6 52949.5 1656.95   4
   3   1   7 1608.61 318.477   4
   3   1   7 1268.60 317.056   2
   3   1   8 8947.59 805.231   2
  -3  -1  -8 8246.93 678.493   8
   3   1   8 8053.82 666.736   4
   3   1   9 3275.89 475.214   4
   3   1   9 3190.37 531.212   2
  -3  -1  -9 3353.71 440.019  11
  -3  -1  -9 3579.75 495.626   8
  -3  -1 -10 8472.11 804.735   8
  -3  -1 -10 6946.68 642.383  11
   3   1  10 8630.86 878.849   2
   3   1  10 7606.93 733.616   4
  -3  -1 -11 19958.6 1298.38   8
   3   1  11 19962.3 1371.20   2
   3   1  11 17997.5 1174.76   4
  -3  -2  14 21019.1 1524.15   6
   3   2 -14 22056.2 1448.77   8
   3   2 -13 51059.9 1991.24  11
   3   2 -13 49715.4 2163.31   8
  -3  -2  13 53496.4 2404.53   6
   3   2 -12 72805.4 2366.05  11
  -3  -2  12 71630.0 2721.42   6
   3   2 -12 70735.3 2528.07   8
   3   2 -11 8038.41 671.461  11
  -3  -2  11 7703.51 784.544   6
   3   2 -11 7309.65 718.636   8
  -3  -2  10 1687.86 371.556   6
   3   2 -10 2341.42 368.890  11
   3   2 -10 1794.50 391.573   8
  -3  -2   9 4555.82 413.077   9
   3   2  -9 4761.30 464.145  11
  -3  -2   9 4680.08 539.892   6
   3   2  -9 5221.81 532.322   8
   3   2  -8 107938. 2813.56   8
  -3  -2   8 108281. 2933.14   6
  -3  -2   8 112488. 2712.81   9
   3   2  -8 110398. 2733.14  11
   3   2  -8 113184. 2407.74   1
  -3  -2   7 189928. 4169.20   9
  -3  -2   7 201259. 4312.36   6
   3   2  -7 191582. 4166.43   8
   3   2  -7 190983. 4097.62  11
   3   2  -7 192138. 3839.11   1
   3   2  -6 91684.4 2113.28   1
  -3  -2   6 94746.6 2385.75   9
   3   2  -6 89989.6 2258.21  11
  -3  -2   6 93300.7 2361.10   6
   3   2  -6 92139.5 2285.90   8
   3   2  -5 2381.77 277.281   8
   3   2  -5 2365.49 251.780   1
   3   2  -5 3223.31 320.478  11
  -3  -2   5 2619.22 309.240   9
  -3  -2   5 2232.29 267.536   6
   3   2  -4 34931.5 1084.25   1
  -3  -2   4 35793.5 1193.24   9
  -3  -2   4 34767.2 1070.60   6
   3   2  -4 36460.7 1125.45   8
   3   2  -3 5932.52 395.563   1
   3   2  -3 5972.01 376.857  10
  -3  -2   3 5609.30 338.043   6
  -3  -2   3 5231.88 397.491   9
   3   2  -3 5849.31 406.572   8
   3   2  -2 173501. 3176.92   2
  -3  -2   2 174964. 3311.73   6
   3   2  -2 174763. 3503.33  10
   3   2  -2 171185. 3629.00   8
  -3  -2   2 173164. 3609.28   9
   3   2  -1 107082. 2190.67   2
   3   2  -1 110663. 2389.64  10
  -3  -2   1 107775. 2436.12   9
  -3  -2   1 109080. 2085.12   6
  -3  -2   0 2253.52 143.822   7
   3   2   0 2929.02 237.589   2
   3   2   0 2529.90 256.882  10
  -3  -2   0 2125.02 94.9599   6
  -3  -2   0 2559.09 255.264   9
   3   2   1 80379.2 1351.47   2
   3   2   1 79620.6 1437.27  10
  -3  -2  -1 84009.3 1645.77   5
   3   2   2 15052.4 658.337   2
  -3  -2  -2 14280.3 566.675   9
   3   2   2 16017.1 698.707  10
   3   2   2 16583.2 712.909   4
   3   2   3 3558.87 370.528   2
   3   2   3 3487.62 372.949  10
  -3  -2  -3 3179.16 267.697   9
   3   2   3 3565.78 360.205   4
   3   2   4 459.699 195.439   4
   3   2   4 259.019 184.371   2
  -3  -2  -4 436.176 103.518   9
   3   2   4 739.147 213.239  10
   3   2   4 173.945 80.4807   1
  -3  -2  -5 8552.50 427.770   9
   3   2   5 8302.72 630.438   2
   3   2   5 7906.01 627.886  10
   3   2   5 7054.90 539.007   4
   3   2   6 18669.3 1058.50   2
   3   2   6 19699.3 989.635   4
   3   2   7 33319.7 1397.45   4
   3   2   7 31328.2 1491.49   2
   3   2   8 853.080 338.562   4
  -3  -2  -8 292.718 258.055   8
   3   2   8 224.388 227.857   2
   3   2   9 454.354 293.190   4
   3   2   9 311.113 291.672   2
  -3  -2  -9 468.444 260.020   8
   3   2  10 5336.60 664.828   4
   3   2  10 6174.08 768.466   2
  -3  -2 -10 6146.21 695.591   8
   3   2  11 82.9042 256.576   4
  -3  -2 -11 280.731 278.456   8
   3   3 -14 608.149 407.806  11
  -3  -3  14 669.359 416.944   6
  -3  -3  13 44863.3 2178.17   6
   3   3 -13 42677.2 1866.49  11
   3   3 -13 47893.0 2060.06   8
   3   3 -12-10.7439 225.182  11
  -3  -3  12-62.5069 241.421   6
   3   3 -12 414.886 323.523   8
  -3  -3  11 14497.5 1080.80   6
   3   3 -11 15936.0 1027.98   8
   3   3 -11 15921.6 981.351  11
   3   3 -10 13059.3 844.435  11
  -3  -3  10 13991.3 990.857   6
   3   3 -10 12786.0 873.162   8
   3   3  -9 69177.8 2096.69  11
   3   3  -9 70334.1 1739.71   1
  -3  -3   9 73175.2 2087.57   9
   3   3  -9 68900.6 2139.03   8
   3   3  -8 185736. 4209.13  11
  -3  -3   8 187053. 4366.65   6
   3   3  -8 191282. 4244.07   8
   3   3  -8 192473. 3901.75   1
  -3  -3   8 189695. 4302.71   9
   3   3  -7 34063.1 1250.93  11
  -3  -3   7 34589.4 1311.01   6
  -3  -3   7 34326.0 1309.70   9
   3   3  -7 32029.6 1078.17   1
   3   3  -7 33042.3 1226.58   8
   3   3  -6 10305.2 617.968  11
  -3  -3   6 9952.02 610.359   6
  -3  -3   6 10547.2 660.745   9
   3   3  -6 9578.65 587.637   8
   3   3  -6 10172.9 551.646   1
  -3  -3   5 8553.98 577.445   9
  -3  -3   5 10152.6 558.878   6
   3   3  -5 9273.59 549.007   8
   3   3  -5 8386.76 503.142   1
  -3  -3   4 82977.2 2133.24   9
   3   3  -4 82755.8 2019.26   1
  -3  -3   4 79436.7 1934.25   6
   3   3  -4 79613.0 2037.37   8
   3   3  -3 581612. 10335.8   1
   3   3  -3 556091. 10361.3   8
  -3  -3   3 575297. 10419.5   9
   3   3  -3 553043. 10341.0  10
  -3  -3   3 556981. 10095.0   6
   3   3  -2 312920. 7707.32   1
  -3  -3   2 431430. 7342.05   7
   3   3  -2 453393. 7976.49  10
  -3  -3   2 451347. 8000.79   9
  -3  -3   2 450249. 7589.18   6
  -3  -3   2 352152. 7869.81   5
   3   3  -2 454417. 7475.12   2
   3   3  -1 2961.26 296.737   1
  -3  -3   1 3128.28 175.253   7
   3   3  -1 2569.20 293.021  10
  -3  -3   1 3045.95 189.443   6
  -3  -3   1 3706.80 335.244   9
  -3  -3   1 2838.84 326.188   5
   3   3  -1 3401.42 245.311   2
  -3  -3   0 1480.09 149.482   7
  -3  -3   0 1432.35 95.7770   6
  -3  -3   0 1118.95 201.625   9
   3   3   0 1425.39 244.849  10
   3   3   0 1286.12 224.664   1
  -3  -3   0 1441.61 259.657   5
   3   3   0 1946.77 210.761   2
  -3  -3  -1 24206.7 778.202   7
   3   3   1 24440.1 910.662   1
   3   3   1 24306.0 999.331  10
  -3  -3  -1 24224.4 908.449   9
  -3  -3  -1 24925.4 1060.54   5
   3   3   1 23756.0 895.469   2
  -3  -3  -2 259271. 5200.74   9
   3   3   2 266750. 5469.68  10
   3   3   2 262660. 5340.25   2
  -3  -3  -2 275231. 5572.79   5
   3   3   2 264592. 5218.92   1
   3   3   3 295270. 6042.56  10
   3   3   3 292533. 5672.21   1
   3   3   3 287987. 5960.23   4
  -3  -3  -3 292915. 5663.94   9
   3   3   3 284794. 5907.39   2
   3   3   4 25940.2 1193.07  10
  -3  -3  -4 25774.1 937.473   9
   3   3   4 25756.1 926.326   1
   3   3   4 23631.4 1099.92   4
   3   3   4 23861.6 1112.31   2
  -3  -3  -5 10244.4 553.582   9
   3   3   5 10545.5 779.824  10
   3   3   5 9995.34 535.929   1
   3   3   5 9652.49 721.763   4
   3   3   5 11502.4 790.364   2
   3   3   6 1227.82 311.225   4
   3   3   6 1400.29 358.317   2
   3   3   6 2098.55 393.611  10
  -3  -3  -7 29075.8 1347.93   8
   3   3   7 31326.8 1532.09   2
   3   3   7 30361.0 1426.03   4
  -3  -3  -8 47727.8 1883.48   8
   3   3   8 51872.2 2137.12   2
   3   3   8 49477.2 1968.97   4
   3   3   9 5518.87 686.235   4
   3   3   9 3963.35 655.628   2
  -3  -3  -9 4782.03 618.840   8
   3   3  10 2255.08 479.739   4
   3   3  10 3014.05 601.257   2
  -3  -3 -10 3196.78 552.101   8
   3   4 -14 2583.44 492.302  11
  -3  -4  14 2472.87 603.550   6
   3   4 -14 2724.74 600.756   8
   3   4 -13 6068.55 722.437  11
  -3  -4  13 6153.14 789.980   6
   3   4 -13 7022.96 771.119   8
   3   4 -12 36807.6 1671.50  11
   3   4 -12 36146.6 1686.79   8
  -3  -4  12 37074.9 1870.21   6
   3   4 -11 33688.0 1513.90  11
  -3  -4  11 30401.2 1596.85   6
   3   4 -11 32919.7 1502.66   8
   3   4 -10 1335.83 342.475  11
  -3  -4  10 935.977 310.364   6
  -3  -4  10 1344.71 296.496   9
   3   4 -10 1576.05 362.490   8
  -3  -4   9 22339.1 1128.99   9
   3   4  -9 22107.6 891.694   1
   3   4  -9 20228.8 1076.51  11
  -3  -4   9 19758.8 1110.51   6
   3   4  -9 21687.7 1075.06   8
   3   4  -8 8262.08 641.541  11
   3   4  -8 7608.11 590.917   8
  -3  -4   8 8490.04 669.031   9
   3   4  -8 8262.81 536.409   1
  -3  -4   8 8209.41 663.303   6
   3   4  -7 63733.1 1945.40  11
  -3  -4   7 65053.8 1952.92   6
  -3  -4   7 63571.0 2005.52   9
   3   4  -7 62979.6 1775.60   1
   3   4  -7 63735.6 1880.04   8
  -3  -4   6 104147. 2719.17   9
   3   4  -6 102016. 2505.25   1
  -3  -4   6 104528. 2588.49   6
   3   4  -6 103157. 2560.78   8
  -3  -4   5 56109.7 1733.98   9
  -3  -4   5 52242.5 1552.95   6
   3   4  -5 53367.3 1586.01   1
   3   4  -5 54377.9 1615.10   8
   3   4  -4 176908. 3916.25  10
  -3  -4   4 180059. 3386.23   7
  -3  -4   4 171220. 3633.45   6
   3   4  -4 173600. 3781.59   1
  -3  -4   4 176055. 3904.46   9
   3   4  -4 173736. 3811.75   8
  -3  -4   3 3327.49 211.868   7
   3   4  -3 3149.90 349.528   8
  -3  -4   3 3181.62 277.697   6
  -3  -4   3 3004.88 358.986   9
   3   4  -3 3137.33 341.202   1
   3   4  -3 3070.42 353.733  10
  -3  -4   2 43603.9 1453.15   5
  -3  -4   2 42726.3 1013.05   7
   3   4  -2 40041.8 1399.97  10
  -3  -4   2 42099.4 1095.07   6
  -3  -4   2 41048.5 1380.56   9
   3   4  -2 40796.8 1342.23   1
  -3  -4   1 46152.5 1115.31   7
  -3  -4   1 44766.4 1067.22   6
   3   4  -1 45014.8 1220.81   2
  -3  -4   1 45473.2 1436.90   9
   3   4  -1 43016.2 1477.41  10
  -3  -4   1 44825.0 1523.18   5
   3   4  -1 44399.0 1414.07   1
  -3  -4   0 50974.0 1263.84   7
   3   4   0 47825.3 1487.53   1
  -3  -4   0 50069.0 1510.56   9
   3   4   0 49198.0 1615.73  10
  -3  -4   0 49430.2 1643.86   5
  -3  -4   0 48549.3 1040.87   6
   3   4   0 46308.6 1356.94   2
   3   4   1 113136. 2920.98  10
  -3  -4  -1 119220. 2548.91   7
  -3  -4  -1 117779. 2756.47   9
  -3  -4  -1 116483. 2987.32   5
   3   4   1 114840. 2744.71   1
   3   4   1 111454. 2695.78   2
   3   4   2 149539. 3514.56   2
  -3  -4  -2 162421. 3368.72   7
   3   4   2 155516. 3719.51  10
  -3  -4  -2 150741. 3426.74   9
   3   4   2 155695. 3460.13   1
  -3  -4  -2 156553. 3760.26   5
  -3  -4  -3 4322.76 409.730   7
   3   4   3 3703.13 427.656   2
   3   4   3 4207.89 495.185  10
  -3  -4  -3 4806.45 414.875   9
   3   4   3 3643.78 369.501   1
  -3  -4  -3 4608.94 502.791   5
   3   4   3 4121.12 501.155   4
  -3  -4  -4 21612.3 994.489   7
   3   4   4 20201.1 1125.71  10
  -3  -4  -4 21198.6 908.130   9
   3   4   4 18310.5 836.517   1
  -3  -4  -4 19210.7 1069.53   5
   3   4   4 19855.2 1083.56   4
   3   4   4 18174.2 1012.62   2
   3   4   5 12358.1 907.301  10
   3   4   5 10848.0 839.525   4
  -3  -4  -5 11154.8 836.625   5
   3   4   5 12066.8 862.519   2
   3   4   6 38703.8 1757.85  10
  -3  -4  -6 35869.9 1632.31   5
   3   4   6 34874.8 1633.58   2
   3   4   6 38652.2 1676.25   4
  -3  -4  -7 71406.2 2381.40   8
  -3  -4  -7 77911.9 2650.40   5
   3   4   7 80938.3 2745.82   2
   3   4   7 78136.4 2644.87   4
   3   4   8 6555.34 768.882   4
  -3  -4  -8 5361.27 674.176   5
   3   4   8 6216.28 763.844   2
  -3  -4  -8 6981.37 694.584   8
  -3  -4  -9 8483.45 807.279   8
   3   4   9 6949.56 857.887   2
   3   4   9 8175.35 863.813   4
   3   5 -14 1212.20 429.615   8
   3   5 -14 290.961 328.073  11
   3   5 -13 16062.0 1175.05  11
  -3  -5  13 15214.9 1239.49   6
   3   5 -13 16021.5 1132.31   8
   3   5 -12 353.395 309.772   8
   3   5 -12 375.692 301.883  11
  -3  -5  12 359.678 330.220   6
   3   5 -11 9029.23 807.777  11
  -3  -5  11 9061.86 861.737   6
   3   5 -11 9592.41 808.725   8
   3   5 -10 1954.47 397.153   8
   3   5 -10 1508.70 383.434  11
  -3  -5  10 2070.82 414.469   6
  -3  -5  10 1801.20 393.840   9
   3   5  -9 369.267 216.621   8
   3   5  -9 77.3197 230.282  11
   3   5  -9 484.734 187.057   1
  -3  -5   9 100.801 171.863   9
  -3  -5   9 592.946 267.060   6
   3   5  -8 75519.3 2302.19  11
  -3  -5   8 73936.2 2283.02   6
   3   5  -8 72326.1 2057.16   1
  -3  -5   8 78485.1 2379.11   9
   3   5  -8 73080.6 2174.32   8
  -3  -5   7 25718.1 1143.23   6
  -3  -5   7 25863.3 1216.33   9
   3   5  -7 26035.9 1085.67   1
   3   5  -7 24347.3 1079.97   8
   3   5  -6 448.777 212.513   8
   3   5  -6 133.901 169.804   1
  -3  -5   6-41.0983 160.359   6
   3   5  -6 694.777 256.966  10
  -3  -5   6 830.780 234.004   9
  -3  -5   5 15196.8 613.046   7
  -3  -5   5 15514.2 758.687   6
  -3  -5   5 14119.4 824.404   9
   3   5  -5 14331.2 862.587  10
   3   5  -5 13577.9 765.333   1
   3   5  -5 14280.9 776.460   8
  -3  -5   4 22636.3 883.982   6
   3   5  -4 23084.6 1100.31  10
  -3  -5   4 23063.2 748.132   7
  -3  -5   4 21921.9 1032.41   9
   3   5  -4 22013.7 993.272   1
   3   5  -4 23429.3 1013.99   8
   3   5  -3 11041.9 746.146  10
  -3  -5   3 12345.7 497.865   7
  -3  -5   3 11625.0 567.870   6
   3   5  -3 12365.6 723.197   1
  -3  -5   2 169718. 3263.97   7
  -3  -5   2 155160. 3779.73   5
  -3  -5   2 157666. 3705.65   9
   3   5  -2 159628. 3681.24   1
  -3  -5   2 164146. 3280.45   6
   3   5  -2 158767. 3832.01  10
   3   5  -1 26906.9 1229.74  10
  -3  -5   1 29125.5 904.569   7
  -3  -5   1 30411.5 1184.71   9
  -3  -5   1 28459.2 1230.18   5
   3   5  -1 26701.7 1113.39   1
  -3  -5   0 103610. 2289.00   7
  -3  -5   0 100027. 2577.69   9
  -3  -5   0 96816.6 2719.66   5
   3   5   0 93997.6 2543.70   1
   3   5   0 100768. 2770.62  10
   3   5   0 100734. 2436.87   2
  -3  -5  -1 82312.2 1998.34   7
   3   5   1 77539.4 2377.78  10
  -3  -5  -1 76576.1 2163.90   9
   3   5   1 74979.6 2152.69   1
  -3  -5  -1 78526.1 2370.85   5
   3   5   1 75779.0 2122.64   2
  -3  -5  -2 16122.5 774.396   7
   3   5   2 17431.6 1016.89  10
  -3  -5  -2 16175.2 840.099   9
   3   5   2 14745.6 802.404   1
  -3  -5  -2 14639.2 931.828   5
   3   5   2 15199.6 859.225   2
  -3  -5  -3 57445.9 1763.10   7
   3   5   3 53759.1 2016.20  10
  -3  -5  -3 55448.0 1756.33   9
   3   5   3 54162.7 1719.14   1
  -3  -5  -3 57655.7 2034.00   5
   3   5   3 55094.4 1894.45   2
  -3  -5  -4 9865.11 697.222   7
  -3  -5  -4 9224.84 637.691   9
   3   5   4 9430.02 821.935  10
  -3  -5  -4 9532.83 786.925   5
   3   5   4 9597.90 772.025   2
  -3  -5  -5 62575.0 2065.42   7
  -3  -5  -5 59136.3 2191.38   5
   3   5   5 55213.6 2215.88  10
   3   5   5 55009.8 2118.11   2
   3   5   5 59550.4 2239.50   4
  -3  -5  -6 70017.2 2240.72   8
   3   5   6 63975.2 2501.13  10
   3   5   6 64128.2 2441.72   4
  -3  -5  -6 69473.4 2458.42   5
   3   5   6 64208.5 2432.34   2
   3   5   7 6960.45 808.604   4
  -3  -5  -7 7101.89 686.775   8
   3   5   7 5406.74 732.181   2
   3   5   8 13243.1 1109.14   4
   3   6 -13 6523.61 757.999   8
  -3  -6  13 7037.39 846.796   6
  -3  -6  12 30527.3 1684.73   6
   3   6 -12 31303.9 1634.09  11
   3   6 -12 30382.9 1519.38   8
  -3  -6  11 8462.32 840.382   6
   3   6 -11 7779.60 797.936  11
   3   6 -11 8837.01 765.283   8
   3   6 -10 712.273 293.040   8
  -3  -6  10 1211.58 354.707   6
  -3  -6  10 710.277 283.305   9
  -3  -6   9 5522.21 600.880   6
  -3  -6   9 4551.13 561.247   9
   3   6  -9 5039.68 541.547   8
   3   6  -8 309.319 201.610   8
   3   6  -8 423.412 188.777   1
  -3  -6   8 574.605 242.739   6
  -3  -6   8 423.808 236.973   9
   3   6  -7 36443.0 1605.10  10
  -3  -6   7 40857.9 1518.18   6
  -3  -6   7 39374.2 1604.40   9
   3   6  -7 37690.2 1443.14   1
   3   6  -7 41007.0 1491.91   8
   3   6  -6 50024.7 1894.48  10
  -3  -6   6 51913.2 1697.16   6
  -3  -6   6 51701.1 1849.80   9
   3   6  -6 48745.9 1703.31   1
   3   6  -6 56554.2 1779.22   8
   3   6  -5 1904.46 319.442   8
  -3  -6   5 2237.69 385.130   9
   3   6  -5 1639.88 311.951   1
   3   6  -5 2094.98 377.873  10
   3   6  -4 29236.7 1342.72  10
  -3  -6   4 29243.7 1072.28   6
  -3  -6   4 29339.2 1282.37   9
   3   6  -4 29641.2 1248.52   1
   3   6  -3 25694.6 1251.78  10
  -3  -6   3 24798.2 1161.70   9
   3   6  -3 25695.4 1159.96   1
  -3  -6   3 27546.5 960.399   6
   3   6  -2 4552.59 520.203  10
   3   6  -2 3659.59 443.240   1
  -3  -6   2 3969.59 455.120   9
   3   6  -1 12848.9 895.225  10
  -3  -6   1 13676.8 879.898   5
   3   6  -1 14058.7 837.884   1
  -3  -6   1 14872.9 864.192   9
   3   6   0 1598.85 309.858   1
   3   6   0 1446.95 355.667  10
  -3  -6   0 741.354 226.846   9
  -3  -6   0 1381.67 304.463   5
   3   6   1 7993.84 633.073   1
   3   6   1 7597.04 718.756  10
  -3  -6  -1 7807.70 629.149   9
  -3  -6  -1 7779.77 691.459   5
   3   6   2 41195.9 1782.33  10
   3   6   2 42731.3 1555.62   1
  -3  -6  -2 41384.7 1559.13   9
  -3  -6  -2 40628.3 1715.19   5
   3   6   3 8510.61 796.799  10
  -3  -6  -3 7944.91 644.640   9
  -3  -6  -3 6493.17 678.868   5
   3   6   4 1880.62 414.955  10
  -3  -6  -4 2805.62 397.438   9
  -3  -6  -4 3528.96 524.799   5
  -3  -6  -5 3191.00 508.248   5
   3   6   5 3972.37 628.531  10
   3   6   6 439.909 305.697  10
  -3  -6  -6 143.339 207.477   5
  -3  -7  13 19043.6 1379.92   6
   3   7 -13 21128.6 1292.41   8
   3   7 -12 99.2471 246.697   8
  -3  -7  12 741.698 335.816   6
  -3  -7  11 7657.27 803.976   6
   3   7 -11 8299.17 767.972   8
  -3  -7  10 25390.4 1362.25   9
  -3  -7  10 23840.7 1353.94   6
   3   7 -10 23860.9 1255.66   8
  -3  -7   9 19101.9 1135.89   6
  -3  -7   9 18834.3 1173.65   9
   3   7  -9 20209.7 1099.46   8
   3   7  -9 18467.5 1229.48  10
   3   7  -8 39746.6 1824.32  10
  -3  -7   8 39460.7 1631.65   6
  -3  -7   8 42922.5 1784.90   9
   3   7  -8 42281.6 1610.89   8
   3   7  -7 17877.6 1155.53  10
  -3  -7   7 18839.2 1012.94   6
  -3  -7   7 17487.0 1088.55   9
   3   7  -7 17793.5 1014.52   1
   3   7  -7 18782.1 1001.96   8
   3   7  -6 28354.4 1240.56   8
   3   7  -6 28345.1 1442.55  10
  -3  -7   6 27844.8 1203.48   6
  -3  -7   6 26788.8 1334.29   9
   3   7  -6 25970.0 1245.09   1
  -3  -7   5 4720.95 445.874   6
   3   7  -5 3769.61 476.767   1
   3   7  -5 3985.96 559.053  10
  -3  -7   5 4043.28 515.860   9
   3   7  -4 403.695 231.519   1
  -3  -7   4 766.769 208.550   6
  -3  -7   4-113.733 271.046   9
   3   7  -4-3.06659 238.506  10
   3   7  -3 66106.1 2309.59  10
  -3  -7   3 63582.0 2141.13   9
   3   7  -3 62209.3 2086.68   1
   3   7  -2 63625.7 2304.23  10
   3   7  -2 65392.0 2136.20   1
  -3  -7   2 65368.0 2168.31   9
   3   7  -1 1569.47 347.751   1
  -3  -7   1 2103.63 376.042   9
   3   7  -1 1595.26 367.100  10
   3   7   0 549.784 257.104  10
   3   7   0 0.84737 180.288   1
  -3  -7   0 269.201 233.644   9
  -3  -7   0-62.0756 217.248   5
   3   7   1-211.152 282.025  10
  -3  -7  -1-119.443 187.804   9
  -3  -7  -1 135.485 215.420   5
   3   7   2 2761.51 508.574  10
  -3  -7  -2 2292.82 399.670   9
  -3  -7  -2 1730.63 407.896   5
   3   7   3 16061.6 1170.32  10
  -3  -7  -3 15850.1 994.865   9
  -3  -7  -3 16884.5 1143.78   5
   3   7   4 1102.51 419.673  10
  -3  -7  -4 1464.12 379.506   5
   3   7   5 392.746 335.902  10
   3   7   6 18796.2 1393.14  10
   3   8 -12 38238.1 2013.76  10
  -3  -8  12 34901.1 1847.01   6
  -3  -8  11 46913.9 2073.73   6
   3   8 -11 44710.0 2175.39  10
   3   8 -10 889.232 393.886  10
  -3  -8  10 826.793 307.986   6
  -3  -8  10 737.269 303.840   9
   3   8  -9 18783.8 1314.20  10
  -3  -8   9 19854.3 1185.23   6
  -3  -8   9 20895.2 1280.17   9
  -3  -8   8 7116.12 747.309   9
   3   8  -8 7804.27 830.824  10
  -3  -8   8 8040.51 716.991   6
  -3  -8   7 13661.9 1011.61   9
   3   8  -7 11458.4 985.932  10
  -3  -8   7 14072.2 897.800   6
  -3  -8   6 49771.9 1724.17   6
  -3  -8   6 46587.0 1924.00   9
   3   8  -6 44268.4 1984.60  10
   3   8  -5 42406.0 1904.52  10
  -3  -8   5 38216.2 1716.00   9
  -3  -8   5 44033.3 1531.81   6
   3   8  -4 31422.3 1611.50  10
  -3  -8   4 30213.2 1474.63   9
   3   8  -3 12565.9 997.713  10
  -3  -8   3 14115.1 975.732   9
   3   8  -2 1190.41 347.339  10
  -3  -8   2 1251.58 341.090   9
   3   8  -1 34320.8 1723.15  10
  -3  -8   1 36235.8 1617.58   9
   3   8   0 6237.57 741.343  10
  -3  -8   0 5961.97 641.995   9
   3   8   1 9693.50 937.293  10
  -3  -8  -1 10611.9 861.491   9
   3   8   2 73319.7 2767.58  10
  -3  -8  -2 72500.6 2473.27   9
  -3  -8  -2 71667.1 2600.14   5
   3   8   3 707.148 391.381  10
  -3  -8  -3 184.844 240.605   9
  -3  -8  -3 124.153 251.688   5
   3   8   4 7244.05 851.267  10
   3   9 -11-1091.92 426.888  10
  -3  -9  11-97.7038 296.067   6
   3   9 -10 115.592 311.045  10
  -3  -9  10 202.748 244.829   6
  -3  -9  10 68.8025 232.834   9
   3   9  -9 196.175 303.276  10
  -3  -9   9 474.784 313.047   6
  -3  -9   9-97.8436 239.847   9
  -3  -9   8 28723.6 1587.46   9
  -3  -9   8 29898.3 1446.51   6
   3   9  -8 30319.3 1723.40  10
  -3  -9   7 70403.1 2282.17   6
   3   9  -7 63085.6 2610.68  10
  -3  -9   7 70704.5 2592.14   9
  -3  -9   6 9580.52 887.219   9
   3   9  -6 7859.76 864.008  10
   3   9  -5 7520.24 828.333  10
  -3  -9   5 6242.84 713.007   9
   3   9  -4 9845.40 964.116  10
  -3  -9   4 8862.16 839.631   9
   3   9  -3 9557.56 941.631  10
  -3  -9   3 8695.78 839.104   9
   3   9  -2 73440.7 2783.05  10
  -3  -9   2 72956.1 2590.51   9
   3   9  -1 24358.5 1512.77  10
  -3  -9   1 22698.0 1346.50   9
   3   9   0 34435.7 1842.33  10
  -3  -9   0 35764.8 1718.20   9
  -3  -9  -1 10381.4 915.313   9
   3   9   1 13660.0 1138.52  10
   3   9   2 2068.18 525.995  10
  -3  -9  -2 959.486 324.394   9
  -3 -10  10 752.145 358.049   6
   3  10  -9 14221.4 1214.85  10
  -3 -10   9 12108.7 1082.09   9
   3  10  -8 14638.1 1248.06  10
  -3 -10   8 14754.9 1169.34   9
   3  10  -7-330.209 348.763  10
  -3 -10   7 140.189 311.746   9
  -3 -10   6 19683.7 1338.30   9
   3  10  -6 19910.5 1420.02  10
   3  10  -5 3858.83 648.807  10
  -3 -10   5 2454.43 496.980   9
   3  10  -4 10587.7 1022.58  10
  -3 -10   4 9361.39 915.810   9
  -3 -10   3 47109.0 2098.97   9
   3  10  -3 42345.1 2137.76  10
   3  10  -2 8023.42 920.828  10
  -3 -10   2 7750.23 837.233   9
  -3 -10   1-466.355 326.812   9
   3  10  -1 361.559 324.358  10
  -3 -10   0 184.550 290.884   9
   3  10   0 164.806 382.308  10
   4 -13   2-37.7637 309.392   7
  -4  13  -2-27.4814 267.356   3
  -4  13  -3 7300.02 945.765  10
   4 -13   3 8134.45 1033.11   7
  -4  13  -3 6721.17 833.944   3
   4 -13   4 9023.85 1077.96   7
  -4  13  -4 9897.97 1144.96  10
  -4  13  -4 9113.79 964.241   3
   4 -13   5 1238.36 445.277   7
   4 -12  -2 14647.9 1353.79   7
  -4  12   2 12475.5 1181.28  10
  -4  12   1 64.8191 327.855  10
   4 -12  -1 294.127 294.288   7
  -4  12   0 6548.56 851.313  10
   4 -12   0 4916.17 800.752   7
  -4  12   0 3887.26 664.718   3
  -4  12  -1 5628.87 827.143  10
  -4  12  -1 5708.71 740.866   3
   4 -12   1 5465.84 830.332   7
   4 -12   2 37777.3 2173.43   7
  -4  12  -2 36167.1 2075.38  10
  -4  12  -2 35292.0 1818.15   3
  -4  12  -3 37853.3 2124.25  10
   4 -12   3 38061.7 2195.06   7
  -4  12  -3 34473.1 1803.71   3
  -4  12  -4 1278.87 498.238  10
   4 -12   4 779.737 413.259   7
  -4  12  -5 1513.67 491.002  10
   4 -12   5 447.671 385.602   7
   4 -12   6 849.329 421.010   7
   4 -12   6 1032.65 391.849   9
  -4  12  -6 411.505 388.102  10
   4 -12   7 8350.54 1023.01   7
  -4  12  -7 8677.03 1076.62  10
   4 -12   8 17227.9 1467.43   7
  -4  12  -8 18186.7 1491.76  10
   4 -11  -4 13681.3 1295.96   7
  -4  11   4 14525.7 1256.88  10
   4 -11  -3 9238.67 1015.26   7
  -4  11   3 8650.54 966.204  10
  -4  11   2 10614.1 1036.85  10
   4 -11  -2 10540.7 1080.07   7
   4 -11  -1 39823.7 2137.56   7
  -4  11   1 37348.8 2006.19  10
  -4  11   1 38043.2 1838.08   3
   4 -11   0 20399.7 1488.74   7
  -4  11   0 19032.8 1397.68  10
  -4  11   0 16903.8 1184.17   3
   4 -11   1 46637.7 2300.73   7
  -4  11  -1 45689.3 1994.97   3
  -4  11  -1 48902.9 2298.12  10
   4 -11   2 11774.9 1147.33   7
  -4  11  -2 12334.1 1123.03  10
  -4  11  -2 11314.3 948.756   3
  -4  11  -3 804.588 371.522  10
   4 -11   3 1207.80 496.766   7
   4 -11   4 1429.95 434.760   7
  -4  11  -4 1195.48 429.873  10
   4 -11   5 12657.0 1192.50   7
  -4  11  -5 15356.0 1290.57  10
   4 -11   6 35577.3 2017.95   7
  -4  11  -6 32864.4 1909.39  10
   4 -11   7 66010.1 2862.82   7
  -4  11  -7 62795.0 2779.78  10
   4 -11   7 64878.9 2303.44   9
   4 -11   8 9805.25 1059.14   7
  -4  11  -8 8719.14 1037.87  10
  -4  11  -8 9524.59 806.931  11
   4 -11   9 404.880 375.023   7
  -4  11  -9 887.528 326.385  11
  -4  11  -9 456.710 391.837  10
  -4  11 -10 787.213 352.120  11
   4 -11  10 1552.85 505.454   7
  -4  11 -10 503.860 446.230  10
   4 -10  -6 378.713 335.579   7
  -4  10   6 298.999 271.740  10
  -4  10   5 103.318 273.110  10
   4 -10  -5 38.5764 333.870   7
  -4  10   4-41.1808 285.917  10
   4 -10  -4 147.734 258.670   7
   4 -10  -3 25383.6 1621.36   7
  -4  10   3 26201.0 1570.23  10
   4 -10  -2 30352.4 1742.61   7
  -4  10   2 26297.2 1442.61   3
  -4  10   2 28382.7 1601.75  10
   4 -10  -1 2609.91 528.104   7
  -4  10   1 2868.45 489.118   3
  -4  10   1 3676.56 606.763  10
   4 -10   0 3092.93 585.415   7
  -4  10   0 1695.02 412.623  10
  -4  10   0 3629.89 521.287   3
   4 -10   1 6568.60 799.213   7
  -4  10  -1 6620.39 796.040  10
  -4  10  -1 7858.99 725.903   3
   4 -10   2 8826.44 938.103   7
  -4  10  -2 8404.10 866.582  10
   4 -10   3 123200. 3981.84   7
  -4  10  -3 120392. 3806.22  10
   4 -10   4 29152.2 1762.08   7
  -4  10  -4 28984.8 1681.58  10
   4 -10   5 18960.7 1405.45   7
  -4  10  -5 18822.0 1340.69  10
  -4  10  -5 20147.6 987.256  11
   4 -10   6 15098.2 1245.99   7
  -4  10  -6 16367.5 938.326  11
  -4  10  -6 17841.2 1325.63  10
  -4  10  -7 3110.48 447.352  11
   4 -10   7 3404.87 622.120   7
  -4  10  -7 2775.33 579.526  10
   4 -10   7 4220.94 508.053   9
  -4  10  -8 28229.3 1385.99  11
   4 -10   8 30856.0 1826.16   7
  -4  10  -8 26239.5 1706.36  10
   4 -10   9 14184.3 1245.46   7
  -4  10  -9 13164.5 976.475  11
  -4  10  -9 12543.4 1196.27  10
   4 -10  10 22451.6 1628.11   7
  -4  10 -10 22696.9 1342.66  11
  -4  10 -11 27641.3 1542.20  11
  -4   9   7 4318.33 688.961   4
   4  -9  -7 4075.02 701.672   7
  -4   9   7 4822.46 708.883  10
  -4   9   6 5655.43 731.812   4
   4  -9  -6 4352.65 719.723   7
  -4   9   6 4645.12 684.450  10
  -4   9   5 615.590 349.212   4
   4  -9  -5 45.1047 237.225   7
  -4   9   5 99.0407 285.259  10
  -4   9   4 4821.31 614.816   4
  -4   9   4 4215.81 597.686  10
  -4   9   4 5201.39 599.016   3
   4  -9  -4 5088.37 734.141   7
   4  -9  -3 1522.35 420.026   7
  -4   9   3 1380.31 358.888  10
  -4   9   3 1163.83 308.066   3
  -4   9   2 650.507 302.647  10
  -4   9   2 989.255 324.652   3
   4  -9  -2 768.780 369.605   7
  -4   9   1 7357.31 690.933   3
  -4   9   1 8308.61 796.734  10
   4  -9   0 511.553 299.693   7
  -4   9   0 95.3084 250.406  10
  -4   9   0 586.781 262.476   3
   4  -9   1 5540.41 683.636   7
  -4   9  -1 4934.11 614.799  10
  -4   9  -1 5386.04 580.001   3
   4  -9   2 23822.8 1458.92   7
  -4   9  -2 26292.1 1447.00  10
   4  -9   3 3835.55 606.917   7
  -4   9  -3 3316.07 574.189  10
  -4   9  -4 312.889 186.302  11
   4  -9   4 252.054 266.574   7
  -4   9  -4 161.641 260.308  10
  -4   9  -5 356.845 182.394  11
   4  -9   5 683.679 334.003   7
  -4   9  -5 882.520 343.288  10
   4  -9   6 1547.89 430.597   7
  -4   9  -6 1113.22 386.710  10
  -4   9  -7 30756.0 1350.31  11
  -4   9  -7 32797.9 1733.08  10
   4  -9   7 29647.1 1725.54   7
   4  -9   8 20398.5 1437.36   7
  -4   9  -8 24647.8 1242.91  11
   4  -9   9 7562.00 887.772   7
  -4   9  -9 7833.25 756.238  11
   4  -9  10 1399.56 470.691   7
  -4   9 -10 1466.05 393.864  11
  -4   9 -11 593.507 367.527  11
   4  -9  11-228.388 320.266   6
   4  -8  -8 46543.3 2350.16   7
  -4   8   8 45261.0 2103.90   4
   4  -8  -7 10027.0 1034.14   7
  -4   8   7 8176.61 858.132  10
  -4   8   7 9682.05 914.975   4
   4  -8  -6 5406.81 751.913   7
  -4   8   6 6311.14 716.340  10
  -4   8   6 6616.67 717.527   4
   4  -8  -5 39690.0 1954.29   7
  -4   8   5 42670.6 1780.18   3
  -4   8   5 42420.4 1828.93  10
  -4   8   5 40097.8 1724.07   4
   4  -8  -4 10837.0 949.554   7
  -4   8   4 11059.8 874.758   3
  -4   8   4 11578.4 883.044  10
  -4   8   4 10020.9 793.911   4
  -4   8   3 23203.1 1258.78  10
  -4   8   3 24002.6 1252.43   3
   4  -8  -3 23409.0 1370.36   7
  -4   8   3 24948.5 1210.99   4
   4  -8  -2 53482.3 2115.46   7
  -4   8   2 54587.9 2000.47  10
  -4   8   2 52269.8 1901.00   3
  -4   8   2 55530.4 1865.81   4
   4  -8  -1 2177.01 423.653   7
  -4   8   1 3584.97 487.944  10
  -4   8   1 3432.61 445.103   3
   4  -8   0-95.0711 259.387   7
  -4   8   0-127.691 198.250  10
  -4   8   0 39.2898 182.595   3
  -4   8  -1 3294.98 479.869  10
   4  -8   1 4145.37 549.286   7
   4  -8   2 21789.8 1305.08   7
  -4   8  -2 23744.9 838.573  11
  -4   8  -2 24785.7 1292.16  10
   4  -8   3 57132.6 2290.08   7
  -4   8  -3 56966.3 2143.80  10
  -4   8  -3 61244.3 1631.45  11
   4  -8   4 55.0971 226.827   7
  -4   8  -4 337.379 257.784  10
  -4   8  -4 518.824 173.582  11
  -4   8  -5 47.1477 155.020  11
  -4   8  -5-80.0555 228.151  10
   4  -8   5 146.438 204.158   7
  -4   8  -6 8589.77 629.213  11
   4  -8   6 9515.54 895.199   7
  -4   8  -7 7580.87 628.787  11
   4  -8   7 7721.68 833.729   7
   4  -8   8 7830.82 849.592   7
  -4   8  -8 6086.47 614.735  11
  -4   8  -9 1665.68 379.268  11
   4  -8   9 2221.21 498.512   7
  -4   8 -10 465.215 297.570  11
  -4   8 -11 14404.2 1060.67  11
   4  -8  11 13385.5 1176.95   6
  -4   8 -12 5651.32 736.637  11
   4  -8  12 5237.64 746.541   6
  -4   7   9 472.420 313.223   4
   4  -7  -9 160.586 281.480   7
  -4   7   8 2361.23 501.228   4
   4  -7  -8 1780.90 465.926   7
   4  -7  -7 52616.8 2278.91   7
  -4   7   7 49065.8 2031.35  10
  -4   7   7 46301.3 1942.90   4
   4  -7  -6 96398.1 3209.28   7
  -4   7   6 102007. 2925.67   3
  -4   7   6 96529.0 2960.07  10
  -4   7   6 94416.3 2868.42   4
   4  -7  -5 5507.77 669.602   7
  -4   7   5 4663.20 543.939   4
  -4   7   5 5493.93 594.199  10
  -4   7   5 4676.18 559.891   3
   4  -7  -4 33150.9 1588.59   7
  -4   7   4 34055.3 1525.42   3
  -4   7   4 34674.7 1472.48  10
  -4   7   4 32817.6 1358.79   4
   4  -7  -3 15852.6 1033.27   7
  -4   7   3 14390.1 907.623   3
  -4   7   3 17017.9 964.656  10
  -4   7   3 16706.0 881.150   4
   4  -7  -2 17687.5 1073.75   7
  -4   7   2 18015.7 982.275  10
  -4   7   2 17828.9 957.716   3
  -4   7   2 17264.9 870.761   4
   4  -7  -1 132092. 3474.37   7
  -4   7   1 128327. 3284.81  10
  -4   7   1 128098. 3207.31   3
   4  -7   0 115907. 3150.83   7
  -4   7   0 109696. 2829.33   3
  -4   7   0 108352. 2921.64  10
   4  -7   1 39247.1 1638.32   7
  -4   7  -1 38098.6 1008.52  11
  -4   7  -1 35474.9 1462.24  10
   4  -7   2 38641.0 1652.47   7
  -4   7  -2 36601.2 1075.07  11
  -4   7  -2 37231.3 1508.73  10
   4  -7   3 11406.8 893.859   7
  -4   7  -3 11609.7 576.177  11
  -4   7  -3 10794.7 803.584  10
   4  -7   4 21327.1 1243.93   7
  -4   7  -4 20657.1 1125.63  10
  -4   7  -4 19582.3 838.648  11
   4  -7   5 12115.8 942.773   7
  -4   7  -5 12124.4 692.841  11
  -4   7  -5 13346.9 548.293   8
  -4   7  -6 11971.6 724.540  11
   4  -7   6 12352.9 960.899   7
  -4   7  -6 12634.0 593.592   8
   4  -7   7 100641. 3231.60   7
  -4   7  -7 99860.0 2713.09  11
  -4   7  -7 103882. 2457.53   8
   4  -7   8 7794.23 834.163   7
  -4   7  -8 7571.38 654.747  11
  -4   7  -8 6125.83 495.588   8
   4  -7   9 642.186 321.908   7
   4  -7   9-273.514 248.727   2
  -4   7  -9 167.668 253.185  11
  -4   7  -9 384.706 201.757   8
  -4   7 -10-236.536 275.628  11
   4  -7  10 120.225 258.726   6
   4  -7  10 449.077 210.106   2
  -4   7 -10 150.323 191.515   8
  -4   7 -11 118.224 276.742  11
   4  -7  11 173.142 234.785   6
  -4   7 -11 157.583 232.228   8
   4  -7  12 459.971 324.977   6
  -4   7 -12 1514.83 420.994  11
  -4   7 -12 745.602 297.360   8
  -4   6  10 823.250 406.392   4
   4  -6 -10 1233.02 467.506   7
  -4   6   9 650.062 329.182   4
   4  -6  -9 776.558 360.053   7
  -4   6   8 55771.7 2137.00   4
   4  -6  -8 56956.8 2357.44   7
  -4   6   7 83226.8 2598.29   4
   4  -6  -7 83811.7 2865.30   7
  -4   6   7 87634.6 2592.44   3
  -4   6   7 78582.6 2568.15  10
  -4   6   6 14079.1 890.150   4
   4  -6  -6 12597.3 961.895   7
  -4   6   6 13967.4 904.577   3
  -4   6   6 12678.2 864.230  10
   4  -6  -6 13930.7 727.074   8
  -4   6   5 2234.38 363.263   4
   4  -6  -5 1920.24 375.408   7
  -4   6   5 1207.37 292.873  10
  -4   6   5 1135.93 273.107   3
   4  -6  -5 1786.93 252.807   8
   4  -6  -4 1294.49 204.755   8
  -4   6   4 2062.41 309.791   4
   4  -6  -4 1769.69 360.589   7
  -4   6   4 1399.98 284.069  10
  -4   6   4 1521.44 324.510   3
   4  -6  -3 109665. 3035.17   7
  -4   6   3 106286. 2874.26   3
  -4   6   3 111306. 2806.96  10
   4  -6  -3 113751. 2357.10   8
  -4   6   3 106727. 2656.74   4
   4  -6  -2 327694. 6922.00   7
  -4   6   2 327317. 6645.69  10
   4  -6  -2 344620. 6088.36   8
  -4   6   2 324087. 6700.29   3
  -4   6   2 327067. 6430.63   4
   4  -6  -1 69793.6 1934.49   7
  -4   6   1 64509.5 1679.00  10
  -4   6   1 67798.4 1729.83   3
   4  -6   0 17355.6 961.267   7
  -4   6   0 17914.7 854.407   3
  -4   6   0 17698.8 535.035  11
  -4   6   0 18959.1 886.645  10
   4  -6   1 13029.0 841.636   7
  -4   6  -1 14088.2 518.280  11
  -4   6  -1 12695.6 740.623  10
   4  -6   2 47745.5 1765.86   7
  -4   6  -2 43408.4 1188.54  11
  -4   6  -2 46510.1 1572.04  10
   4  -6   3 360118. 7515.38   7
  -4   6  -3 357488. 7175.75  10
  -4   6  -3 350872. 6652.81  11
   4  -6   4 128482. 3483.21   7
  -4   6  -4 129388. 2883.34  11
   4  -6   5 56543.2 2056.74   7
  -4   6  -5 54884.2 1429.62   8
  -4   6  -5 54625.9 1619.55  11
  -4   6  -6 17841.3 877.929  11
  -4   6  -6 17926.5 755.158   8
   4  -6   6 18156.3 1136.22   7
   4  -6   7 2016.95 427.675   7
  -4   6  -7 2028.94 334.236  11
  -4   6  -7 1568.94 254.423   8
  -4   6  -8 46610.9 1704.81  11
   4  -6   8 47308.8 2047.02   7
  -4   6  -8 49305.2 1588.30   8
  -4   6  -9 44719.4 1730.11  11
   4  -6   9 43253.3 1800.88   2
  -4   6  -9 44378.5 1591.28   8
   4  -6  10 10397.8 850.814   2
   4  -6  10 10158.9 923.747   6
  -4   6 -10 10927.8 866.138  11
  -4   6 -10 11001.6 787.040   8
   4  -6  11 39702.6 1754.00   2
   4  -6  11 37462.4 1878.37   6
  -4   6 -11 39545.7 1768.99  11
  -4   6 -11 34677.4 1565.71   8
   4  -6  12 13989.8 1145.07   6
  -4   6 -12 13475.8 1058.76  11
  -4   6 -12 13535.8 1001.94   8
  -4   5  11 42191.3 2025.45   4
   4  -5 -11 41225.8 2152.11   7
  -4   5  10 437.664 303.400   4
   4  -5 -10 497.742 328.549   7
   4  -5 -10-67.7654 323.679   8
  -4   5   9 6181.92 711.273   4
   4  -5  -9 7400.26 802.690   7
   4  -5  -9 5278.08 580.943   8
  -4   5   8 12933.6 918.247   4
   4  -5  -8 12756.4 995.123   7
  -4   5   8 13390.8 878.287   3
   4  -5  -8 13021.4 830.568   8
  -4   5   7 67.8620 241.194   4
   4  -5  -7 129.438 220.091   7
  -4   5   7 339.407 179.036   3
   4  -5  -7 209.739 178.340   8
  -4   5   6 37135.2 1430.39   4
   4  -5  -6 37748.2 1607.67   7
  -4   5   6 36414.5 1478.99   3
  -4   5   6 37122.6 1427.36  10
   4  -5  -6 39430.4 1319.08   8
  -4   5   5 25373.0 1079.76   4
   4  -5  -5 28170.0 1291.85   7
  -4   5   5 24690.2 1169.79   3
  -4   5   5 25776.2 1091.64  10
   4  -5  -5 27060.3 970.607   8
  -4   5   4 46048.2 1464.20   4
   4  -5  -4 48083.7 1716.35   7
  -4   5   4 48522.1 1669.68   3
  -4   5   4 47351.6 1510.83  10
   4  -5  -4 49284.1 1328.07   8
  -4   5   3 99319.4 2344.35   4
  -4   5   3 100036. 2418.78  10
   4  -5  -3 102215. 2692.64   7
  -4   5   3 99991.7 2603.83   3
   4  -5  -3 98127.7 2181.56   8
   4  -5  -2 33016.6 1164.61   7
  -4   5   2 31732.2 1065.21   3
  -4   5   2 31490.8 947.310  10
   4  -5  -2 32642.1 757.625   8
   4  -5  -1 40044.2 1406.48   7
  -4   5   1 38731.8 1295.08   3
  -4   5   1 38062.0 1214.08  10
  -4   5   1 38716.2 837.915  11
  -4   5   1 39336.2 1081.76   4
   4  -5   0 2566.18 339.746   7
  -4   5   0 2275.00 268.608  10
  -4   5   0 2243.80 280.299   3
   4  -5   1 7822.27 597.511   7
  -4   5  -1 8384.83 523.070  10
   4  -5   2 250702. 5374.96   7
  -4   5  -2 245209. 5045.49  10
   4  -5   3 122681. 3193.62   7
   4  -5   4 10305.9 748.483   7
   4  -5   5 31.8477 165.019   7
  -4   5  -5 195.785 139.952  11
   4  -5   6 942.629 282.672   7
  -4   5  -6 1016.35 245.260  11
   4  -5   7 90890.5 2878.48   7
  -4   5  -7 92212.1 2496.33  11
  -4   5  -7 93980.6 2370.67   8
   4  -5   8 98042.2 2945.26   2
  -4   5  -8 97543.9 2586.32   8
  -4   5  -8 99824.7 2720.22  11
   4  -5   9 25459.8 1342.65   2
  -4   5  -9 25125.8 1248.46  11
  -4   5  -9 26839.4 1211.78   8
   4  -5   9 26595.7 1393.66   6
   4  -5  10 2970.73 474.125   2
   4  -5  10 3909.57 561.818   6
  -4   5 -10 2846.55 470.618  11
  -4   5 -10 2484.93 407.216   8
   4  -5  11-32.3046 241.500   6
  -4   5 -11 541.844 347.037  11
   4  -5  11 690.143 351.838   2
  -4   5 -11 764.726 308.950   8
   4  -5  12 15337.8 1104.94   2
  -4   5 -12 17644.1 1194.85  11
  -4   5 -12 17384.8 1151.61   8
  -4   4  12 1857.18 506.596   4
   4  -4 -12 2158.91 502.899   7
   4  -4 -12 1645.98 480.813   8
  -4   4  11 7672.01 835.535   4
   4  -4 -11 7643.90 868.070   7
   4  -4 -11 6331.14 720.057   8
   4  -4 -10 5810.30 712.385   7
  -4   4  10 4950.83 645.742   4
   4  -4  -9 553.692 285.458   7
  -4   4   9 236.371 189.419   3
  -4   4   9 181.708 227.640   4
   4  -4  -9 444.371 235.831   8
   4  -4  -8 5850.14 650.012   7
  -4   4   8 5720.18 584.065   4
  -4   4   8 4998.11 532.450   3
   4  -4  -8 5237.43 505.832   8
   4  -4  -7 62124.0 2113.79   7
  -4   4   7 61044.6 1990.12   3
   4  -4  -7 59077.5 1843.58   8
   4  -4  -6 1757.34 330.027   7
  -4   4   6 2262.31 350.475   3
   4  -4  -6 1994.26 288.532   8
   4  -4  -5 3549.88 421.195   7
  -4   4   5 3330.77 408.115   3
  -4   4   5 3745.28 359.521  10
   4  -4  -5 4132.40 368.065   8
   4  -4  -4 38995.1 1394.68   7
  -4   4   4 37007.5 1170.26  10
  -4   4   4 39762.0 1401.82   3
   4  -4  -4 36558.4 1120.08   8
   4  -4  -3 1286.89 180.050   8
   4  -4  -3 1654.69 259.795   7
  -4   4   3 999.537 170.723  10
  -4   4   3 1168.72 225.600   3
   4  -4  -2 95575.9 2397.79   7
  -4   4   2 93830.2 2096.78  10
  -4   4   2 95436.1 2346.97   3
   4  -4  -2 95568.6 2093.78   8
  -4   4   1 30643.8 628.994   4
   4  -4  -1 30631.2 989.435   7
  -4   4   1 32474.7 771.449  10
   4  -4  -1 30453.0 773.414   8
   4  -4   0 312314. 6153.01   7
  -4   4   0 307660. 5797.20  10
  -4   4   0 313504. 5535.42   4
   4  -4   1 195480. 4127.17   7
  -4   4  -1 185781. 3779.17  10
   4  -4   2 43111.4 1486.13   7
   4  -4   3 48102.1 1618.79   7
   4  -4   4 78488.8 2282.77   7
   4  -4   5 24214.6 1168.63   7
   4  -4   6 147971. 3779.41   7
   4  -4   7 130141. 3473.54   2
   4  -4   8 11.8905 197.459   2
  -4   4  -8 148.369 226.872  11
  -4   4  -8 94.8528 171.124   8
   4  -4   9 6058.02 637.079   6
   4  -4   9 5103.75 622.010   2
  -4   4  -9 5182.33 571.302  11
  -4   4  -9 5268.86 553.859   8
   4  -4  10 4408.70 588.122   2
   4  -4  10 4072.33 538.121   6
  -4   4 -10 4079.54 545.747  11
  -4   4 -10 4770.39 554.760   8
   4  -4  11 51097.0 2108.08   2
  -4   4 -11 47717.8 1971.81  11
  -4   4 -11 50108.3 1995.07   8
   4  -4  12 21290.7 1361.58   2
  -4   4 -12 24998.6 1431.30  11
  -4   4 -12 23161.9 1370.33   8
   4  -3 -13-121.614 393.850   8
  -4   3  12 16302.3 1220.42   4
   4  -3 -12 15936.1 1153.55   8
   4  -3 -11 63259.6 2341.15   8
  -4   3  10 3230.15 462.919   3
   4  -3 -10 3006.65 469.634   8
  -4   3   9 795.661 260.339   3
   4  -3  -9 937.081 266.453   8
  -4   3   8 1333.88 315.131   3
   4  -3  -8 1360.01 279.078   8
  -4   3   7 36943.8 1440.27   3
   4  -3  -7 38973.4 1186.58   1
   4  -3  -7 35096.2 1330.47   8
  -4   3   6 166636. 3820.37   3
   4  -3  -6 160103. 3584.45   8
   4  -3  -5 38915.7 1362.32   7
  -4   3   5 39107.1 1404.19   3
   4  -3  -5 39107.8 1230.96   8
   4  -3  -4 31137.3 1122.96   7
  -4   3   4 29770.1 1147.79   3
  -4   3   4 28264.1 897.938  10
   4  -3  -4 29800.1 975.249   8
   4  -3  -3 58152.4 1615.85   7
  -4   3   3 54339.7 1336.30  10
  -4   3   3 59732.2 1672.17   3
   4  -3  -3 59493.6 1479.99   8
   4  -3  -2 6036.76 416.440   7
  -4   3   2 5783.83 281.808  10
  -4   3   2 5898.48 184.642   5
   4  -3  -2 6379.16 381.826   8
   4  -3  -1 286375. 5648.83   7
  -4   3   1 297097. 5252.08  10
   4  -3  -1 292228. 5567.16   8
   4  -3   0 215936. 4399.15   7
  -4   3   0 223965. 4017.79  10
  -4   3   0 217450. 3806.06   4
   4  -3   1 1225.75 220.279   7
  -4   3  -1 1715.01 209.324   3
   4  -3   2 84471.5 2178.23   7
   4  -3   3 17305.0 834.423   7
   4  -3   3 16885.3 426.977   4
   4  -3   4 1347.75 128.340   4
   4  -3   4 1248.58 254.916   7
   4  -3   5 3022.18 225.568   4
   4  -3   5 3155.78 399.330   7
   4  -3   6 5505.31 348.931   4
   4  -3   6 5255.64 553.584   2
   4  -3   7 20120.2 780.746   4
   4  -3   7 20231.5 980.940   6
   4  -3   7 18417.8 1089.00   2
   4  -3   8 20977.7 1039.99   6
   4  -3   8 19880.3 842.698   4
   4  -3   8 19600.7 1161.16   2
  -4   3  -8 18323.2 977.638   8
   4  -3   9 6034.01 485.893   4
   4  -3   9 5838.82 661.093   2
   4  -3   9 5402.50 558.747   6
  -4   3  -9 6049.29 604.453  11
  -4   3  -9 5643.63 586.372   8
  -4   3 -10 1509.02 373.090  11
   4  -3  10 1446.41 405.076   2
  -4   3 -10 1042.95 327.454   8
  -4   3 -11 36234.5 1685.10  11
   4  -3  11 35075.6 1769.34   2
  -4   3 -11 39101.1 1756.21   8
   4  -3  12 11357.0 1022.82   2
  -4   3 -12 13407.1 1053.61  11
  -4   3 -12 14251.8 1079.09   8
   4  -2 -13 21139.9 1379.90   8
   4  -2 -12 33856.3 1701.48   8
  -4   2  11 230.219 270.261   6
   4  -2 -11 534.164 272.389   8
  -4   2  10 21425.8 1149.19   3
  -4   2  10 20734.2 1314.63   6
   4  -2 -10 20245.4 1159.58   8
  -4   2   9 18326.0 1023.38   3
  -4   2   9 18838.7 1181.75   6
   4  -2  -9 18569.6 1036.58   8
  -4   2   8 75812.1 2269.64   3
  -4   2   8 78868.2 2492.07   6
   4  -2  -8 73263.3 2208.21   8
  -4   2   7 135643. 3305.65   3
  -4   2   7 130378. 3425.50   6
   4  -2  -7 138961. 2894.13   1
   4  -2  -6 6454.17 431.020   1
  -4   2   6 7229.69 596.741   6
  -4   2   6 7027.80 554.294   3
   4  -2  -6 5224.40 448.347   8
  -4   2   5 6272.94 500.169   3
  -4   2   5 5537.33 496.821   6
  -4   2   5 5768.88 413.885   9
   4  -2  -5 5280.82 403.679   8
   4  -2  -4 5777.78 409.206   7
  -4   2   4 6611.77 487.291   3
   4  -2  -4 6089.57 402.822   8
  -4   2   4 6905.43 443.420   9
  -4   2   4 5638.22 459.679   6
   4  -2  -3 30316.8 966.190   7
  -4   2   3 30333.0 997.464   9
   4  -2  -3 30233.1 966.337   8
  -4   2   2 284569. 5507.50   9
   4  -2  -2 288084. 5447.48   7
  -4   2   2 290969. 5198.28   5
   4  -2  -2 290113. 5510.72   8
   4  -2  -1 37112.6 1042.30   7
  -4   2   1 34838.0 1051.62   9
   4  -2  -1 37058.2 1127.85   8
  -4   2   0 1102.69 76.4844  10
  -4   2   0 1199.41 67.4308  10
  -4   2   0 1112.67 162.313   9
  -4   2   0 1277.42 178.019   3
  -4   2  -1 11496.6 491.887   3
   4  -2   1 12220.0 577.256   7
  -4   2  -1 11514.1 490.335   9
   4  -2   2 3166.57 302.229   7
  -4   2  -2 3799.33 268.270   3
  -4   2  -2 3490.28 248.321   9
   4  -2   3 87470.9 2184.87   7
  -4   2  -3 85534.2 1810.24   9
   4  -2   3 87921.5 1760.45   4
   4  -2   4 79242.0 2132.88   7
   4  -2   4 79963.6 1731.26   4
   4  -2   5 11075.5 495.821   4
   4  -2   5 10657.8 732.272   2
   4  -2   6 23089.5 839.777   4
   4  -2   6 23615.7 1177.51   2
   4  -2   6 23049.4 927.403   6
   4  -2   7 17092.1 759.091   4
   4  -2   7 15950.3 1007.00   2
   4  -2   7 16661.1 811.825   6
   4  -2   8 2195.40 311.439   4
   4  -2   8 1529.90 272.804   6
   4  -2   8 1219.21 361.174   2
   4  -2   9 8655.94 618.408   4
   4  -2   9 8229.68 802.957   2
  -4   2  -9 7626.10 677.915  11
  -4   2  -9 8709.32 727.355   8
   4  -2  10 217.499 188.600   4
   4  -2  10 49.4422 242.800   2
  -4   2 -10 294.035 271.241  11
  -4   2 -10-92.4425 273.238   8
   4  -2  11 22356.2 1431.66   2
  -4   2 -11 24201.2 1346.17  11
  -4   2 -11 27320.1 1462.63   8
  -4   2 -12 17615.9 1200.83  11
  -4   2 -12 19014.4 1286.39   8
   4  -2  12 16255.7 1276.81   2
  -4   1  13 14609.2 1280.66   6
   4  -1 -13 16565.0 1212.58   8
  -4   1  12 11003.4 1059.90   6
   4  -1 -12 11208.0 963.190   8
  -4   1  11 81714.0 2913.83   6
   4  -1 -11 79032.1 2637.04   8
  -4   1  10 31429.5 1599.56   6
   4  -1 -10 34914.1 1268.64  11
  -4   1   9 41295.5 1601.43   3
   4  -1  -9 41190.9 1361.26  11
  -4   1   9 40674.9 1744.26   6
   4  -1  -9 38632.5 1553.99   8
  -4   1   8 85271.3 2563.72   6
  -4   1   8 81645.8 2388.62   3
  -4   1   8 85103.0 2167.19   9
   4  -1  -8 79228.8 2329.58   8
  -4   1   7 62796.1 1942.06   3
  -4   1   7 64294.3 1769.46   9
   4  -1  -7 63796.2 1603.55   1
  -4   1   7 63755.6 2028.77   6
   4  -1  -7 60065.1 1842.16   8
  -4   1   6 92692.9 2432.84   3
  -4   1   6 93051.8 2477.89   6
  -4   1   6 88312.2 2246.27   9
   4  -1  -6 88374.0 2136.93   1
  -4   1   5 174933. 3824.07   3
  -4   1   5 172441. 3807.22   6
  -4   1   5 172848. 3669.96   9
   4  -1  -5 168318. 3574.76   1
   4  -1  -5 176254. 3658.43   8
  -4   1   4 179548. 3836.54   6
  -4   1   4 188085. 3801.03   9
   4  -1  -4 175697. 3717.36   8
   4  -1  -4 181580. 3729.04   1
   4  -1  -3 646114. 11758.4   7
   4  -1  -3 677907. 12012.4   1
  -4   1   3 664671. 12027.2   6
  -4   1   3 684104. 12046.7   9
   4  -1  -3 674439. 11991.6   8
   4  -1  -2 192874. 3638.35   7
  -4   1   2 190639. 3891.89   9
  -4   1   2 189177. 3689.19   5
   4  -1  -2 194421. 3913.25   8
   4  -1  -1 51672.1 1216.73   7
  -4   1   1 54048.5 1425.50   9
  -4   1   1 51427.3 1357.25   3
   4  -1   0 55032.6 1337.33   7
  -4   1   0 58973.1 1409.89   3
  -4   1   0 57954.9 1474.83   9
   4  -1   1 66254.0 1564.30   7
  -4   1  -1 68635.3 1523.40   3
  -4   1  -1 66166.6 1611.17   9
   4  -1   2 409498. 7420.71   7
  -4   1  -2 404328. 7200.77   3
  -4   1  -2 390208. 7307.05   9
   4  -1   2 404656. 7228.80   4
  -4   1  -3 288916. 5276.21   3
  -4   1  -3 292811. 5349.98   9
   4  -1   3 290354. 5383.98   4
   4  -1   4 13289.7 784.702   2
  -4   1  -4 14499.6 495.479   3
   4  -1   4 14777.1 599.515   4
   4  -1   5 44845.8 1641.02   2
   4  -1   5 45347.3 1230.35   6
   4  -1   5 46031.7 1297.07   4
   4  -1   6 5436.81 561.047   2
   4  -1   6 5448.45 413.128   4
   4  -1   6 5150.51 370.950   6
   4  -1   7 57294.0 2091.71   2
   4  -1   7 62506.6 1773.40   4
   4  -1   8 74131.1 2565.43   2
   4  -1   8 81454.7 2227.57   4
   4  -1   9 2568.31 383.283   4
   4  -1   9 1723.76 411.119   2
  -4   1  -9 1597.01 367.236   8
   4  -1  10 2019.34 380.124   4
   4  -1  10 2580.21 526.157   2
  -4   1 -10 1790.44 377.446  11
  -4   1 -10 1046.78 290.618   8
  -4   1 -11 495.302 305.070  11
   4  -1  11-204.505 320.915   2
  -4   1 -11 277.652 322.650   8
   4  -1  12 1645.36 519.172   2
  -4   1 -12 3538.40 593.649  11
  -4   0  13 4096.95 693.472   6
   4   0 -13 4200.17 666.404   8
  -4   0  12 15934.7 1238.57   6
   4   0 -12 17512.1 1184.72   8
   4   0 -11 13303.5 828.356  11
   4   0 -11 12344.8 928.848   8
   4   0 -10 545.157 217.451  11
  -4   0  10 701.236 307.196   6
   4   0 -10 238.008 262.712   8
  -4   0   9 5064.51 543.439   3
  -4   0   9 4810.93 566.261   6
   4   0  -9 4561.28 443.748  11
  -4   0   9 4708.66 422.552   9
   4   0  -9 4870.90 528.571   8
   4   0  -8 10433.1 499.424   1
  -4   0   8 9826.84 720.831   3
   4   0  -8 10479.8 621.198  11
  -4   0   8 9251.05 734.896   6
  -4   0   8 9839.64 608.354   9
   4   0  -8 9287.66 674.741   8
  -4   0   7 259577. 5535.43   3
   4   0  -7 264046. 5079.60   1
  -4   0   7 257583. 5569.11   6
  -4   0   7 261768. 5338.99   9
   4   0  -7 269543. 5453.52   8
  -4   0   6 94702.5 2459.09   3
   4   0  -6 90979.3 2168.29   1
  -4   0   6 93656.3 2454.69   6
  -4   0   6 97238.8 2364.80   9
   4   0  -6 89961.9 2326.43   8
  -4   0   5 41741.3 1372.47   3
  -4   0   5 39633.9 1313.16   6
   4   0  -5 39637.3 1218.13   1
  -4   0   5 41756.1 1327.94   9
   4   0  -5 39090.4 1261.37   8
  -4   0   4 14734.5 722.574   3
   4   0  -4 15335.0 678.148   1
  -4   0   4 14352.5 668.710   6
  -4   0   4 14523.3 703.046   9
   4   0  -4 13909.2 670.345   8
   4   0  -3 5376.70 266.424   7
  -4   0   3 5226.20 358.638   6
  -4   0   3 5123.66 401.843   9
  -4   0   3 5375.88 342.083   5
   4   0  -3 6201.19 418.380   1
   4   0  -3 5183.05 396.268   8
   4   0  -2 83588.8 1645.68   7
   4   0  -2 84557.1 1653.07  10
  -4   0   2 86859.9 2005.08   3
  -4   0   2 84053.0 2068.36   9
  -4   0   2 81422.8 1875.45   6
   4   0  -2 87040.1 2112.87   8
   4   0  -1 277575. 4982.13  10
   4   0  -1 284245. 4947.93   7
  -4   0   1 284061. 5305.22   3
  -4   0   1 272887. 5417.04   9
  -4   0   0 316241. 2703.39   9
   4   0   0 321993. 1641.08   7
  -4   0   0 321122. 2268.46   3
  -4   0  -1 188078. 2022.01   9
  -4   0  -1 190044. 1567.21   3
   4   0   1 193649. 1729.83  10
   4   0   2 140461. 2085.22   2
  -4   0  -2 142920. 1195.37   3
   4   0   2 139091. 1708.95  10
   4   0   3 30345.7 1068.65   2
  -4   0  -3 33126.8 513.853   3
   4   0   3 31480.0 476.840   6
  -4   0  -3 31457.9 790.709   9
   4   0   3 31497.0 856.814   4
   4   0   4 89117.4 1944.21   2
   4   0   4 90367.4 941.979   6
  -4   0  -4 86030.8 1207.80   9
   4   0   4 85870.2 1485.14   4
   4   0   5 13205.1 840.397   2
   4   0   5 14583.1 704.343   4
   4   0   6 144269. 3686.81   2
   4   0   6 143138. 3280.83   4
   4   0   7 101906. 3040.85   2
   4   0   7 105988. 2697.68   4
   4   0   8 24285.1 1353.53   2
   4   0   8 23536.4 1117.54   4
   4   0   9 946.290 287.905   4
   4   0   9 949.314 380.434   2
  -4   0  -9 1141.04 362.686   8
  -4   0 -10 10345.3 819.140  11
  -4   0 -10 9731.02 872.228   8
   4   0  10 9218.64 770.258   4
   4   0  10 9548.25 934.919   2
  -4   0 -11 22967.3 1412.15   8
  -4   0 -11 21198.5 1246.54  11
   4   0  11 21150.4 1479.90   2
   4   0  11 21011.0 1234.66   4
  -4  -1  14 913.689 433.550   6
   4   1 -14 662.292 382.595   8
  -4  -1  13 3149.00 663.816   6
   4   1 -13 4113.91 624.016   8
   4   1 -12 30.7413 220.868  11
  -4  -1  12 158.478 306.721   6
   4   1 -12 450.107 297.538   8
   4   1 -11 32226.5 1392.91  11
  -4  -1  11 30589.4 1621.04   6
   4   1 -11 33407.5 1542.99   8
   4   1 -10 481.785 213.152  11
  -4  -1  10 406.210 243.552   6
  -4  -1  10 564.167 183.216   9
   4   1 -10 175.062 234.757   8
  -4  -1   9 235.062 205.864   6
  -4  -1   9 399.881 158.070   9
   4   1  -9 218.441 192.163  11
   4   1  -9 339.204 261.166   8
   4   1  -8 31209.3 1015.27   1
   4   1  -8 31428.9 1200.57  11
  -4  -1   8 31489.9 1356.47   6
  -4  -1   8 31985.9 1227.87   9
   4   1  -8 33076.5 1304.96   8
   4   1  -7 22500.0 855.861   1
  -4  -1   7 23595.1 1089.04   3
   4   1  -7 24248.4 1042.48   8
  -4  -1   7 23128.8 1076.87   6
  -4  -1   7 23666.7 1025.30   9
  -4  -1   6 22675.4 1010.98   3
   4   1  -6 21558.7 838.160   1
  -4  -1   6 21057.8 951.061   9
  -4  -1   6 21853.5 958.275   6
   4   1  -6 20217.2 907.688   8
   4   1  -5 2795.83 321.483   8
  -4  -1   5 3429.14 377.497   3
  -4  -1   5 2863.68 312.648   6
  -4  -1   5 3401.26 370.727   9
   4   1  -5 3303.64 314.481   1
  -4  -1   4 7830.81 517.994   3
   4   1  -4 7353.70 479.679   1
  -4  -1   4 6785.26 438.650   6
  -4  -1   4 8040.51 536.663   9
   4   1  -4 7358.40 493.582   8
   4   1  -3 185271. 1090.42   7
  -4  -1   3 198292. 2302.31   3
   4   1  -3 190397. 2342.41   1
  -4  -1   3 186715. 1946.42   6
  -4  -1   3 192615. 2415.19   9
   4   1  -3 196144. 2419.99   8
   4   1  -3 189498. 1780.85  10
  -4  -1   2 267529. 2496.12   3
  -4  -1   2 257475. 2010.07   6
  -4  -1   2 265857. 2752.63   9
   4   1  -2 256896. 1968.82  10
   4   1  -2 273015. 2932.53   8
  -4  -1   1 3063.55 262.656   3
   4   1  -1 3386.73 262.828   2
   4   1  -1 3393.46 243.003  10
  -4  -1   1 3265.15 321.789   9
  -4  -1   1 3698.40 219.047   6
   4   1   0 446.773 103.408  10
   4   1   0 274.380 150.142   1
   4   1   0 284.126 113.435   2
  -4  -1   0 259.740 126.239   9
  -4  -1   0 188.598 100.343   5
  -4  -1  -1 22967.0 617.409   3
   4   1   1 22532.5 877.327   2
   4   1   1 22034.0 875.377   1
   4   1   1 22743.8 799.606  10
  -4  -1  -1 20338.2 813.535   9
   4   1   2 97405.0 2415.43   2
   4   1   2 97454.6 2320.04   1
   4   1   2 97366.4 2282.19  10
  -4  -1  -2 94612.9 2224.95   9
   4   1   3 179165. 4025.07   2
   4   1   3 180948. 3779.83   1
   4   1   3 177501. 3869.77  10
  -4  -1  -3 178571. 3675.93   9
   4   1   3 188121. 3860.18   4
   4   1   4 131056. 3263.49   2
   4   1   4 134820. 2918.75   1
  -4  -1  -4 133617. 2816.81   9
   4   1   4 127119. 3129.10  10
   4   1   4 134782. 3065.70   4
   4   1   5 37167.5 1512.18   2
   4   1   5 39036.6 1172.33   1
   4   1   5 39755.9 1367.46   4
   4   1   6 32351.4 1462.57   2
   4   1   6 33434.5 1297.23   4
   4   1   7 5956.19 664.151   2
   4   1   7 5484.73 533.485   4
   4   1   8 103229. 3274.30   2
   4   1   8 108276. 2974.82   4
  -4  -1  -9 32018.7 1553.85   8
   4   1   9 31529.0 1470.68   4
   4   1   9 31474.6 1708.52   2
  -4  -1 -10 9814.62 898.701   8
   4   1  10 10829.7 1064.26   2
   4   1  10 11404.0 912.334   4
  -4  -1 -11 36931.9 1863.81   8
   4   1  11 35439.6 1718.26   4
  -4  -2  14 6218.08 867.795   6
   4   2 -14 6143.97 796.931   8
   4   2 -13 5387.54 701.733   8
  -4  -2  13 5686.07 771.176   6
  -4  -2  12 32296.9 1726.49   6
   4   2 -12 31839.7 1595.32   8
   4   2 -12 29677.4 1449.80  11
   4   2 -11 5859.51 607.964  11
  -4  -2  11 5656.79 690.482   6
   4   2 -11 5137.99 631.665   8
   4   2 -10 3570.82 461.888  11
  -4  -2  10 3776.68 518.877   6
  -4  -2  10 3176.94 395.025   9
   4   2 -10 3606.88 492.974   8
   4   2  -9 9787.47 707.434  11
  -4  -2   9 11441.2 843.620   6
  -4  -2   9 11091.7 731.045   9
   4   2  -9 10924.3 771.000   8
  -4  -2   8 7579.15 650.421   6
  -4  -2   8 8280.11 630.581   9
   4   2  -8 8427.61 636.670   8
   4   2  -8 8100.29 499.237   1
   4   2  -7 50359.3 1491.45   1
  -4  -2   7 49819.1 1710.88   9
  -4  -2   7 52517.9 1712.21   6
   4   2  -7 54609.2 1693.46   8
   4   2  -6 31262.9 1085.85   1
  -4  -2   6 29207.7 1138.50   6
  -4  -2   6 29285.6 1201.93   9
   4   2  -6 27962.2 1122.54   8
   4   2  -5-150.957 208.612   8
  -4  -2   5 185.322 144.123   6
  -4  -2   5 304.868 173.608   9
   4   2  -4 596.121 184.914   8
   4   2  -4 599.413 186.555   1
  -4  -2   4 775.419 192.461   3
  -4  -2   4 576.195 152.424   6
   4   2  -3 38233.0 850.443   2
  -4  -2   3 38024.1 1208.53   3
   4   2  -3 38640.2 1266.36   1
  -4  -2   3 38775.2 1317.57   9
  -4  -2   3 37796.5 1080.28   6
  -4  -2   3 38423.5 1270.77   5
   4   2  -3 38774.5 1142.67  10
   4   2  -3 38286.7 1314.66   8
   4   2  -2 38157.3 957.702   2
   4   2  -2 38338.5 1122.24  10
   4   2  -2 38083.1 1257.85   1
  -4  -2   2 36284.2 970.097   6
  -4  -2   2 34135.9 1231.96   9
  -4  -2   2 38951.8 1286.08   5
   4   2  -1 48297.9 1256.01   2
   4   2  -1 49506.8 1485.63   1
   4   2  -1 48591.2 1347.52  10
  -4  -2   1 48346.9 1072.96   6
  -4  -2   1 49799.4 1485.96   9
  -4  -2   1 47831.2 1538.75   5
  -4  -2   0 708.656 70.0167   7
   4   2   0 888.219 203.179   1
   4   2   0 875.941 165.011   2
   4   2   0 786.681 168.436  10
  -4  -2   0 758.689 182.019   9
  -4  -2   0 569.058 199.746   5
   4   2   1 8953.47 537.254   2
   4   2   1 9439.64 562.923   1
   4   2   1 9134.18 537.596  10
  -4  -2  -1 9598.78 551.964   9
  -4  -2  -1 9865.52 645.066   5
   4   2   2 44349.1 1448.85   2
   4   2   2 44467.8 1383.92   1
   4   2   2 46214.5 1440.97  10
  -4  -2  -2 43644.4 1336.80   9
   4   2   3 3744.07 360.470   1
   4   2   3 4449.41 438.570  10
   4   2   3 3624.64 400.672   2
  -4  -2  -3 4831.95 380.460   9
   4   2   3 5104.13 478.784   4
   4   2   4 6386.71 575.062   2
   4   2   4 6726.43 560.424  10
  -4  -2  -4 6236.89 430.913   9
   4   2   4 5546.50 517.486   4
   4   2   4 5179.85 408.056   1
   4   2   5 1006.87 270.585   4
   4   2   5 1199.23 283.500  10
   4   2   5 866.255 299.016   2
   4   2   5 1187.89 207.341   1
   4   2   6 3496.35 472.141   4
   4   2   6 3043.48 467.939   2
   4   2   7 20057.0 1113.61   4
   4   2   7 21092.6 1268.50   2
   4   2   8 16065.4 1176.15   2
  -4  -2  -8 17626.5 1112.64   8
   4   2   8 17425.5 1081.55   4
   4   2   9 2073.64 460.491   4
   4   2   9 2513.86 556.176   2
  -4  -2  -9 2574.14 467.664   8
   4   2  10 5687.21 725.818   4
   4   2  10 6432.51 837.652   2
  -4  -2 -10 6272.26 764.535   8
  -4  -3  14 8364.41 973.728   6
   4   3 -14 10180.7 988.967   8
  -4  -3  13 7274.17 862.185   6
   4   3 -13 7182.30 809.201   8
  -4  -3  12 34.8155 258.384   6
   4   3 -12 619.918 364.431   8
  -4  -3  11 85924.6 2890.17   6
   4   3 -11 85892.3 2675.44  11
   4   3 -11 84695.1 2686.70   8
   4   3 -10 64749.8 2142.46  11
  -4  -3  10 60485.9 2250.11   6
   4   3 -10 60744.3 2112.71   8
  -4  -3   9 6776.07 650.947   6
  -4  -3   9 6751.65 617.286   9
   4   3  -9 7708.34 516.757   1
   4   3  -9 5697.06 567.656   8
  -4  -3   8 70911.8 2218.52   9
  -4  -3   8 69171.4 2186.75   6
   4   3  -8 69954.9 1921.41   1
   4   3  -8 71780.9 2137.89   8
  -4  -3   7 55359.8 1805.83   6
  -4  -3   7 59043.5 1922.13   9
   4   3  -7 57901.4 1819.28   8
   4   3  -7 57793.2 1687.67   1
  -4  -3   6 50123.2 1580.85   6
  -4  -3   6 50133.6 1698.93   9
   4   3  -6 49784.5 1609.60   8
   4   3  -6 48752.6 1533.06   1
   4   3  -5 67984.5 1884.82   1
  -4  -3   5 65438.9 1802.41   6
  -4  -3   5 67116.2 2027.68   9
   4   3  -5 68055.7 1944.21   8
   4   3  -4 59845.7 1753.07   1
   4   3  -4 61233.1 1715.31  10
  -4  -3   4 59858.9 1586.00   6
  -4  -3   4 60733.4 1857.71   9
   4   3  -4 59472.9 1806.33   8
   4   3  -3 218781. 4705.70   1
   4   3  -3 226339. 4633.01  10
  -4  -3   3 225312. 4788.62   5
  -4  -3   3 224152. 4370.40   6
  -4  -3   3 236127. 4838.45   9
   4   3  -3 227207. 4068.33   2
   4   3  -3 224867. 4808.60   8
   4   3  -2 55633.5 1681.14   1
  -4  -3   2 56348.3 1322.07   6
  -4  -3   2 56728.6 1718.40   9
   4   3  -2 54707.5 1606.94  10
  -4  -3   2 55796.1 1744.88   5
   4   3  -2 57834.9 1332.06   2
   4   3  -1 766.658 187.818  10
  -4  -3   1 737.678 96.3337   6
  -4  -3   1 754.824 210.030   9
  -4  -3   1 365.489 165.689   5
   4   3  -1 475.393 179.047   1
   4   3   0 23331.0 873.143   2
   4   3   0 20013.5 922.393   1
  -4  -3   0 23736.5 613.946   7
   4   3   0 23591.9 971.539  10
  -4  -3   0 23292.1 966.857   9
  -4  -3   0 22953.5 1073.95   5
  -4  -3  -1 2225.92 199.339   7
  -4  -3  -1 2132.35 289.552   9
   4   3   1 2230.49 278.469   2
   4   3   1 2017.16 301.303  10
   4   3   1 1699.89 266.202   1
  -4  -3  -1 1822.04 312.329   5
   4   3   2 16535.2 849.516   2
  -4  -3  -2 16493.9 671.874   7
  -4  -3  -2 16946.5 799.325   9
   4   3   2 17474.3 883.089  10
  -4  -3  -2 18769.4 993.065   5
   4   3   2 16311.6 808.050   1
   4   3   3 104662. 2774.76  10
  -4  -3  -3 106404. 2551.08   9
  -4  -3  -3 102589. 2876.70   5
   4   3   3 100909. 2545.47   1
   4   3   3 101260. 2745.08   2
   4   3   4 6596.33 603.916  10
  -4  -3  -4 6698.80 484.364   9
   4   3   4 5897.88 468.811   1
   4   3   4 5648.71 579.437   4
   4   3   5 6228.53 625.308  10
   4   3   5 7334.05 664.431   4
   4   3   5 6665.67 667.323   2
   4   3   6 12248.6 879.389   4
   4   3   6 12216.4 936.684   2
   4   3   7 294.725 284.747   4
   4   3   7 419.261 348.535   2
   4   3   8 6873.55 799.336   2
  -4  -3  -8 7582.72 750.128   8
   4   3   8 7583.90 783.691   4
   4   3   9 395.954 347.923   2
   4   3   9 18.9288 297.419   4
  -4  -3  -9 136.268 295.172   8
   4   4 -13 6831.08 771.777   8
  -4  -4  13 5687.95 766.693   6
  -4  -4  12 65607.0 2562.70   6
   4   4 -12 62527.0 2338.44   8
  -4  -4  11 42110.9 1899.56   6
   4   4 -11 40213.2 1730.29   8
   4   4 -10 915.722 302.865   8
  -4  -4  10 1488.43 377.322   6
  -4  -4  10 1434.90 349.410   9
   4   4  -9-174.028 235.265   8
   4   4  -9 241.437 161.807   1
  -4  -4   9 335.068 207.294   6
  -4  -4   9 404.861 253.126   9
  -4  -4   8 8496.16 676.638   6
  -4  -4   8 8097.23 698.272   9
   4   4  -8 9498.61 634.092   1
   4   4  -8 9277.48 694.404   8
  -4  -4   7 151086. 3609.63   6
  -4  -4   7 150793. 3781.37   9
   4   4  -7 153653. 3529.67   1
   4   4  -7 152674. 3646.72   8
   4   4  -6 181579. 4162.34  10
  -4  -4   6 182793. 4054.91   6
  -4  -4   6 188606. 4352.88   9
   4   4  -6 186896. 4101.39   1
   4   4  -6 182306. 4156.43   8
   4   4  -5 47516.4 1574.17  10
  -4  -4   5 46520.0 1651.03   9
  -4  -4   5 43856.7 1396.59   6
   4   4  -5 43088.8 1490.84   1
   4   4  -5 45713.3 1577.25   8
   4   4  -4 497.837 218.135   8
   4   4  -4 755.892 223.082  10
  -4  -4   4 1042.45 199.485   6
   4   4  -4 602.962 216.256   1
  -4  -4   4 619.860 205.083   9
  -4  -4   3 16667.7 887.138   9
   4   4  -3 14599.7 799.466  10
  -4  -4   3 17265.8 659.997   6
  -4  -4   3 15974.9 880.897   5
   4   4  -3 14989.8 819.634   1
  -4  -4   2 34310.1 938.526   6
  -4  -4   2 36239.4 1340.63   9
   4   4  -2 33302.4 1271.10  10
  -4  -4   2 33935.8 1367.34   5
   4   4  -2 34400.8 978.237   2
   4   4  -2 34320.9 1298.03   1
   4   4  -1 206862. 4595.69  10
  -4  -4   1 219623. 4641.81   9
  -4  -4   1 208748. 4760.97   5
   4   4  -1 211948. 4249.90   2
   4   4  -1 215900. 4617.56   1
   4   4   0 67468.8 2034.04  10
  -4  -4   0 67614.2 1988.08   9
  -4  -4   0 70182.1 2184.90   5
   4   4   0 68730.7 2001.41   1
   4   4   0 68341.8 1844.77   2
   4   4   1 67664.4 2063.09  10
  -4  -4  -1 63381.9 1925.92   9
  -4  -4  -1 72240.8 2232.04   5
   4   4   1 62986.9 1936.61   1
   4   4   1 67999.8 1933.98   2
  -4  -4  -2 33830.2 1286.00   9
   4   4   2 34458.9 1409.62  10
  -4  -4  -2 36625.9 1512.09   5
   4   4   2 34572.2 1313.63   1
   4   4   2 33144.4 1323.84   2
  -4  -4  -3 5648.80 493.363   9
   4   4   3 6218.74 535.932   1
  -4  -4  -3 6314.13 638.169   5
   4   4   3 6515.19 615.743  10
   4   4   3 6447.88 594.194   2
   4   4   4 36415.2 1583.74  10
  -4  -4  -4 39463.1 1377.87   9
   4   4   4 36684.8 1343.71   1
  -4  -4  -4 33649.0 1566.19   5
   4   4   4 34494.0 1531.01   2
   4   4   5 9306.14 815.641  10
  -4  -4  -5 10929.6 884.004   5
   4   4   5 10337.4 864.680   2
   4   4   6 14412.7 1063.23  10
  -4  -4  -6 14472.6 1054.18   5
   4   4   6 15434.1 1086.37   4
   4   4   6 12804.6 1016.60   2
  -4  -4  -7 15481.9 1038.96   8
  -4  -4  -7 14441.7 1096.53   5
   4   4   7 14598.4 1138.65   2
   4   4   7 15402.9 1129.80   4
   4   4   8 20800.9 1438.28   2
  -4  -4  -8 21393.4 1310.07   8
  -4  -4  -8 21137.4 1366.93   5
   4   4   8 22234.0 1405.27   4
  -4  -4  -9 3404.15 558.065   8
  -4  -5  13 9707.15 1002.77   6
   4   5 -13 10176.2 937.777   8
  -4  -5  12 9878.35 950.371   6
   4   5 -12 10534.3 918.164   8
   4   5 -11 2758.11 482.063   8
  -4  -5  11 2023.25 457.360   6
  -4  -5  10 340.015 228.988   6
  -4  -5  10 289.358 238.151   9
   4   5  -9 553.252 224.695   8
  -4  -5   9 1085.23 330.020   9
  -4  -5   9 1238.51 319.205   6
   4   5  -9 751.470 250.684   1
  -4  -5   8 60279.9 2020.56   6
  -4  -5   8 58469.3 2093.86   9
   4   5  -8 58516.3 1898.62   1
   4   5  -8 59175.8 1991.98   8
   4   5  -7 100303. 2848.28  10
  -4  -5   7 101582. 2945.99   9
  -4  -5   7 100019. 2712.62   6
   4   5  -7 99725.2 2722.02   1
   4   5  -7 104405. 2803.59   8
   4   5  -6 8628.56 678.109  10
  -4  -5   6 7695.75 577.626   6
  -4  -5   6 8254.31 700.381   9
   4   5  -6 7189.77 597.866   1
   4   5  -6 7373.79 616.122   8
   4   5  -5 762.193 221.765   8
  -4  -5   5 797.375 185.163   6
   4   5  -5 1046.33 289.021   1
   4   5  -5 985.477 266.150  10
  -4  -5   5 706.917 264.476   9
   4   5  -4 736.052 257.993  10
   4   5  -4 1423.18 293.661   1
  -4  -5   4 1219.32 294.827   9
  -4  -5   3 107500. 2340.83   6
  -4  -5   3 102240. 2808.89   9
   4   5  -3 104451. 2818.94  10
   4   5  -3 98684.8 2743.25   1
   4   5  -2 202276. 4558.00  10
  -4  -5   2 195817. 4615.98   5
   4   5  -2 196382. 4480.59   1
  -4  -5   2 201156. 4525.48   9
   4   5  -1 68813.8 2151.82  10
  -4  -5   1 68317.2 2098.81   9
  -4  -5   1 67502.0 2222.23   5
   4   5  -1 67024.3 2079.71   1
   4   5   0 1054.00 239.799   2
   4   5   0 709.335 253.950   1
   4   5   0 1473.60 324.690  10
  -4  -5   0 1197.24 290.956   9
  -4  -5   0 1610.49 362.405   5
   4   5   1 3106.77 381.537   2
   4   5   1 3316.94 433.032   1
   4   5   1 4256.84 502.597  10
  -4  -5  -1 3916.65 445.494   9
  -4  -5  -1 3260.93 478.290   5
   4   5   2 21173.2 1166.54  10
  -4  -5  -2 21025.4 1050.15   9
   4   5   2 22213.3 1087.35   1
  -4  -5  -2 21307.4 1210.90   5
   4   5   2 23206.4 1126.28   2
   4   5   3 123130. 3482.59  10
  -4  -5  -3 126187. 3203.79   9
   4   5   3 133548. 3246.36   1
  -4  -5  -3 125172. 3528.99   5
   4   5   3 116923. 3314.08   2
   4   5   4 71184.6 2499.71  10
  -4  -5  -4 73371.2 2541.32   5
   4   5   4 70949.9 2438.36   2
   4   5   5 11108.7 941.788  10
  -4  -5  -5 10360.5 899.493   5
   4   5   5 9006.06 836.696   2
   4   5   6 11610.7 1018.64  10
  -4  -5  -6 12186.8 999.103   5
   4   5   6 10314.9 958.040   2
   4   5   7 2131.94 526.571   2
  -4  -5  -7 1324.65 409.912   5
   4   6 -13-241.526 354.900   8
  -4  -6  13 1631.42 474.359   6
  -4  -6  12 11690.0 1026.42   6
   4   6 -12 11121.8 944.577   8
  -4  -6  11 46205.4 2032.87   6
   4   6 -11 47279.2 1942.71   8
  -4  -6  10 17666.0 1158.79   6
  -4  -6  10 19745.7 1214.15   9
   4   6 -10 18854.3 1132.14   8
   4   6  -9 285.322 249.216   8
   4   6  -9 83.0021 198.716   1
   4   6  -9 476.240 325.465  10
  -4  -6   9 341.880 230.624   6
  -4  -6   9 138.599 226.478   9
   4   6  -8 14092.1 991.753  10
  -4  -6   8 14225.4 911.607   6
  -4  -6   8 14630.7 1015.42   9
   4   6  -8 15208.5 924.355   1
   4   6  -8 14605.9 944.293   8
   4   6  -7 9066.84 713.464   1
  -4  -6   7 8742.43 670.291   6
  -4  -6   7 9337.26 797.894   9
   4   6  -7 8701.52 761.514  10
   4   6  -7 10394.8 767.686   8
  -4  -6   6 49966.3 1932.73   9
   4   6  -6 50705.2 1930.05  10
  -4  -6   6 52251.0 1696.06   6
   4   6  -6 51670.1 1853.52   1
   4   6  -6 54499.8 1884.18   8
  -4  -6   5 9906.76 776.637   9
   4   6  -5 9340.54 763.118  10
  -4  -6   5 9792.03 610.822   6
   4   6  -5 9251.75 731.033   1
   4   6  -4 30367.7 1401.39  10
  -4  -6   4 30987.0 1088.32   6
  -4  -6   4 28801.7 1360.96   9
   4   6  -4 30907.3 1369.43   1
   4   6  -3 91012.4 2720.73  10
  -4  -6   3 90331.1 2689.77   9
   4   6  -3 93369.5 2691.67   1
   4   6  -2 2744.48 416.266   1
   4   6  -2 3039.98 451.548  10
  -4  -6   2 3441.01 472.276   9
  -4  -6   1 21078.3 1111.59   9
  -4  -6   1 19941.8 1170.60   5
   4   6  -1 21442.9 1177.27  10
   4   6  -1 19456.7 1081.09   1
   4   6   0 12012.7 891.924  10
  -4  -6   0 10734.2 796.955   9
   4   6   0 10925.4 797.811   1
  -4  -6   0 12072.9 905.456   5
   4   6   1 12641.3 927.941  10
  -4  -6  -1 12970.5 871.541   9
   4   6   1 12800.3 855.875   1
  -4  -6  -1 12979.6 965.009   5
   4   6   2 37415.8 1701.31  10
  -4  -6  -2 37827.8 1561.52   9
   4   6   2 39822.1 1587.35   1
  -4  -6  -2 37700.9 1739.63   5
   4   6   3 47813.3 2027.78  10
  -4  -6  -3 51014.2 1849.82   9
  -4  -6  -3 47055.9 2014.39   5
   4   6   4 226.000 275.111  10
  -4  -6  -4 370.986 290.457   5
   4   6   5-35.1867 275.568  10
  -4  -6  -5 441.269 265.008   5
   4   6   6 2198.06 513.778  10
  -4  -6  -6 3359.99 595.666   5
   4   7 -12 904.824 359.130   8
  -4  -7  12-42.9362 252.581   6
   4   7 -12 432.957 302.774  10
   4   7 -11 37434.3 1888.19  10
  -4  -7  11 38297.8 1842.20   6
   4   7 -11 39071.7 1771.58   8
  -4  -7  10 19502.1 1218.76   6
   4   7 -10 18908.0 1282.08  10
  -4  -7  10 17768.1 1190.12   9
   4   7 -10 17659.1 1130.09   8
   4   7  -9 882.279 302.081   8
   4   7  -9 998.541 372.611  10
  -4  -7   9 959.517 314.703   6
  -4  -7   9 1645.23 421.958   9
   4   7  -8 4994.71 636.531  10
  -4  -7   8 6404.97 622.375   6
   4   7  -8 4855.57 587.394   1
  -4  -7   8 5748.65 672.681   9
   4   7  -8 6481.61 653.910   8
   4   7  -7 8109.97 792.783  10
  -4  -7   7 9656.53 716.230   6
  -4  -7   7 9666.54 848.154   9
   4   7  -7 8184.59 733.532   1
   4   7  -7 10948.3 817.633   8
   4   7  -6 1019.50 361.004  10
  -4  -7   6 874.022 258.858   6
   4   7  -6 757.245 291.026   1
  -4  -7   6 615.103 308.290   9
   4   7  -5 2321.28 428.604   1
   4   7  -5 2785.86 475.043  10
  -4  -7   5 2400.26 433.320   9
   4   7  -4-165.296 267.050   1
   4   7  -4 692.149 314.841  10
  -4  -7   4 190.373 210.201   9
   4   7  -3 469.467 243.832   1
   4   7  -3 824.151 318.945  10
  -4  -7   3 415.585 255.729   9
   4   7  -2 15172.5 1046.58  10
  -4  -7   2 14709.7 989.870   9
   4   7  -2 14059.0 951.742   1
   4   7  -1 9495.21 837.930  10
  -4  -7   1 8180.50 737.058   9
   4   7  -1 9002.90 776.446   1
   4   7   0 193.422 193.065   1
   4   7   0 85.1800 241.698  10
  -4  -7   0 398.178 263.666   9
  -4  -7   0 152.435 216.886   5
   4   7   1 64786.0 2399.20  10
  -4  -7  -1 62001.9 2209.30   9
  -4  -7  -1 61935.2 2378.40   5
   4   7   1 59546.5 2158.38   1
   4   7   2 10636.4 945.253  10
  -4  -7  -2 12354.4 913.901   9
  -4  -7  -2 12140.6 1007.06   5
   4   7   3 15300.8 1168.36  10
  -4  -7  -3 17121.2 1067.39   9
  -4  -7  -3 15090.7 1137.13   5
   4   7   4 7959.06 848.772  10
  -4  -7  -4 6724.11 785.225   5
   4   7   5 9554.82 974.720  10
  -4  -7  -5 9292.82 913.310   5
   4   8 -11 19628.5 1412.50  10
  -4  -8  11 18926.6 1286.06   6
   4   8 -10 2253.88 466.876  10
  -4  -8  10 2509.36 447.281   6
  -4  -8  10 3333.94 567.459   9
   4   8  -9 569.591 285.718  10
  -4  -8   9 647.726 311.047   6
  -4  -8   9 667.181 359.280   9
   4   8  -8 2803.05 536.100  10
  -4  -8   8 2581.84 427.248   6
  -4  -8   8 2713.28 531.361   9
   4   8  -7 9582.80 925.399  10
  -4  -8   7 10090.3 919.117   9
   4   8  -6 60572.8 2375.30  10
  -4  -8   6 59785.2 2343.36   9
   4   8  -6 59740.9 2236.22   1
   4   8  -5 8661.66 856.435  10
  -4  -8   5 9710.20 882.623   9
   4   8  -5 9669.68 843.277   1
   4   8  -4-73.3913 215.153   1
   4   8  -4 375.724 315.521  10
  -4  -8   4 615.455 314.209   9
   4   8  -3 11972.9 981.071  10
  -4  -8   3 12704.9 985.584   9
   4   8  -3 13510.8 991.876   1
   4   8  -2 346.967 306.692  10
   4   8  -2 187.474 292.145   1
  -4  -8   2-66.3587 252.400   9
  -4  -8   1 26364.9 1431.77   9
   4   8  -1 27781.3 1544.04  10
   4   8   0 13159.5 1056.57  10
  -4  -8   0 12669.1 986.886   9
   4   8   1 9904.75 928.242  10
  -4  -8  -1 9607.76 855.824   9
  -4  -8  -2 1605.61 429.676   5
   4   8   2 2708.75 535.060  10
  -4  -8  -2 1981.67 415.893   9
   4   8   3 4977.34 716.745  10
  -4  -8  -3 3328.12 572.882   5
   4   9 -10 6539.62 816.582  10
  -4  -9  10 8028.52 794.959   6
  -4  -9  10 7966.42 875.878   9
   4   9  -9 9054.38 942.207  10
  -4  -9   9 9784.28 956.955   9
   4   9  -8 26237.2 1595.13  10
  -4  -9   8 28233.6 1613.78   9
   4   9  -7 43555.1 2075.13  10
  -4  -9   7 42578.7 2014.12   9
   4   9  -6 4414.49 689.217  10
  -4  -9   6 4245.48 664.227   9
   4   9  -5 11428.4 1036.08  10
  -4  -9   5 14346.4 1117.43   9
   4   9  -4 846.985 360.496  10
  -4  -9   4 1928.43 485.199   9
   4   9  -3 11096.6 1014.17  10
  -4  -9   3 11647.3 1003.64   9
   4   9  -2 28767.0 1656.81  10
  -4  -9   2 27605.2 1560.35   9
   4   9  -1 8771.73 911.924  10
  -4  -9   1 9099.09 889.935   9
   4   9   0 1807.52 487.317  10
  -4  -9   0 1394.50 416.390   9
   4   9   1 585.984 346.629  10
  -4  -9  -1 602.060 326.961   9
   4  10  -7 712.318 390.262  10
   4  10  -6 7139.00 883.952  10
  -4 -10   6 8083.86 894.087   9
   4  10  -5 8803.54 957.830  10
  -4 -10   5 9004.03 939.609   9
   4  10  -4 20520.4 1445.80  10
  -4 -10   4 23825.3 1502.22   9
   4  10  -3 35937.3 1936.77  10
   4  10  -2 28505.0 1712.14  10
  -5  13  -1 1139.38 450.041   3
  -5  13  -2 7114.45 904.196  10
  -5  13  -2 6956.23 842.659   3
   5 -13   3-130.048 371.355   7
  -5  13  -3 419.325 473.129  10
  -5  13  -3 669.773 380.331   3
  -5  13  -4 5083.92 866.684  10
  -5  13  -5 2340.22 599.393  10
   5 -12  -2 7954.83 1025.50   7
  -5  12   2 8820.75 964.001  10
  -5  12   1 9878.03 1004.49  10
  -5  12   1 9479.77 951.656   3
   5 -12  -1 8659.08 1049.77   7
   5 -12   0 21355.9 1642.03   7
  -5  12   0 20144.0 1460.31  10
  -5  12   0 20127.7 1378.21   3
   5 -12   1 3853.62 738.828   7
  -5  12  -1 3740.22 644.286  10
  -5  12  -1 4306.68 659.137   3
   5 -12   2 4449.92 757.427   7
  -5  12  -2 3636.73 717.928  10
  -5  12  -2 4574.84 654.633   3
   5 -12   3 763.361 414.037   7
  -5  12  -3 926.087 411.459  10
  -5  12  -3 747.502 327.933   3
   5 -12   4 252.754 368.731   7
  -5  12  -4-97.5723 328.703   3
   5 -12   5 4198.44 752.938   7
  -5  12  -5 4021.03 735.960  10
  -5  12  -6 337.958 384.110  10
   5 -12   6 1151.59 468.093   7
   5 -12   7 527.666 376.143   7
  -5  12  -7 842.273 436.067  10
  -5  12  -8 14347.7 1311.06  10
  -5  11   5 7005.20 855.885  10
   5 -11  -4 686.995 299.693   7
  -5  11   4 166.148 285.363  10
   5 -11  -3-260.436 331.126   7
  -5  11   3-114.810 303.821  10
   5 -11  -2 12569.0 1206.60   7
  -5  11   2 10709.8 984.661   3
  -5  11   2 12975.9 1090.58  10
   5 -11  -1 24534.4 1673.04   7
  -5  11   1 23745.2 1488.01  10
  -5  11   1 27270.6 1531.40   3
   5 -11   0 15340.0 1297.53   7
  -5  11   0 14576.3 1155.40  10
  -5  11   0 13617.2 1067.60   3
   5 -11   1 1136.87 478.500   7
  -5  11  -1 184.080 282.258  10
  -5  11  -1 367.531 308.895   3
   5 -11   2 15953.8 1336.75   7
  -5  11  -2 16077.0 1238.11  10
  -5  11  -2 15146.8 1107.03   3
   5 -11   3-109.307 345.422   7
  -5  11  -3 764.271 353.407  10
  -5  11  -3 145.257 248.971   3
   5 -11   4 27221.8 1781.42   7
  -5  11  -4 28981.8 1754.11  10
   5 -11   5 14095.2 1259.15   7
  -5  11  -5 13762.8 1200.61  10
   5 -11   6 12595.8 1194.45   7
  -5  11  -6 10042.5 1055.58  10
   5 -11   7 5748.99 838.996   7
  -5  11  -7 3515.00 688.940  10
  -5  11  -8 440.007 284.204  11
   5 -11   8 286.639 308.485   7
  -5  11  -8 232.606 280.717  10
  -5  11  -9 1066.26 359.201  11
  -5  11  -9 1493.30 488.540  10
   5 -11   9 1278.66 500.087   7
  -5  10   6 152.317 250.958  10
   5 -10  -6 460.494 391.431   7
  -5  10   6-74.4472 321.198   4
  -5  10   5 5671.99 735.340  10
   5 -10  -5 6259.40 861.729   7
   5 -10  -4 14393.3 1256.07   7
  -5  10   4 14812.2 1130.58  10
   5 -10  -3 62766.4 2664.67   7
  -5  10   3 58738.2 2372.81   3
  -5  10   3 62790.7 2402.61  10
   5 -10  -2 90267.7 3285.54   7
  -5  10   2 90048.0 2981.51   3
  -5  10   2 94010.5 3037.01  10
   5 -10  -1 16611.3 1285.88   7
  -5  10   1 18105.7 1182.00  10
  -5  10   1 15881.5 1109.88   3
   5 -10   0 3524.67 622.366   7
  -5  10   0 2881.94 490.334  10
  -5  10   0 3373.80 524.234   3
   5 -10   1 2228.90 510.636   7
  -5  10  -1 2869.61 508.833  10
  -5  10  -1 3390.71 508.790   3
   5 -10   2 58801.4 2516.11   7
  -5  10  -2 54521.0 2257.03  10
  -5  10  -2 55712.1 2121.07   3
   5 -10   3 110769. 3809.54   7
  -5  10  -3 121497. 3692.06  10
   5 -10   4 46233.8 2274.42   7
  -5  10  -4 44904.6 2098.03  10
  -5  10  -5 244.951 176.882  11
   5 -10   5 277.517 288.804   7
  -5  10  -6 284.008 194.859  11
   5 -10   6 1002.77 399.913   7
  -5  10  -6 365.833 288.011  10
  -5  10  -7 3113.60 451.101  11
   5 -10   7 2389.76 554.361   7
  -5  10  -7 3164.07 603.143  10
  -5  10  -8 37155.2 1628.97  11
  -5  10  -8 36079.8 1993.08  10
   5 -10   8 38117.4 2076.51   7
   5 -10   9 30630.9 1889.56   7
  -5  10  -9 28080.3 1771.53  10
  -5  10  -9 28433.1 1476.47  11
  -5  10 -10 1476.37 417.780  11
   5 -10  10 1443.45 495.349   7
  -5   9   7 3451.42 608.199   4
   5  -9  -7 2931.13 596.191   7
  -5   9   7 4058.73 604.872  10
   5  -9  -6 23779.1 1628.85   7
  -5   9   6 21881.3 1355.61  10
  -5   9   6 24894.8 1446.71   4
   5  -9  -5 12039.6 1128.02   7
  -5   9   5 11159.2 964.963   3
  -5   9   5 11043.3 920.163  10
  -5   9   5 11627.6 952.409   4
   5  -9  -4 2195.26 490.181   7
  -5   9   4 2286.93 479.361   3
  -5   9   4 2538.05 450.771   4
  -5   9   4 3040.38 485.378  10
   5  -9  -3 11899.0 1036.73   7
  -5   9   3 10120.0 885.848   3
  -5   9   3 11007.2 865.471  10
   5  -9  -2 465.961 296.054   7
  -5   9   2 390.010 270.194  10
  -5   9   2 704.830 318.760   3
   5  -9  -1 17486.0 1228.23   7
  -5   9   1 17472.8 1074.85  10
  -5   9   1 15526.2 1022.31   3
   5  -9   0 12750.1 1050.56   7
  -5   9   0 13648.3 960.103  10
  -5   9   0 13464.6 936.226   3
   5  -9   1 23570.5 1445.90   7
  -5   9  -1 23992.4 1300.31  10
  -5   9  -1 24599.5 1258.77   3
   5  -9   2 59027.1 2420.18   7
  -5   9  -2 60858.1 2230.68  10
  -5   9  -2 57842.7 2058.91   3
   5  -9   3 16717.3 1257.25   7
  -5   9  -3 15944.9 1112.09  10
  -5   9  -4 2291.55 314.187  11
   5  -9   4 1708.40 452.253   7
  -5   9  -4 1607.81 396.298  10
   5  -9   5 11916.8 1053.38   7
  -5   9  -5 11228.9 711.944  11
  -5   9  -5 9626.39 897.367  10
   5  -9   6 15003.4 1185.38   7
  -5   9  -6 15664.9 900.042  11
  -5   9  -6 15730.3 1166.43  10
  -5   9  -7 48495.3 2147.68  10
  -5   9  -7 44452.9 1700.96  11
   5  -9   7 46827.3 2223.46   7
   5  -9   8 79487.6 3052.12   7
  -5   9  -8 79012.6 2511.73  11
   5  -9   9 5418.70 787.558   7
  -5   9  -9 5513.57 634.279  11
  -5   9 -10-167.093 297.322  11
   5  -9  10-104.189 352.962   7
   5  -9  11 3460.01 652.142   6
  -5   9 -11 4297.13 655.017  11
  -5   8   9-542.188 360.855   4
  -5   8   8 34.0265 259.675   4
   5  -8  -8 342.136 294.507   7
   5  -8  -7 12084.1 1131.33   7
  -5   8   7 10229.5 892.841  10
  -5   8   7 9938.95 880.199   4
  -5   8   6 2629.80 470.196   4
   5  -8  -6 3130.30 600.803   7
  -5   8   6 2473.85 450.523  10
  -5   8   6 2122.30 414.203   3
  -5   8   5 77.9891 217.773   4
  -5   8   5 157.833 238.012  10
  -5   8   5 19.7154 224.037   3
   5  -8  -5 413.964 301.710   7
   5  -8  -4 16316.1 1168.11   7
  -5   8   4 15260.5 1057.98   3
  -5   8   4 15335.0 967.554  10
  -5   8   4 15430.0 945.695   4
   5  -8  -3 4284.18 597.523   7
  -5   8   3 3644.72 471.991  10
  -5   8   3 4347.81 549.023   3
  -5   8   3 4674.56 498.064   4
   5  -8  -2 37912.8 1750.76   7
  -5   8   2 37901.1 1523.87  10
  -5   8   2 36064.8 1564.49   3
  -5   8   2 39607.6 1461.84   4
   5  -8  -1 32460.8 1588.59   7
  -5   8   1 33032.6 1396.99  10
  -5   8   1 33361.0 1441.04   3
   5  -8   0 160.725 213.490   7
  -5   8   0 61.2062 164.333  10
  -5   8   0-12.2366 179.349   3
   5  -8   1 3787.25 559.084   7
  -5   8  -1 3642.26 463.584  10
  -5   8  -1 3356.48 454.535   3
  -5   8  -2 2652.59 427.612  10
  -5   8  -2 2490.20 262.681  11
   5  -8   3 23658.5 1420.53   7
  -5   8  -3 24583.8 937.673  11
  -5   8  -3 25912.8 1324.77  10
   5  -8   4 55411.0 2275.71   7
  -5   8  -4 53909.9 1626.63  11
  -5   8  -4 55184.9 2085.90  10
  -5   8  -5 6733.10 545.884  11
  -5   8  -5 6257.80 678.539  10
   5  -8   6 53703.7 2248.11   7
  -5   8  -6 51192.4 1732.66  11
  -5   8  -7 6076.61 590.599  11
   5  -8   7 5681.05 730.742   7
  -5   8  -8 30112.8 1394.97  11
   5  -8   8 31882.6 1761.61   7
   5  -8   9 19449.8 1392.83   7
  -5   8  -9 18318.6 1122.96  11
   5  -8  10 9106.14 872.328   2
  -5   8 -10 9667.12 852.616  11
  -5   8 -11 9589.36 892.726  11
   5  -8  11 9844.95 1020.12   6
   5  -8  12 14777.3 1233.21   6
  -5   7  10 1423.02 503.875   4
   5  -7  -9 8966.29 983.481   7
  -5   7   9 6557.78 775.517   4
  -5   7   8 1818.67 449.715   4
   5  -7  -8 2127.69 518.682   7
   5  -7  -7 25236.2 1524.35   7
  -5   7   7 24669.3 1374.60   3
  -5   7   7 27197.9 1358.05  10
  -5   7   7 25414.0 1359.52   4
   5  -7  -6 56446.6 2323.23   7
  -5   7   6 62084.0 2272.63   3
  -5   7   6 59821.9 2088.12  10
  -5   7   6 59217.3 2092.21   4
   5  -7  -5 29336.9 1546.66   7
  -5   7   5 31216.9 1353.19  10
  -5   7   5 29057.1 1482.77   3
  -5   7   5 29722.0 1318.53   4
  -5   7   4 1502.16 305.342   4
   5  -7  -4 1993.25 415.951   7
  -5   7   4 1433.30 303.128  10
  -5   7   4 950.917 332.471   3
  -5   7   3 1588.88 282.675   4
   5  -7  -3 1338.92 365.932   7
  -5   7   3 1194.78 322.175   3
  -5   7   3 1640.43 291.635  10
   5  -7  -2 4111.31 535.178   7
  -5   7   2 4342.75 446.623  10
  -5   7   2 4478.98 499.696   3
  -5   7   2 3603.60 378.260   4
   5  -7  -1 78663.9 2489.58   7
  -5   7   1 78865.3 2193.61  10
  -5   7   1 73487.3 2251.87   3
   5  -7   0 19516.7 1120.92   7
  -5   7   0 18569.3 918.760  10
  -5   7   0 18201.9 956.196   3
   5  -7   1 851.024 253.611   7
  -5   7  -1 865.933 235.385  10
  -5   7  -1 954.336 242.005   3
  -5   7  -1 914.574 155.524  11
   5  -7   2 16105.0 1062.95   7
  -5   7  -2 16691.5 683.173  11
  -5   7  -2 15182.8 881.282  10
   5  -7   3 13445.2 985.967   7
  -5   7  -3 13968.9 888.809  10
  -5   7  -3 13719.1 656.532  11
   5  -7   4 6831.57 711.685   7
  -5   7  -4 6674.81 490.035  11
  -5   7  -4 6608.83 634.043  10
   5  -7   5 3757.98 549.685   7
  -5   7  -5 3325.62 294.310   8
  -5   7  -6 226.902 170.900  11
   5  -7   6 461.288 251.454   7
  -5   7  -6-19.6025 137.587   8
  -5   7  -7 2550.24 407.527  11
   5  -7   7 2435.78 512.993   7
  -5   7  -7 3037.00 353.185   8
   5  -7   8 12720.9 1070.75   7
  -5   7  -8 13558.6 907.104  11
  -5   7  -8 14782.5 816.707   8
  -5   7  -9 2954.25 496.630  11
   5  -7   9 3660.56 568.256   2
   5  -7   9 3654.59 604.398   7
  -5   7  -9 4031.00 466.401   8
   5  -7  10 3326.07 589.346   6
   5  -7  10 2441.31 487.266   2
  -5   7 -10 4044.99 582.318  11
  -5   7 -10 3680.88 478.082   8
   5  -7  11 10112.8 934.157   2
  -5   7 -11 11822.8 979.936  11
   5  -7  11 11956.5 1060.89   6
  -5   7 -11 12623.9 912.190   8
   5  -7  12-705.470 333.175   6
  -5   7 -12 313.185 317.922   8
  -5   6  10 35875.4 1822.14   4
   5  -6 -10 36946.3 1995.43   7
  -5   6   9 19661.0 1270.79   4
   5  -6  -9 23151.0 1475.19   7
  -5   6   8 26401.5 1385.79   4
   5  -6  -8 29712.9 1614.38   7
  -5   6   8 27271.3 1405.76   3
  -5   6   7 32118.9 1456.76   4
   5  -6  -7 34217.7 1679.05   7
  -5   6   7 31385.5 1517.93   3
   5  -6  -6 999.342 232.856   8
  -5   6   6 1301.85 330.715   4
   5  -6  -6 1340.63 362.935   7
  -5   6   6 1674.66 320.114  10
  -5   6   6 1596.82 382.364   3
  -5   6   5 30482.3 1265.24   4
   5  -6  -5 32189.1 1507.23   7
  -5   6   5 31937.2 1483.53   3
  -5   6   5 33827.7 1297.94  10
   5  -6  -5 32622.5 1132.65   8
  -5   6   4 48905.5 1566.78   4
   5  -6  -4 50402.8 1887.46   7
  -5   6   4 49362.4 1832.87   3
  -5   6   4 49658.3 1584.28  10
   5  -6  -4 49186.9 1423.22   8
   5  -6  -3 81579.7 2499.98   7
  -5   6   3 80202.8 2416.13   3
  -5   6   3 81705.4 2165.52  10
   5  -6  -3 85072.5 2005.17   8
  -5   6   3 83510.7 2133.30   4
   5  -6  -2 147112. 3653.82   7
  -5   6   2 141058. 3224.34  10
  -5   6   2 141779. 3498.06   3
  -5   6   2 148717. 3136.73   4
   5  -6  -1 52152.8 1819.29   7
  -5   6   1 52311.2 1122.63  11
  -5   6   1 51129.5 1522.11  10
  -5   6   1 51659.0 1702.18   3
   5  -6   0 17926.9 988.437   7
  -5   6   0 17036.1 779.297  10
  -5   6   0 17676.0 885.811   3
  -5   6   0 16247.5 564.336  11
   5  -6   1 238.194 192.034   7
  -5   6  -1 39.7407 118.663  10
  -5   6  -1-64.7792 176.971   3
   5  -6   2 17467.9 1038.22   7
  -5   6  -2 17647.7 871.882  10
   5  -6   3 103392. 3008.70   7
   5  -6   4 83408.9 2628.99   7
  -5   6  -5 4968.83 451.324  11
   5  -6   5 5032.89 590.230   7
  -5   6  -6 6011.29 528.648  11
   5  -6   6 7060.24 708.520   7
  -5   6  -7 6509.67 583.254  11
   5  -6   7 6611.00 723.626   7
  -5   6  -7 6930.10 522.089   8
   5  -6   8 10660.3 948.712   7
  -5   6  -8 12205.7 840.691  11
  -5   6  -8 12003.1 754.433   8
  -5   6  -9 20772.1 1168.95  11
   5  -6   9 19110.1 1231.60   2
  -5   6  -9 19649.7 1043.97   8
  -5   6 -10 5365.52 653.426  11
   5  -6  10 5018.50 654.839   2
   5  -6  10 4690.90 640.599   6
  -5   6 -10 4931.35 578.400   8
  -5   6 -11 6159.13 723.629  11
   5  -6  11 3886.34 599.731   2
   5  -6  11 4878.01 666.422   6
  -5   6 -11 5115.79 612.639   8
   5  -6  12 8494.52 904.216   2
  -5   6 -12 9097.43 907.020  11
  -5   6 -12 8530.56 825.758   8
  -5   5  11 27851.0 1623.19   4
   5  -5 -11 29978.7 1780.21   7
  -5   5  10 28071.6 1544.86   4
   5  -5 -10 25566.6 1570.16   7
   5  -5 -10 28064.7 1402.60   8
  -5   5   9 536.788 287.859   4
   5  -5  -9 1286.80 406.881   7
  -5   5   9 676.668 289.353   3
   5  -5  -9 466.904 259.004   8
  -5   5   8 20132.2 1162.52   4
   5  -5  -8 21156.4 1286.44   7
  -5   5   8 24058.8 1264.24   3
   5  -5  -8 23109.1 1110.34   8
   5  -5  -7 565.285 225.659   8
  -5   5   7 369.260 230.000   4
   5  -5  -7 709.314 299.151   7
  -5   5   7 1336.87 351.627   3
  -5   5   6 171414. 3952.12   4
   5  -5  -6 173135. 4266.78   7
  -5   5   6 165817. 4208.61   3
   5  -5  -6 171982. 3790.15   8
  -5   5   5 112917. 2808.32   4
   5  -5  -5 116752. 3131.90   7
  -5   5   5 114788. 3131.45   3
  -5   5   5 113933. 2751.81  10
   5  -5  -5 117826. 2724.28   8
  -5   5   4 8543.13 540.190   4
   5  -5  -4 9143.03 687.591   7
  -5   5   4 7972.76 649.956   3
  -5   5   4 7967.30 508.253  10
   5  -5  -4 8582.20 513.125   8
  -5   5   3 74088.7 1844.74   4
   5  -5  -3 72329.7 2184.23   7
  -5   5   3 75144.5 2201.46   3
  -5   5   3 73561.6 1842.51  10
   5  -5  -3 74324.8 1859.36   8
   5  -5  -2 4750.92 470.136   7
  -5   5   2 4895.14 347.843  10
  -5   5   2 5641.69 501.051   3
   5  -5  -2 4912.30 370.200   8
   5  -5  -1 60634.9 1864.64   7
  -5   5   1 59188.8 1521.84  10
  -5   5   1 62072.9 1809.83   3
  -5   5   1 59858.7 1398.04   4
   5  -5   0 182289. 4091.02   7
  -5   5   0 179954. 3627.50  10
  -5   5   0 176164. 3894.55   3
   5  -5   1 193055. 4317.80   7
  -5   5  -1 187668. 3851.40  10
  -5   5  -1 185716. 4017.10   3
   5  -5   2 108047. 2874.32   7
  -5   5  -2 101729. 2490.84  10
   5  -5   3 92331.6 2638.03   7
   5  -5   4 40747.7 1606.07   7
   5  -5   5 101510. 2936.18   7
   5  -5   6 23271.5 1256.92   7
  -5   5  -7 48273.1 1684.90  11
   5  -5   7 44769.8 1897.41   7
  -5   5  -8 78046.2 2430.17  11
   5  -5   8 80450.2 2700.82   2
  -5   5  -8 83999.0 2377.21   8
  -5   5  -9 313.296 261.271  11
   5  -5   9 183.057 249.740   2
   5  -5   9 598.946 283.742   6
  -5   5  -9 278.048 211.945   8
  -5   5 -10 5687.48 646.214  11
   5  -5  10 7288.19 722.959   6
   5  -5  10 5247.10 688.288   2
  -5   5 -10 6453.64 655.125   8
  -5   5 -11 7224.61 774.432  11
   5  -5  11 6714.73 802.752   2
  -5   5 -11 7208.37 735.340   8
   5  -5  12 3162.02 576.425   2
  -5   5 -12 3614.01 585.517   8
  -5   4  12 14608.7 1193.99   4
   5  -4 -12 17755.1 1345.76   7
   5  -4 -12 14807.0 1123.74   8
  -5   4  11 2010.75 473.989   4
   5  -4 -11 2532.92 542.083   7
   5  -4 -11 3542.28 554.346   8
  -5   4  10 1716.08 437.798   4
   5  -4 -10 1245.84 393.130   7
  -5   4  10 1403.64 344.459   3
   5  -4 -10 1861.06 405.520   8
   5  -4  -9 548.520 228.187   7
  -5   4   9 540.479 253.968   3
   5  -4  -9 527.658 218.770   8
   5  -4  -8 12888.1 935.548   7
  -5   4   8 12856.5 903.078   3
   5  -4  -8 13594.7 826.582   8
   5  -4  -7 70126.4 2303.97   7
  -5   4   7 72159.6 2326.25   3
   5  -4  -7 72253.7 2086.48   8
   5  -4  -6 58330.2 1935.19   7
  -5   4   6 54673.3 1948.82   3
   5  -4  -6 56268.1 1697.99   8
   5  -4  -5 16770.4 907.678   7
  -5   4   5 15608.8 916.973   3
   5  -4  -5 16458.1 771.752   8
   5  -4  -4 12901.1 764.384   7
  -5   4   4 14355.4 831.498   3
  -5   4   4 14927.2 614.560  10
   5  -4  -4 14164.4 681.251   8
   5  -4  -3 1970.42 257.910   8
   5  -4  -3 2088.25 300.523   7
  -5   4   3 1963.11 193.871  10
  -5   4   3 2009.45 313.748   3
   5  -4  -2 141397. 3327.78   7
  -5   4   2 148498. 3377.20   3
  -5   4   2 147150. 2867.82  10
  -5   4   2 146999. 2638.33   5
   5  -4  -2 146874. 3169.75   8
  -5   4   1 406828. 7192.95   4
   5  -4  -1 410370. 7819.26   7
  -5   4   1 403036. 7257.55  10
  -5   4   1 413269. 7785.79   3
   5  -4   0 19962.2 907.844   7
  -5   4   0 19561.3 621.234  10
  -5   4   0 19928.6 842.673   3
   5  -4   1 43347.3 1448.81   7
  -5   4  -1 39693.8 1106.72  10
  -5   4  -1 42593.6 1297.56   3
   5  -4   2 20132.0 968.862   7
  -5   4  -2 19426.1 798.717   3
   5  -4   3 49517.8 1672.46   7
   5  -4   4 93333.5 2613.94   7
   5  -4   5 93886.3 2700.18   7
   5  -4   6 94465.4 2796.77   7
   5  -4   7 28156.2 1418.45   2
   5  -4   8 3871.72 580.047   2
   5  -4   8 4098.97 484.155   6
  -5   4  -9 36124.2 1574.14  11
   5  -4   9 39077.7 1587.70   6
  -5   4  -9 36287.9 1545.72   8
   5  -4  10 26403.1 1548.13   2
  -5   4 -10 23854.7 1346.03  11
  -5   4 -10 28557.3 1424.21   8
   5  -4  11 8221.74 903.997   2
  -5   4 -11 11260.4 944.137  11
  -5   4 -11 9321.38 869.359   8
   5  -4  12 40111.2 2037.64   2
  -5   4 -12 41442.0 1945.81   8
  -5   4 -12 42094.6 1970.74  11
   5  -3 -12 2232.98 501.568   7
   5  -3 -12 1936.96 481.876   8
   5  -3 -11 40349.0 1911.56   7
  -5   3  11 41861.1 1811.11   3
   5  -3 -11 38622.1 1761.31   8
  -5   3  10 16634.7 1072.70   3
   5  -3 -10 18175.2 1097.74   8
  -5   3   9 2211.58 403.521   3
   5  -3  -9 1281.01 356.513   8
   5  -3  -8 8915.01 720.440   7
  -5   3   8 9809.84 769.309   3
   5  -3  -8 9152.51 684.039   8
   5  -3  -7 56.8151 174.588   7
   5  -3  -7 245.227 131.717   1
  -5   3   7 162.852 177.017   3
   5  -3  -7 132.071 183.325   8
   5  -3  -6 54418.7 1728.18   7
  -5   3   6 51948.6 1819.91   3
   5  -3  -6 49033.8 1573.06   8
   5  -3  -5 62244.4 1812.78   7
  -5   3   5 60492.8 1920.02   3
   5  -3  -5 57020.7 1679.70   8
   5  -3  -4 6036.36 461.998   7
  -5   3   4 5440.86 490.312   3
  -5   3   4 5559.67 450.945   9
   5  -3  -4 4917.48 405.594   8
   5  -3  -3 79399.1 2056.76   7
  -5   3   3 84938.4 2210.28   3
  -5   3   3 84814.2 2099.54   9
   5  -3  -3 75913.8 2004.98   8
   5  -3  -2 128117. 2864.37   7
  -5   3   2 132767. 2980.44   3
  -5   3   2 128728. 2877.39   9
  -5   3   2 126743. 2496.77   5
   5  -3  -2 121838. 2853.94   8
   5  -3  -1 4137.88 353.058   7
  -5   3   1 3202.93 323.499   3
  -5   3   1 4252.27 353.574   9
   5  -3   0 19125.1 815.003   7
  -5   3   0 21052.4 818.042   3
  -5   3   0 19710.8 484.316  10
  -5   3   0 20614.2 789.753   9
   5  -3   1 4805.33 409.366   7
  -5   3  -1 6005.00 398.184   3
  -5   3  -1 5399.71 373.925   9
   5  -3   2 72633.1 1997.52   7
  -5   3  -2 74134.7 1816.32   3
  -5   3  -3 306542. 5908.99   3
   5  -3   3 319865. 6299.63   7
   5  -3   4 53817.9 1742.55   7
   5  -3   4 54656.2 1212.77   4
   5  -3   5 240.977 94.4636   4
   5  -3   5 68.5213 149.315   7
   5  -3   6 886.238 312.818   2
   5  -3   6 1178.17 248.259   1
   5  -3   7 3384.41 500.078   2
   5  -3   7 2864.47 362.185   6
   5  -3   8 100914. 3177.59   2
   5  -3   9 37843.8 1858.33   2
  -5   3  -9 40768.0 1689.39  11
  -5   3  -9 41069.7 1696.14   8
   5  -3  10 11376.5 1031.89   2
  -5   3 -10 12869.5 961.279  11
  -5   3 -10 13840.5 998.525   8
   5  -3  11 13541.4 1150.52   2
  -5   3 -11 13723.1 1045.88  11
  -5   3 -11 14866.8 1100.19   8
  -5   3 -12 625.453 319.027  11
   5  -3  12-224.565 292.438   2
   5  -2 -13 4183.58 654.728   8
   5  -2 -12 3698.22 584.470   8
  -5   2  11 7787.99 872.097   6
   5  -2 -11 9662.93 854.757   8
  -5   2  10 44062.8 1839.16   3
   5  -2 -10 45916.1 1821.13   8
  -5   2  10 46828.6 2063.90   6
  -5   2   9 33351.2 1501.68   3
  -5   2   9 33541.0 1635.29   6
   5  -2  -9 33832.0 1444.59   8
  -5   2   8 181.736 217.927   6
  -5   2   8 625.882 263.627   3
   5  -2  -8 261.209 200.508   8
  -5   2   7 5267.21 547.878   3
  -5   2   7 5390.21 570.225   6
  -5   2   7 5603.72 482.148   9
   5  -2  -7 5254.77 431.453   1
   5  -2  -7 5237.71 499.611   8
  -5   2   6 33438.1 1366.33   3
  -5   2   6 32769.1 1370.40   6
  -5   2   6 33011.3 1227.66   9
   5  -2  -6 34107.0 1233.28   8
   5  -2  -6 31521.2 1148.51   1
   5  -2  -5 28609.2 1048.63   7
   5  -2  -5 27439.2 1056.57   1
  -5   2   5 29627.2 1215.68   3
  -5   2   5 28118.3 1193.67   6
  -5   2   5 29166.3 1115.39   9
   5  -2  -5 29570.6 1096.48   8
   5  -2  -4 7158.13 455.698   7
  -5   2   4 7483.90 551.841   3
  -5   2   4 7217.14 507.726   9
   5  -2  -4 7007.89 493.175   8
   5  -2  -3 6833.26 419.423   7
  -5   2   3 6681.04 496.496   3
  -5   2   3 7059.95 491.735   9
  -5   2   3 6970.28 333.418   5
   5  -2  -3 6788.87 478.313   8
   5  -2  -2 72959.3 1779.80   7
  -5   2   2 76851.5 1965.07   3
  -5   2   2 70821.4 1907.69   9
  -5   2   2 74225.0 1716.69   5
   5  -2  -2 78341.6 2000.33   8
   5  -2  -1 48861.0 1289.45   7
  -5   2   1 45559.9 1355.86   3
  -5   2   1 45347.6 1360.59   9
   5  -2   0 1175.33 181.830   7
  -5   2   0 1444.67 209.865   3
  -5   2   0 1262.97 197.452   9
   5  -2   1 28266.6 965.849   7
  -5   2  -1 27763.9 907.188   3
  -5   2  -1 28272.4 947.660   9
   5  -2   2 25819.2 938.206   7
  -5   2  -2 24632.1 817.424   3
  -5   2  -2 23458.8 822.650   9
   5  -2   3 568.789 161.673   7
   5  -2   3 543.193 166.345   1
  -5   2  -3 294.590 116.412   9
  -5   2  -3 763.339 134.383   3
  -5   2  -4 52592.2 1324.18   3
  -5   2  -4 50432.2 1249.10   9
   5  -2   4 53475.8 1307.29   4
   5  -2   4 51320.4 1538.04   1
  -5   2  -5 25484.2 810.948   3
   5  -2   5 26194.9 986.928   1
   5  -2   5 26174.4 855.742   4
   5  -2   6 8382.79 746.956   2
   5  -2   6 9661.61 554.439   6
   5  -2   6 10394.5 578.067   1
   5  -2   6 9761.62 533.915   4
   5  -2   7 63676.1 2353.08   2
   5  -2   7 72330.0 1889.43   4
   5  -2   8 8417.66 832.902   2
   5  -2   8 10948.6 662.188   4
   5  -2   9 118.048 257.489   2
  -5   2  -9-106.288 308.753   8
  -5   2 -10 1710.00 414.386  11
   5  -2  10 1220.83 420.170   2
  -5   2 -10 1793.23 373.739   8
   5  -2  11 5684.70 794.700   2
  -5   2 -11 4874.27 638.290  11
  -5   2 -11 5051.06 688.838   8
  -5   1  13 636.571 351.727   6
   5  -1 -13 570.180 412.699   8
  -5   1  12 598.972 358.446   6
   5  -1 -12 1604.29 464.559   8
  -5   1  11 60431.8 2441.75   6
   5  -1 -11 56342.8 2153.63   8
  -5   1  10 59370.9 2173.58   3
  -5   1  10 61254.9 2353.33   6
   5  -1 -10 59771.2 2123.89   8
  -5   1   9 2367.88 419.125   3
  -5   1   9 2378.39 440.428   6
  -5   1   9 2915.99 380.807   9
   5  -1  -9 2889.15 443.428   8
  -5   1   8 65782.6 2221.76   6
  -5   1   8 63679.2 2130.63   3
   5  -1  -8 65579.5 1749.97   1
  -5   1   8 66506.8 1971.36   9
   5  -1  -8 64539.6 2032.80   8
   5  -1  -7 440.849 220.205   8
  -5   1   7 501.099 239.906   3
  -5   1   7 434.950 232.161   6
  -5   1   7 332.383 187.078   9
   5  -1  -7 396.432 173.109   1
  -5   1   6 173594. 3977.53   3
  -5   1   6 170215. 3952.16   6
  -5   1   6 172991. 3825.00   9
   5  -1  -6 163770. 3648.79   1
   5  -1  -6 169014. 3777.99   8
   5  -1  -5 198922. 4041.53   7
  -5   1   5 205036. 4440.89   3
  -5   1   5 196835. 4342.81   6
  -5   1   5 204167. 4333.74   9
   5  -1  -5 201002. 4202.54   1
   5  -1  -5 196917. 4249.37   8
   5  -1  -4 52743.4 1378.64   7
  -5   1   4 54855.1 1668.29   3
  -5   1   4 53272.7 1604.21   6
  -5   1   4 55210.3 1653.25   9
   5  -1  -4 53508.2 1580.28   1
   5  -1  -4 54986.3 1609.04   8
   5  -1  -3 13611.6 546.956   7
  -5   1   3 13723.4 708.929   3
  -5   1   3 13317.3 713.946   9
  -5   1   3 14672.8 604.364   5
   5  -1  -3 13975.6 720.661   8
   5  -1  -2 65646.1 1531.18   7
  -5   1   2 70180.9 1812.80   3
  -5   1   2 70354.9 1889.71   9
   5  -1  -2 72094.5 1937.29   8
   5  -1  -2 69264.0 1872.35   1
   5  -1  -1 16724.4 524.421   7
  -5   1   1 18388.8 675.441   3
  -5   1   1 17134.6 721.479   9
   5  -1   0 240941. 4533.66   7
  -5   1   0 236215. 4674.21   3
  -5   1   0 247075. 4850.69   9
   5  -1   0 242727. 4909.74   1
   5  -1   1 69013.3 1649.42   7
  -5   1  -1 71193.0 1673.87   3
  -5   1  -1 72404.3 1824.51   9
   5  -1   1 72358.2 1919.81   1
  -5   1  -2 35189.9 973.300   3
   5  -1   2 34092.8 1053.92   7
  -5   1  -2 35911.9 1098.89   9
   5  -1   2 33039.2 1170.21   1
  -5   1  -3 114322. 2345.39   3
  -5   1  -3 115538. 2492.77   9
   5  -1   3 108908. 2675.31   1
   5  -1   4 32830.0 1362.77   2
  -5   1  -4 34614.5 883.072   3
   5  -1   4 33188.5 895.878   6
   5  -1   4 31514.2 1133.77   1
  -5   1  -4 33361.6 961.371   9
   5  -1   4 32187.5 1042.85   4
   5  -1   5 34325.3 1150.17   1
   5  -1   5 33236.0 1105.73   4
   5  -1   6 171.283 140.992   4
   5  -1   6-82.3489 223.724   2
   5  -1   7 1108.56 244.269   4
   5  -1   7 1037.45 368.280   2
   5  -1   8 18167.1 1224.80   2
   5  -1   8 20099.9 976.988   4
   5  -1   9 10169.0 967.349   2
  -5   1  -9 9139.31 814.223   8
  -5   1 -10 1147.16 388.686  11
   5  -1  10 953.799 428.673   2
  -5   1 -10 1674.09 414.216   8
   5  -1  11 198.708 352.559   2
  -5   1 -11 98.0430 305.427   8
  -5   0  13 16587.0 1340.00   6
   5   0 -13 19346.3 1312.16   8
  -5   0  12 52411.5 2346.82   6
   5   0 -12 51813.4 2122.15   8
  -5   0  11 30684.2 1665.91   6
   5   0 -11 32567.0 1567.72   8
  -5   0  10 5364.19 507.094   9
  -5   0  10 3811.92 543.120   6
   5   0 -10 5614.61 610.948   8
  -5   0   9 32630.8 1488.69   3
  -5   0   9 30365.4 1482.66   6
  -5   0   9 35365.2 1372.48   9
   5   0  -9 34015.0 1433.75   8
  -5   0   8 58138.1 2013.31   3
   5   0  -8 58185.5 1638.45   1
  -5   0   8 57650.0 2015.60   6
  -5   0   8 59362.7 1869.28   9
   5   0  -8 57200.1 1883.23   8
  -5   0   7 125696. 3248.31   3
   5   0  -7 124349. 2903.91   1
  -5   0   7 129188. 3245.15   6
  -5   0   7 127909. 3140.22   9
   5   0  -7 126215. 3122.53   8
  -5   0   6 215423. 4772.03   3
   5   0  -6 215787. 4510.05   1
  -5   0   6 215246. 4685.01   6
  -5   0   6 214028. 4679.04   9
   5   0  -6 218755. 4643.78   8
  -5   0   5 4643.82 461.198   3
   5   0  -5 5111.65 430.630   1
  -5   0   5 5566.15 456.992   6
  -5   0   5 4675.30 453.354   9
   5   0  -5 4952.18 456.615   8
   5   0  -4 1093.03 233.686   8
   5   0  -4 929.897 135.794   7
  -5   0   4 1347.76 245.926   3
  -5   0   4 1073.77 212.109   6
  -5   0   4 648.480 196.777   9
   5   0  -4 586.909 184.812   1
   5   0  -3 4218.59 224.290   7
   5   0  -3 4288.16 222.428  10
  -5   0   3 4257.35 379.260   3
  -5   0   3 4221.62 395.171   9
  -5   0   3 3422.28 310.926   6
   5   0  -3 4337.26 379.628   1
   5   0  -3 3827.84 390.725   8
   5   0  -2 146584. 2618.80   7
   5   0  -2 143188. 2631.61  10
  -5   0   2 142710. 3209.09   9
  -5   0   2 145435. 3098.16   3
   5   0  -2 145712. 3334.95   8
   5   0  -1 336746. 5891.72   7
  -5   0   1 344156. 6376.87   3
  -5   0   1 338766. 6562.27   9
  -5   0   1 342480. 6567.49   5
   5   0  -1 328691. 5985.04  10
  -5   0   0 41203.2 1141.24   3
   5   0   0 41335.6 1008.03  10
  -5   0   0 38641.3 1263.96   9
   5   0   0 41205.8 1334.80   1
  -5   0  -1 11269.5 469.569   3
   5   0   1 10481.0 474.892  10
   5   0   1 11438.6 635.316   1
  -5   0  -1 10158.6 563.391   9
   5   0   2 3431.98 382.884   2
  -5   0  -2 4201.37 249.816   3
   5   0   2 3474.50 355.636   1
  -5   0  -2 3987.55 338.477   9
   5   0   3 4631.14 475.537   2
   5   0   3 4077.61 382.969   1
  -5   0  -3 4698.31 354.102   9
   5   0   4 43514.5 1647.34   2
   5   0   4 47275.1 1447.01   1
  -5   0  -4 47815.8 1281.71   9
   5   0   4 44411.2 1403.94   4
   5   0   5 78619.2 2493.51   2
   5   0   5 86006.8 2141.10   1
   5   0   5 80849.3 2167.24   4
   5   0   6 9606.82 806.882   2
   5   0   6 9996.04 660.008   4
   5   0   7 22376.4 1323.11   2
   5   0   7 23989.3 1099.12   4
   5   0   8 295.120 251.909   4
   5   0   8 262.834 278.334   2
   5   0   9 18646.1 1345.64   2
  -5   0  -9 15782.4 1116.18   8
   5   0   9 18216.2 1061.68   4
   5   0  10 2727.04 581.075   2
  -5   0 -10 3845.60 557.785  11
   5   1 -13 7572.16 826.282   8
  -5  -1  13 9507.97 1017.18   6
   5   1 -12 4202.74 632.673   8
  -5  -1  12 3214.36 580.678   6
  -5  -1  11 11090.2 966.921   6
   5   1 -11 11149.2 903.442   8
  -5  -1  10 34838.4 1661.92   6
  -5  -1  10 37628.8 1482.71   9
   5   1 -10 39061.0 1630.63   8
  -5  -1   9 11777.2 874.876   6
  -5  -1   9 13203.4 824.167   9
   5   1  -9 11107.1 815.236   8
   5   1  -8 46293.7 1449.22   1
  -5  -1   8 47404.0 1784.53   3
  -5  -1   8 46965.8 1741.25   6
  -5  -1   8 46561.1 1680.27   9
   5   1  -8 46557.1 1666.61   8
  -5  -1   7 69507.2 2201.13   3
   5   1  -7 71102.0 1942.75   1
  -5  -1   7 70105.7 2131.63   6
  -5  -1   7 71547.6 2175.67   9
   5   1  -7 71020.7 2115.22   8
   5   1  -6 1552.93 282.579   8
   5   1  -6 1810.99 272.170   1
  -5  -1   6 1337.54 281.178   3
  -5  -1   6 2006.86 305.512   6
  -5  -1   6 1891.06 320.109   9
  -5  -1   5 72495.6 2072.18   3
   5   1  -5 71179.4 1972.66   1
  -5  -1   5 70014.4 1920.25   6
  -5  -1   5 71990.7 2091.01   9
   5   1  -5 66493.4 1990.14   8
   5   1  -4 45392.9 993.527   7
  -5  -1   4 42929.1 1448.34   3
   5   1  -4 44155.6 1197.07  10
   5   1  -4 45134.3 1458.08   1
  -5  -1   4 43106.4 1321.16   6
  -5  -1   4 42795.1 1491.44   9
   5   1  -4 43226.7 1494.16   8
  -5  -1   3 211515. 4374.87   3
   5   1  -3 213873. 4471.91   1
   5   1  -3 203514. 4018.83  10
  -5  -1   3 207944. 4162.85   6
  -5  -1   3 221694. 4554.44   9
  -5  -1   3 213113. 4415.23   5
   5   1  -3 205914. 4543.30   8
  -5  -1   2 519251. 9642.85   3
   5   1  -2 523887. 9366.48  10
   5   1  -2 536343. 9876.57   1
  -5  -1   2 517819. 9409.37   6
  -5  -1   2 539485. 9883.34   9
  -5  -1   2 526608. 9859.35   5
  -5  -1   1 39324.5 1145.06   3
   5   1  -1 38310.9 1149.20   2
   5   1  -1 37868.7 1035.91  10
   5   1  -1 37524.2 1320.22   1
  -5  -1   1 36795.4 1283.25   9
  -5  -1   1 39102.1 1356.57   5
  -5  -1   0 17916.9 652.697   3
   5   1   0 18453.0 781.801   2
   5   1   0 17680.0 855.947   1
   5   1   0 17654.7 666.086  10
  -5  -1   0 17609.6 813.091   9
  -5  -1   0 18231.2 884.288   5
  -5  -1  -1 38553.5 965.412   3
   5   1   1 40067.9 1320.71   2
   5   1   1 35858.0 1295.47   1
  -5  -1  -1 38090.2 1258.46   9
   5   1   1 36905.0 1135.58  10
   5   1   2 121850. 2938.54   2
   5   1   2 116604. 2827.39   1
   5   1   2 116742. 2697.64  10
  -5  -1  -2 114897. 2704.71   9
   5   1   3 379908. 7787.89   2
   5   1   3 390356. 7574.74   1
   5   1   3 391164. 7562.07  10
  -5  -1  -3 398888. 7418.00   9
   5   1   4 106556. 3004.80   2
   5   1   4 117261. 2769.18   1
  -5  -1  -4 113865. 2588.55   9
   5   1   4 112021. 2817.22   4
   5   1   5 404.559 217.544   4
   5   1   5 445.318 235.051   2
   5   1   5 535.846 178.289   1
   5   1   6 1310.57 325.623   4
   5   1   6 428.076 275.589   2
   5   1   7 13655.5 1050.52   2
   5   1   7 14865.1 927.612   4
   5   1   8 73035.1 2781.90   2
   5   1   8 79569.3 2500.81   4
  -5  -1  -9 42253.8 1936.00   8
   5   1   9 45256.1 1869.69   4
   5   1   9 45022.0 2167.69   2
   5   1  10 4789.09 788.427   2
  -5  -1 -10 4233.83 643.461   8
   5   2 -13 1655.22 444.130   8
  -5  -2  13 2272.68 535.396   6
  -5  -2  12 9540.17 941.828   6
   5   2 -12 9065.14 857.461   8
  -5  -2  11 37290.7 1789.43   6
   5   2 -11 34923.9 1637.59   8
   5   2 -10 3678.19 524.237   8
  -5  -2  10 3533.05 529.339   6
  -5  -2  10 3161.75 465.805   9
  -5  -2   9 6915.70 655.422   6
  -5  -2   9 7422.28 663.664   9
   5   2  -9 6970.57 655.690   8
   5   2  -9 7566.07 534.654   1
   5   2  -8 8750.68 581.416   1
  -5  -2   8 8080.17 672.647   6
  -5  -2   8 8538.17 703.134   9
   5   2  -8 8386.35 688.342   8
   5   2  -7 11048.6 671.347   1
  -5  -2   7 11790.1 751.155   6
  -5  -2   7 12649.7 817.537   9
   5   2  -7 11790.4 769.260   8
   5   2  -6 123943. 3009.65   1
  -5  -2   6 122182. 2998.86   6
  -5  -2   6 124555. 3198.47   9
   5   2  -6 129186. 3150.83   8
  -5  -2   5 24838.9 1089.07   3
   5   2  -5 23512.7 1024.06   1
   5   2  -5 23628.3 905.986  10
  -5  -2   5 23503.5 956.763   6
  -5  -2   5 23351.8 1099.99   9
   5   2  -5 23941.3 1087.63   8
   5   2  -4 11069.9 328.740   2
  -5  -2   4 10527.9 667.405   3
   5   2  -4 11113.9 686.853   1
   5   2  -4 10609.0 556.517  10
  -5  -2   4 10809.5 569.540   6
  -5  -2   4 11029.7 720.586   9
   5   2  -4 9980.42 693.553   8
   5   2  -3-39.4817 170.451   8
  -5  -2   3 33.4379 131.231   3
   5   2  -3 349.999 179.041   1
   5   2  -3 530.070 140.755  10
   5   2  -3 236.138 77.8874   2
  -5  -2   3 78.6495 81.2360   6
  -5  -2   3-63.2722 165.534   9
  -5  -2   3 331.836 160.334   5
  -5  -2   2 5508.72 419.109   3
   5   2  -2 6327.69 370.099   2
   5   2  -2 7402.45 558.869   1
   5   2  -2 6577.55 415.950  10
  -5  -2   2 6164.26 337.120   6
  -5  -2   2 6662.18 538.818   9
  -5  -2   2 6784.91 544.120   5
   5   2  -1 74441.0 1867.36   2
   5   2  -1 73997.2 2132.20   1
   5   2  -1 76313.1 1879.61  10
  -5  -2   1 77196.5 2128.17   9
  -5  -2   1 77121.4 2218.71   5
   5   2   0 60251.8 1681.66   2
   5   2   0 59452.4 1828.07   1
   5   2   0 61036.8 1641.09  10
  -5  -2   0 59082.5 1789.55   9
  -5  -2   0 60083.7 1911.67   5
   5   2   1 13270.6 723.372   2
   5   2   1 11580.5 715.723   1
   5   2   1 12504.1 660.747  10
  -5  -2  -1 12185.0 696.401   9
  -5  -2  -1 13029.6 803.501   5
   5   2   2 83718.3 2362.84   2
   5   2   2 88111.3 2357.19   1
   5   2   2 86844.8 2277.33  10
  -5  -2  -2 85391.0 2260.32   9
  -5  -2  -2 87771.9 2529.02   5
   5   2   3 29632.0 1175.76   1
   5   2   3 26772.2 1233.25   2
   5   2   3 29184.8 1198.72  10
  -5  -2  -3 29903.1 1120.53   9
   5   2   4 25706.6 1273.67   2
   5   2   4 25977.7 1191.29  10
  -5  -2  -4 26880.7 1029.59   9
   5   2   4 27310.9 1109.54   1
   5   2   5 30560.0 1478.57   2
   5   2   5 31999.4 1389.94   4
   5   2   6 11455.3 931.955   2
   5   2   6 10565.8 814.192   4
   5   2   7 53945.0 2021.65   4
   5   2   7 50716.4 2194.16   2
   5   2   8 26247.8 1405.47   4
   5   2   8 24156.6 1536.98   2
   5   2   9 6342.95 740.337   4
   5   2   9 5629.00 794.425   2
  -5  -2  -9 5825.47 721.841   8
   5   3 -13 107.792 337.772   8
  -5  -3  13-143.216 266.796   6
   5   3 -12 395.885 290.325   8
  -5  -3  12 19.0285 301.959   6
  -5  -3  11 24295.3 1412.97   6
   5   3 -11 23574.1 1338.51   8
  -5  -3  10 20117.2 1212.16   6
  -5  -3  10 21828.0 1213.79   9
   5   3 -10 20425.0 1182.87   8
   5   3  -9 64.8008 264.039   8
   5   3  -9 152.466 181.148   1
  -5  -3   9 539.272 290.237   6
  -5  -3   9 173.476 233.409   9
  -5  -3   8 6231.13 578.539   6
  -5  -3   8 5827.37 611.543   9
   5   3  -8 6283.91 600.446   8
   5   3  -8 6053.35 519.035   1
  -5  -3   7 13887.2 816.029   6
  -5  -3   7 12654.8 860.384   9
   5   3  -7 12124.4 807.153   8
   5   3  -7 12752.0 763.072   1
   5   3  -6 3294.96 444.785   8
   5   3  -6 3809.59 391.230  10
  -5  -3   6 4055.49 424.688   6
  -5  -3   6 3512.68 449.510   9
   5   3  -6 4023.67 435.965   1
   5   3  -5 38280.2 1403.60   1
   5   3  -5 35477.0 1249.16  10
  -5  -3   5 33685.8 1193.80   6
  -5  -3   5 33594.6 1408.81   9
   5   3  -5 35046.9 1409.30   8
   5   3  -4 1334.12 309.998   8
   5   3  -4 1799.78 271.658  10
  -5  -3   4 2114.38 258.302   6
  -5  -3   4 1848.57 330.639   9
   5   3  -4 1605.07 306.384   1
   5   3  -3 11826.2 753.069   1
   5   3  -3 12666.1 671.157  10
  -5  -3   3 12512.3 557.634   6
  -5  -3   3 13816.4 834.020   9
  -5  -3   3 12807.7 797.882   5
   5   3  -3 12310.7 448.607   2
   5   3  -2 108045. 2871.70   1
   5   3  -2 109415. 2667.45  10
  -5  -3   2 116710. 2315.93   6
  -5  -3   2 110087. 2884.50   9
  -5  -3   2 109714. 2949.94   5
   5   3  -2 113155. 2411.15   2
   5   3  -1 18477.7 761.563   2
   5   3  -1 17284.3 925.761   1
   5   3  -1 17788.9 835.407  10
  -5  -3   1 19789.0 964.574   9
  -5  -3   1 18226.8 1008.50   5
   5   3   0 1333.94 233.577   2
   5   3   0 1459.85 251.340  10
  -5  -3   0 1410.43 270.037   9
   5   3   0 830.842 231.963   1
  -5  -3   0 709.524 253.419   5
   5   3   1 12499.3 772.511   1
   5   3   1 12172.4 723.611   2
   5   3   1 13670.8 759.498  10
  -5  -3  -1 13181.1 763.345   9
  -5  -3  -1 12386.0 836.026   5
   5   3   2 476.377 204.324   2
   5   3   2 166.839 172.488  10
   5   3   2 261.640 177.218   1
  -5  -3  -2 265.815 190.376   9
  -5  -3  -2 446.652 231.913   5
   5   3   3 33310.2 1439.93   2
   5   3   3 36141.8 1435.32  10
  -5  -3  -3 34832.6 1308.84   9
  -5  -3  -3 34306.7 1543.25   5
   5   3   3 34156.3 1339.10   1
   5   3   4 13696.7 904.200  10
  -5  -3  -4 14214.2 985.456   5
   5   3   4 15245.1 841.088   1
   5   3   4 16369.2 1031.20   2
   5   3   5 12348.4 888.134  10
  -5  -3  -5 11665.4 938.400   5
   5   3   5 10307.3 878.031   2
  -5  -3  -6 17508.1 1196.26   5
   5   3   6 18373.3 1234.07   2
  -5  -3  -7 19163.5 1278.87   5
   5   3   7 16304.0 1215.79   2
   5   3   8 7136.82 848.735   2
  -5  -3  -8 6284.71 754.475   5
  -5  -3  -8 5636.52 731.798   8
  -5  -3  -9 39943.9 2008.81   5
  -5  -4  13 7496.16 877.677   6
   5   4 -13 7391.33 825.747   8
  -5  -4  12 21078.7 1404.24   6
   5   4 -12 19799.9 1276.64   8
  -5  -4  11 41508.6 1893.74   6
   5   4 -11 39222.2 1785.25   8
   5   4 -10-374.548 352.988   8
  -5  -4  10 77.1485 220.531   6
  -5  -4  10 13.9860 156.788   9
  -5  -4   9 12580.5 905.129   6
  -5  -4   9 13363.5 956.708   9
   5   4  -9 13589.8 822.138   1
   5   4  -9 12322.0 884.118   8
  -5  -4   8 10718.4 777.663   6
  -5  -4   8 10906.5 848.447   9
   5   4  -8 10037.1 713.998   1
   5   4  -8 9905.09 780.461   8
   5   4  -7 35802.2 1406.17  10
  -5  -4   7 33541.7 1356.92   6
  -5  -4   7 34141.1 1515.89   9
   5   4  -7 32423.9 1357.09   1
   5   4  -7 33451.7 1449.15   8
   5   4  -6 161576. 3792.95  10
  -5  -4   6 163164. 3690.44   6
  -5  -4   6 165912. 4060.03   9
   5   4  -6 153521. 3817.99   1
   5   4  -6 160609. 3945.27   8
   5   4  -5 24351.8 1099.10  10
  -5  -4   5 25817.3 1014.67   6
  -5  -4   5 26948.9 1281.56   9
   5   4  -5 24582.8 1213.84   8
   5   4  -5 24644.6 1163.32   1
   5   4  -4 148.493 134.089  10
  -5  -4   4 79.6965 110.983   6
   5   4  -4 120.148 204.002   1
  -5  -4   4 77.1701 191.014   9
   5   4  -3 339.536 175.233  10
  -5  -4   3 149.651 97.0867   6
   5   4  -3 33.5271 201.649   1
  -5  -4   3 251.860 190.917   9
  -5  -4   3 23.9731 170.379   5
   5   4  -2 9932.10 662.870  10
  -5  -4   2 8158.54 656.285   9
  -5  -4   2 8619.34 708.954   5
   5   4  -2 8760.71 464.691   2
   5   4  -2 8941.64 689.991   1
   5   4  -1 96475.7 2592.43  10
  -5  -4   1 98314.9 2704.99   9
  -5  -4   1 94963.4 2831.65   5
   5   4  -1 101064. 2369.21   2
   5   4  -1 95643.2 2696.93   1
   5   4   0 52849.2 1766.32  10
  -5  -4   0 53156.8 1803.83   9
  -5  -4   0 55517.3 1978.89   5
   5   4   0 52502.8 1819.39   1
   5   4   0 52348.1 1634.49   2
   5   4   1 810.129 230.231   2
   5   4   1 666.427 226.777  10
   5   4   1 796.107 260.730   1
  -5  -4  -1 816.963 249.672   9
  -5  -4  -1 561.269 259.662   5
   5   4   2 3473.19 448.691   2
   5   4   2 3251.73 434.155   1
   5   4   2 3139.67 421.015  10
  -5  -4  -2 3841.99 440.024   9
  -5  -4  -2 3700.09 506.339   5
   5   4   3 4978.78 558.130  10
  -5  -4  -3 5669.36 541.895   9
   5   4   3 5423.07 541.461   1
  -5  -4  -3 4262.39 578.650   5
   5   4   3 5032.41 570.273   2
   5   4   4 4787.76 609.393   2
   5   4   4 5121.53 583.919  10
  -5  -4  -4 4994.54 631.244   5
   5   4   5 10989.6 913.116  10
  -5  -4  -5 12400.0 1004.18   5
   5   4   5 12469.4 990.825   2
   5   4   6 1098.31 386.027   2
  -5  -4  -6 1068.18 369.324   5
   5   4   7 4595.96 704.338   2
  -5  -4  -7 3994.87 627.127   5
  -5  -4  -8 1510.54 418.983   5
  -5  -4  -8 136.326 316.945   8
   5   5 -13 3657.87 566.961   8
  -5  -5  13 6618.98 814.831   6
   5   5 -12 4372.85 630.607   8
  -5  -5  12 5089.53 680.327   6
   5   5 -11 2775.88 512.339   8
  -5  -5  11 3117.31 534.891   6
  -5  -5  11 1936.98 457.686   9
  -5  -5  10 80945.2 2695.90   6
  -5  -5  10 80129.2 2713.41   9
   5   5 -10 84287.4 2461.00   1
   5   5 -10 74364.0 2589.09   8
   5   5  -9 39714.6 1690.65  10
  -5  -5   9 38384.2 1656.46   6
  -5  -5   9 40138.5 1780.43   9
   5   5  -9 40048.6 1592.08   1
   5   5  -9 41348.3 1730.65   8
  -5  -5   8 16320.8 975.424   6
  -5  -5   8 17167.2 1107.16   9
   5   5  -8 16470.0 1015.92  10
   5   5  -8 15364.8 951.538   1
   5   5  -8 17198.3 1056.87   8
   5   5  -7 43198.8 1686.29  10
  -5  -5   7 42584.9 1578.73   6
  -5  -5   7 44763.1 1831.12   9
   5   5  -7 43871.3 1694.62   1
   5   5  -7 43391.4 1732.19   8
   5   5  -6 5261.94 557.587  10
  -5  -5   6 7541.00 570.211   6
  -5  -5   6 6705.89 690.246   9
   5   5  -6 5530.70 568.243   1
   5   5  -6 6254.13 635.319   8
   5   5  -5 54877.0 1889.66  10
  -5  -5   5 55691.4 1662.16   6
  -5  -5   5 56001.6 2047.84   9
   5   5  -5 56998.7 1971.31   1
  -5  -5   4 31799.1 1437.89   9
   5   5  -4 30994.5 1337.49  10
   5   5  -4 29082.6 1345.27   1
   5   5  -3 46789.7 1712.82  10
  -5  -5   3 50109.6 1850.99   9
   5   5  -3 47450.8 1787.04   1
   5   5  -2 120984. 3149.98  10
  -5  -5   2 115155. 3196.23   9
  -5  -5   2 119025. 3345.48   5
   5   5  -2 120573. 3239.53   1
   5   5  -1 8530.10 688.594  10
  -5  -5   1 9572.26 750.103   9
  -5  -5   1 9367.95 812.541   5
   5   5  -1 9812.93 754.660   1
   5   5  -1 9966.73 599.408   2
   5   5   0 11854.3 821.198  10
  -5  -5   0 10539.0 784.000   9
  -5  -5   0 11018.5 866.721   5
   5   5   0 10408.8 794.737   1
   5   5   0 10216.4 674.837   2
   5   5   1 22166.8 1175.65  10
  -5  -5  -1 20966.6 1125.40   9
  -5  -5  -1 21360.5 1246.08   5
   5   5   1 22473.0 1180.85   1
   5   5   1 23556.6 1128.84   2
   5   5   2 5019.94 578.818  10
  -5  -5  -2 4486.85 523.356   9
   5   5   2 5386.10 583.423   1
  -5  -5  -2 5467.97 652.568   5
   5   5   2 4709.49 549.573   2
   5   5   3 41332.2 1786.59  10
  -5  -5  -3 41508.3 1643.15   9
   5   5   3 45764.9 1722.46   1
  -5  -5  -3 42953.3 1904.94   5
   5   5   3 39980.8 1742.31   2
   5   5   4 27229.5 1465.36  10
  -5  -5  -4 28696.2 1545.44   5
   5   5   4 26487.0 1456.81   2
   5   5   5-90.1345 261.303   2
   5   5   5 320.096 309.007  10
  -5  -5  -5 421.410 270.041   5
   5   5   6 56.7351 389.029   2
  -5  -5  -6 435.008 275.636   5
  -5  -5  -7-293.528 266.502   5
   5   6 -12 10588.1 994.484  10
  -5  -6  12 11609.1 1022.17   6
   5   6 -12 11578.9 1001.17   8
   5   6 -11 63457.4 2472.35  10
  -5  -6  11 62353.5 2442.81   6
  -5  -6  11 66157.8 2466.67   9
   5   6 -11 66803.3 2462.84   8
   5   6 -10 2745.82 504.549   8
   5   6 -10 1902.58 401.665   1
   5   6 -10 2981.74 535.272  10
  -5  -6  10 2443.89 457.930   6
  -5  -6  10 3517.94 558.845   9
   5   6  -9 1023.73 360.980   8
   5   6  -9 902.793 292.625   1
   5   6  -9 981.093 344.664  10
  -5  -6   9 527.332 285.222   6
  -5  -6   9 1641.45 403.269   9
   5   6  -8 5294.43 618.501  10
  -5  -6   8 6111.31 600.651   6
  -5  -6   8 6840.67 739.739   9
   5   6  -8 5838.04 633.669   1
   5   6  -8 6761.16 683.618   8
   5   6  -7-135.934 249.393   8
   5   6  -7 250.789 249.445   1
   5   6  -7 79.8622 222.228  10
  -5  -6   7 312.978 197.963   6
  -5  -6   7-77.4333 221.712   9
   5   6  -6 68500.7 2326.24  10
  -5  -6   6 72105.3 2072.10   6
  -5  -6   6 67838.0 2431.76   9
   5   6  -6 64938.9 2299.28   1
   5   6  -5 101823. 2958.99  10
  -5  -6   5 102062. 3079.10   9
   5   6  -5 95839.2 2936.24   1
   5   6  -4 12973.5 913.673  10
  -5  -6   4 12236.5 925.571   9
   5   6  -4 13700.2 952.252   1
   5   6  -3 6238.88 623.641  10
  -5  -6   3 6051.66 652.781   9
   5   6  -3 6761.65 672.638   1
   5   6  -2 4446.08 558.551   1
   5   6  -2 5141.71 586.734  10
  -5  -6   2 5244.77 601.719   9
  -5  -6   2 4926.00 622.507   5
   5   6  -1 50179.0 1926.91  10
  -5  -6   1 51411.3 1956.91   9
  -5  -6   1 48575.7 2041.57   5
   5   6  -1 48708.3 1914.98   1
   5   6   0 56619.5 2089.24  10
  -5  -6   0 53408.4 2028.23   9
  -5  -6   0 55153.2 2201.03   5
   5   6   0 54634.3 2050.76   1
   5   6   1 10259.8 863.988  10
  -5  -6  -1 8600.19 762.021   9
   5   6   1 10260.1 825.350   1
  -5  -6  -1 10658.9 923.117   5
   5   6   2 67708.8 2435.70  10
  -5  -6  -2 65595.2 2284.42   9
   5   6   2 66731.7 2312.79   1
  -5  -6  -2 67965.4 2539.28   5
   5   6   3 14625.6 1070.50  10
  -5  -6  -3 11671.1 1001.34   5
   5   6   4 6914.40 749.515  10
  -5  -6  -4 6594.98 766.412   5
   5   6   5 38187.5 1894.01  10
  -5  -6  -5 35577.3 1863.30   5
   5   7 -12 4293.38 690.469  10
  -5  -7  12 4454.39 666.170   6
   5   7 -11-159.446 280.482  10
  -5  -7  11 538.324 301.270   6
  -5  -7  11-119.957 219.942   9
   5   7 -10 4430.70 639.151  10
  -5  -7  10 4150.07 584.005   6
  -5  -7  10 3217.07 570.825   9
   5   7  -9 3001.66 495.098   1
   5   7  -9 3222.60 568.618  10
  -5  -7   9 3921.52 551.657   6
  -5  -7   9 2884.97 555.047   9
   5   7  -8 2452.66 447.460   1
   5   7  -8 2266.05 482.121  10
  -5  -7   8 2311.06 399.135   6
  -5  -7   8 2934.58 531.949   9
   5   7  -7 52652.6 2098.56  10
  -5  -7   7 55506.8 2240.39   9
   5   7  -7 48220.5 2003.64   1
   5   7  -6 19414.3 1210.05  10
  -5  -7   6 21012.3 1304.47   9
   5   7  -6 18677.4 1184.97   1
   5   7  -5 100.068 242.705   1
   5   7  -5-96.3565 245.673  10
  -5  -7   5-250.016 317.806   9
   5   7  -4 1199.47 382.032   1
   5   7  -4 1046.17 308.714  10
  -5  -7   4 1227.32 369.545   9
   5   7  -3-16.6080 266.148   1
   5   7  -3 139.585 255.123  10
  -5  -7   3 457.859 275.189   9
   5   7  -2 50585.7 2059.43  10
  -5  -7   2 54717.9 2139.79   9
   5   7  -2 53029.3 2103.47   1
   5   7  -1 48670.9 2018.99  10
  -5  -7   1 49185.5 2027.02   9
   5   7  -1 51018.4 2048.68   1
  -5  -7   0 26588.2 1422.44   9
   5   7   0 24699.9 1385.72   1
  -5  -7   0 25141.3 1489.64   5
   5   7   0 25053.6 1408.70  10
   5   7   1 1475.45 379.365   1
   5   7   1 2052.72 431.307  10
  -5  -7  -1 1966.99 421.158   9
  -5  -7  -1 1225.74 392.004   5
   5   7   2 431.035 280.652  10
  -5  -7  -2 506.961 271.559   9
  -5  -7  -2-122.852 280.204   5
   5   7   3 7937.21 845.596  10
  -5  -7  -3 6864.30 821.769   5
   5   7   4 31953.1 1752.05  10
  -5  -7  -4 33435.2 1801.49   5
   5   8 -11 15488.1 1203.71  10
  -5  -8  11 14169.7 1091.25   6
   5   8 -10 4949.60 695.206  10
  -5  -8  10 4684.74 632.480   6
  -5  -8  10 4755.91 663.854   9
   5   8  -9-85.9122 298.207  10
  -5  -8   9 497.776 290.806   9
   5   8  -8 755.780 366.791  10
   5   8  -8 525.571 344.283   1
  -5  -8   8 484.156 346.203   9
   5   8  -7-81.6438 282.760   1
   5   8  -7 264.223 284.177  10
  -5  -8   7 384.377 327.394   9
   5   8  -6 31035.9 1638.27  10
   5   8  -6 30715.4 1603.48   1
  -5  -8   6 30882.6 1681.63   9
   5   8  -5 15544.4 1146.94  10
  -5  -8   5 18749.2 1270.54   9
   5   8  -5 16617.2 1164.21   1
   5   8  -4 613.822 354.551   1
   5   8  -4 251.756 260.606  10
  -5  -8   4 71.8375 321.403   9
   5   8  -3 9228.51 889.338  10
  -5  -8   3 8971.62 875.676   9
   5   8  -3 7981.33 818.592   1
   5   8  -2 12580.3 1016.23  10
  -5  -8   2 11854.6 1011.84   9
   5   8  -2 11816.8 992.404   1
   5   8  -1 803.930 319.465  10
   5   8  -1 587.383 341.700   1
  -5  -8   1 724.680 340.094   9
   5   8   0 11759.5 1022.56  10
  -5  -8   0 12621.7 1033.30   9
   5   8   1-56.0575 276.891  10
  -5  -8  -1 382.627 297.715   9
   5   8   2 12271.8 1060.77  10
  -5  -8  -2 10485.7 1036.43   5
   5   9  -9 12118.9 1098.86  10
   5   9  -8 1457.66 426.413  10
  -5  -9   8 1328.50 466.921   9
   5   9  -7 1794.61 462.884  10
  -5  -9   7 2910.97 590.721   9
   5   9  -6 1208.25 396.317  10
  -5  -9   6 1331.85 436.935   9
   5   9  -5 2752.40 530.551  10
  -5  -9   5 1948.78 483.473   9
   5   9  -4 4873.31 690.422  10
  -5  -9   4 4854.75 688.450   9
   5   9  -3 626.756 355.890  10
  -5  -9   3 214.935 256.489   9
   5   9  -2 5823.11 751.304  10
  -5  -9   2 6938.24 828.542   9
   5   9  -1 12059.4 1059.59  10
  -5  -9   1 10394.6 987.785   9
  -6  12   2 4547.20 687.631   3
   6 -12  -1-160.434 306.692   7
  -6  12   1 161.461 343.338   3
   6 -12   0 3080.12 673.612   7
  -6  12   0 2004.09 539.659   3
   6 -12   1-68.5561 321.906   7
  -6  12  -1 563.310 299.004  10
  -6  12  -1 501.541 350.825   3
   6 -12   2-63.8467 353.166   7
  -6  12  -2 39.5723 299.014  10
  -6  12  -2 65.6815 296.034   3
   6 -12   3 39128.6 2255.51   7
  -6  12  -3 38361.6 1995.19  10
  -6  12  -3 37527.2 1927.54   3
   6 -12   4 19167.9 1572.25   7
  -6  12  -4 21179.4 1468.51  10
  -6  12  -4 19324.7 1358.23   3
   6 -12   5 1220.09 462.409   7
  -6  12  -5 1379.38 435.453   3
   6 -12   6-93.9792 329.299   7
  -6  12  -6-57.8584 309.151  10
   6 -12   7 442.166 377.315   7
  -6  12  -7-170.580 318.714  10
   6 -11  -4 3379.61 728.622   7
   6 -11  -3 5317.53 821.554   7
  -6  11   3 4878.02 712.071   3
   6 -11  -2 2184.33 542.439   7
  -6  11   2 1640.70 424.465  10
  -6  11   2 1192.98 429.046   3
   6 -11  -1 17572.5 1397.56   7
  -6  11   1 18100.0 1202.83  10
  -6  11   1 16055.9 1197.42   3
   6 -11   0 3993.84 708.690   7
  -6  11   0 3277.33 554.077  10
  -6  11   0 3414.26 602.757   3
   6 -11   1 973.945 398.654   7
  -6  11  -1 981.501 401.940  10
  -6  11  -1 1062.55 360.800   3
   6 -11   2 550.596 390.185   7
  -6  11  -2 468.837 306.709  10
  -6  11  -2 598.161 309.184   3
   6 -11   3 45.7769 331.898   7
  -6  11  -3 306.960 306.112  10
  -6  11  -3 679.646 323.504   3
   6 -11   4 6470.31 863.562   7
  -6  11  -4 5682.42 753.312  10
  -6  11  -4 5870.18 718.140   3
   6 -11   5 4556.70 750.395   7
  -6  11  -5 4633.13 701.651  10
   6 -11   6 763.463 403.854   7
  -6  11  -6-708.408 335.010  10
   6 -11   7 1257.79 457.758   7
  -6  11  -7-439.476 336.393  10
  -6  11  -8 6241.55 665.744  11
   6 -11   8 6023.94 883.849   7
  -6  11  -8 5873.85 843.799  10
  -6  11  -9 282.123 282.757  11
  -6  11  -9 409.803 381.454  10
   6 -10  -6-36.8143 351.286   7
   6 -10  -5 48302.1 2434.70   7
   6 -10  -4 31733.6 1885.54   7
  -6  10   4 30463.5 1697.36   3
   6 -10  -3 8464.48 956.440   7
  -6  10   3 7924.70 847.896   3
  -6  10   3 7898.87 753.107  10
   6 -10  -2 31608.5 1817.70   7
  -6  10   2 31863.0 1654.45   3
  -6  10   2 33096.7 1552.58  10
   6 -10  -1 848.791 378.100   7
  -6  10   1 952.830 312.168  10
  -6  10   1 1475.30 417.027   3
   6 -10   0 6912.31 875.651   7
  -6  10   0 8981.81 786.039  10
  -6  10   0 7987.19 793.583   3
   6 -10   1 14232.5 1195.90   7
  -6  10  -1 12403.6 937.752  10
  -6  10  -1 13817.6 1018.78   3
   6 -10   2 13390.0 1183.69   7
  -6  10  -2 15356.5 1061.44  10
  -6  10  -2 12158.0 958.259   3
   6 -10   3 36899.7 2005.57   7
  -6  10  -3 36660.9 1728.65  10
  -6  10  -3 33315.9 1618.57   3
  -6  10  -4 6981.84 769.054  10
   6 -10   4 7296.01 888.574   7
   6 -10   5 1061.12 431.700   7
  -6  10  -5 1025.21 382.339  10
  -6  10  -6 4812.98 522.031  11
   6 -10   6 5716.63 787.922   7
  -6  10  -6 5192.90 702.577  10
  -6  10  -7-9.21805 214.960  11
   6 -10   7 111.524 295.999   7
  -6  10  -7-166.993 336.508  10
   6 -10   8 8475.99 983.532   7
  -6  10  -8 8197.00 754.078  11
  -6  10  -8 7897.27 915.930  10
   6 -10   9 15448.4 1337.24   7
  -6  10  -9 15806.3 1283.87  10
  -6  10  -9 14424.7 1050.59  11
  -6  10 -10 199.139 282.057  11
  -6   9   7 8901.72 902.801   4
   6  -9  -7 8967.44 1016.41   7
   6  -9  -6 54638.3 2545.16   7
  -6   9   6 58711.1 2400.21   3
   6  -9  -5 14693.4 1237.38   7
  -6   9   5 14907.7 1167.39   3
  -6   9   5 16773.5 1060.79  10
   6  -9  -4 6899.60 823.282   7
  -6   9   4 6489.53 739.894   3
  -6   9   4 7954.00 707.782  10
   6  -9  -3 1392.61 431.333   7
  -6   9   3 1882.40 378.410  10
  -6   9   3 2240.18 462.964   3
   6  -9  -2 171.321 279.019   7
  -6   9   2 431.812 229.876  10
  -6   9   2 340.400 244.733   3
   6  -9  -1 65863.7 2571.05   7
  -6   9   1 72136.3 2262.13  10
  -6   9   1 63467.8 2312.41   3
   6  -9   0 137787. 4061.97   7
  -6   9   0 144516. 3617.68  10
   6  -9   1 22002.7 1409.95   7
  -6   9  -1 25385.6 1246.55  10
  -6   9  -1 21221.4 1212.11   3
   6  -9   2 5003.42 701.455   7
  -6   9  -2 4938.97 580.160  10
  -6   9  -2 5756.47 625.806   3
   6  -9   3 15626.7 1225.32   7
  -6   9  -3 14195.6 980.937  10
  -6   9  -3 14464.7 966.882   3
   6  -9   4 9620.80 962.255   7
  -6   9  -4 10595.1 670.961  11
  -6   9  -4 11311.3 906.801  10
  -6   9  -5 53219.2 1758.79  11
  -6   9  -5 56887.5 2191.41  10
   6  -9   6 22284.9 1485.85   7
  -6   9  -6 21839.3 1110.17  11
  -6   9  -6 23914.6 1389.61  10
   6  -9   7 45095.1 2195.40   7
  -6   9  -7 40905.8 1664.79  11
  -6   9  -7 45548.2 2040.51  10
   6  -9   8 10676.8 1068.99   7
  -6   9  -8 9799.05 821.494  11
  -6   9  -9 72.0986 280.250  11
   6  -9   9 436.401 370.100   7
  -6   9 -10 11974.4 989.001  11
  -6   8   9 1535.10 462.118   4
  -6   8   8 2627.06 529.359   4
   6  -8  -8 3142.83 637.020   7
   6  -8  -7 20506.1 1438.55   7
  -6   8   7 20147.9 1337.25   3
  -6   8   7 19051.7 1210.48   4
   6  -8  -6 15471.4 1215.47   7
  -6   8   6 16776.4 1216.61   3
  -6   8   6 17812.8 1049.73  10
  -6   8   6 18433.4 1115.84   4
  -6   8   5 467.022 266.454   4
   6  -8  -5-71.3567 238.084   7
  -6   8   5 59.2657 161.158  10
  -6   8   5 284.272 273.599   3
   6  -8  -4 6717.70 754.855   7
  -6   8   4 8384.41 812.186   3
  -6   8   4 7736.52 642.417  10
  -6   8   4 7884.76 662.698   4
   6  -8  -3 7969.86 805.560   7
  -6   8   3 8582.47 780.004   3
  -6   8   3 8687.94 659.845  10
   6  -8  -2 92514.8 2994.89   7
  -6   8   2 96247.7 2577.22  10
  -6   8   2 89789.2 2798.03   3
   6  -8  -1 56625.7 2216.47   7
  -6   8   1 59247.3 1864.14  10
  -6   8   1 57656.5 2055.86   3
   6  -8   0 2766.52 478.960   7
  -6   8   0 3880.61 431.120  10
  -6   8   0 3456.43 489.268   3
   6  -8   1 21.6156 202.387   7
  -6   8  -1-390.940 185.071  10
  -6   8  -1-36.3534 204.058   3
  -6   8  -2 3482.26 331.164  11
   6  -8   2 3431.73 570.387   7
  -6   8  -2 3740.24 443.692  10
  -6   8  -2 3813.10 484.009   3
   6  -8   3 117452. 3644.23   7
  -6   8  -3 122262. 2833.84  11
  -6   8  -3 120371. 3239.09  10
   6  -8   4 125830. 3768.57   7
  -6   8  -4 123136. 2990.53  11
  -6   8  -4 126787. 3432.77  10
   6  -8   5 45486.0 2032.55   7
  -6   8  -5 42807.5 1530.57  11
  -6   8  -5 43919.3 1817.58  10
  -6   8  -6 502.983 240.390  11
   6  -8   6 855.323 351.994   7
   6  -8   7 330.088 295.075   7
  -6   8  -7-87.9864 224.175  11
  -6   8  -8 11582.3 874.981  11
   6  -8   8 11093.3 1042.31   7
  -6   8  -9 55544.0 2137.98  11
   6  -8   9 55718.1 2494.76   7
   6  -8  10 20899.3 1386.63   2
  -6   8 -10 24213.0 1398.93  11
   6  -8  11 15994.4 1231.52   2
  -6   8 -11 15968.8 1170.59  11
   6  -8  11 16797.5 1289.14   6
  -6   7  10-75.2864 392.091   4
  -6   7   9 3252.29 579.286   4
   6  -7  -9 3311.55 608.649   7
  -6   7   8 2554.71 486.708   4
   6  -7  -8 1770.95 490.505   7
  -6   7   8 1711.79 353.705   3
  -6   7   7 1488.21 369.762   4
   6  -7  -7 811.599 358.287   7
  -6   7   7 488.154 330.417   3
   6  -7  -6 15466.8 1138.82   7
  -6   7   6 17070.1 1190.20   3
  -6   7   6 17301.8 974.575  10
  -6   7   6 17936.8 1044.99   4
   6  -7  -5 24255.0 1392.04   7
  -6   7   5 24303.1 1373.22   3
  -6   7   5 23463.8 1101.48  10
  -6   7   5 26265.6 1195.08   4
  -6   7   4-49.5696 156.312   4
   6  -7  -4 260.854 237.153   7
  -6   7   4 326.757 150.818  10
  -6   7   4 336.746 264.391   3
  -6   7   3 405.246 176.186   4
   6  -7  -3-28.4586 221.625   7
  -6   7   3 102.526 138.873  10
  -6   7   3 3.75925 225.171   3
   6  -7  -2 15982.7 1027.45   7
  -6   7   2 15106.9 761.410  10
  -6   7   2 13404.5 897.198   3
  -6   7   2 16046.8 736.308   4
   6  -7  -1 11219.7 854.868   7
  -6   7   1 10450.3 617.728  10
  -6   7   1 9942.59 747.274   3
   6  -7   0 23319.1 1248.21   7
  -6   7   0 22801.5 953.612  10
  -6   7   0 20934.8 1072.12   3
   6  -7   1 578.844 259.048   7
  -6   7  -1 354.461 151.441  10
  -6   7  -1 230.445 123.820  11
  -6   7  -1 169.196 181.213   3
   6  -7   2 11527.3 910.219   7
  -6   7  -2 12779.5 623.890  11
  -6   7  -2 11542.7 708.525  10
  -6   7  -2 14026.2 834.083   3
   6  -7   3 45437.5 1934.69   7
  -6   7  -3 44158.7 1413.70  11
   6  -7   4 8750.97 805.069   7
  -6   7  -4 8197.38 576.302  11
  -6   7  -4 8420.29 685.489  10
   6  -7   5 8553.20 806.308   7
  -6   7  -5 10615.9 696.279  11
  -6   7  -6-71.2157 214.594  11
   6  -7   6 386.793 310.149   7
  -6   7  -7 8357.69 697.346  11
   6  -7   7 9772.15 916.419   7
  -6   7  -7 8998.35 619.989   8
  -6   7  -8 49813.9 1914.59  11
   6  -7   8 51035.7 2236.61   7
  -6   7  -8 51869.7 1753.87   8
  -6   7  -9 29849.9 1492.82  11
   6  -7   9 27549.5 1563.43   2
  -6   7  -9 29437.4 1333.17   8
  -6   7 -10-100.883 287.829  11
   6  -7  10 145.095 317.060   2
   6  -7  10 253.999 279.242   6
  -6   7 -10-75.0142 197.242   8
  -6   7 -11 455.676 318.837  11
   6  -7  11 612.747 314.793   2
  -6   7 -11 360.850 263.491   8
  -6   6  10 24963.2 1501.64   4
   6  -6 -10 25966.9 1641.89   7
  -6   6   9 12369.1 990.300   4
   6  -6  -9 15034.6 1182.86   7
  -6   6   9 12237.6 994.756   3
  -6   6   8 87.9544 238.600   4
   6  -6  -8 779.951 355.448   7
  -6   6   8 122.393 226.277   3
  -6   6   7 13321.3 897.332   4
   6  -6  -7 12824.3 1003.80   7
  -6   6   7 14907.7 1073.56   3
   6  -6  -6 945.542 243.550   8
  -6   6   6 984.785 284.015   4
   6  -6  -6 1405.96 352.773   7
  -6   6   6 1073.45 350.104   3
  -6   6   5 41295.1 1463.62   4
   6  -6  -5 38115.5 1675.26   7
  -6   6   5 41507.1 1751.28   3
  -6   6   5 39040.2 1352.98  10
   6  -6  -5 40696.6 1379.18   8
  -6   6   4 13941.8 735.618   4
   6  -6  -4 13069.8 910.835   7
  -6   6   4 13010.1 918.824   3
  -6   6   4 13756.1 691.518  10
   6  -6  -4 15367.2 756.797   8
   6  -6  -3 204.246 119.197   8
  -6   6   3 636.475 173.975   4
   6  -6  -3 78.1698 192.925   7
  -6   6   3 30.9267 108.926  10
  -6   6   3 404.706 238.190   3
   6  -6  -2 14452.6 912.044   7
  -6   6   2 15690.3 919.332   3
  -6   6   2 15528.3 677.143  10
   6  -6  -1 15099.1 933.420   7
  -6   6   1 17445.3 707.520  10
  -6   6   1 15898.8 902.045   3
   6  -6   0 35487.0 1486.60   7
  -6   6   0 36242.0 1124.69  10
  -6   6   0 35453.7 1370.77   3
   6  -6   1-258.175 235.602   7
  -6   6  -1 96.0552 96.7888  10
  -6   6  -1-15.0443 161.122   3
  -6   6  -2 2981.34 326.147  10
   6  -6   2 2796.15 453.118   7
  -6   6  -2 3967.47 423.245   3
   6  -6   3 7009.72 672.502   7
  -6   6  -3 7383.89 555.585  10
  -6   6  -3 7476.06 575.838   3
   6  -6   4 49828.6 1921.45   7
   6  -6   5 5449.56 632.164   7
   6  -6   6 5268.58 618.947   7
  -6   6  -7 31519.1 1381.56  11
   6  -6   7 31551.9 1609.18   7
  -6   6  -8 1439.25 377.689  11
   6  -6   8 1626.47 404.843   7
   6  -6   8 1108.16 384.710   2
  -6   6  -8 878.464 269.515   8
  -6   6  -9 9850.39 843.838  11
   6  -6   9 8012.83 842.014   2
  -6   6  -9 8564.12 731.688   8
  -6   6 -10 4269.42 614.562  11
   6  -6  10 2900.86 568.320   2
  -6   6 -10 4244.44 547.755   8
   6  -6  11 6409.82 829.259   2
  -6   6 -11 7594.72 753.950   8
  -6   5  11 55591.3 2392.39   4
   6  -5 -11 58167.7 2519.26   7
  -6   5  10 23090.7 1407.20   4
   6  -5 -10 23729.7 1493.09   7
  -6   5  10 27281.6 1486.86   3
   6  -5 -10 24043.3 1309.63   8
   6  -5  -9 490.952 251.165   8
  -6   5   9 225.746 250.901   4
   6  -5  -9 747.887 335.782   7
  -6   5   9-256.222 239.590   3
  -6   5   8 7623.77 717.163   4
   6  -5  -8 7395.25 761.349   7
  -6   5   8 8117.09 788.309   3
   6  -5  -8 9349.96 712.565   8
  -6   5   7 15974.8 945.343   4
   6  -5  -7 15872.6 1049.06   7
  -6   5   7 16344.9 1096.42   3
   6  -5  -7 17094.6 919.050   8
  -6   5   6 120827. 3017.32   4
   6  -5  -6 118343. 3286.48   7
  -6   5   6 120869. 3392.40   3
   6  -5  -6 116135. 2946.59   8
  -6   5   5 135173. 3149.02   4
   6  -5  -5 134739. 3485.01   7
  -6   5   5 130661. 3534.28   3
   6  -5  -5 134669. 3169.17   8
  -6   5   4 19929.7 849.154   4
   6  -5  -4 20173.3 1051.78   7
  -6   5   4 21504.8 1120.40   3
  -6   5   4 19898.7 755.749  10
   6  -5  -4 20313.7 912.825   8
   6  -5  -3 91.6426 142.368   8
  -6   5   3 101.527 98.9307   4
  -6   5   3 7.03787 71.4833  10
   6  -5  -3 193.750 199.828   7
  -6   5   3 170.041 176.042   3
  -6   5   2 1462.46 185.873   4
   6  -5  -2 1082.09 255.605   7
  -6   5   2 1435.04 169.823  10
  -6   5   2 1812.56 322.791   3
   6  -5  -1 159331. 3853.26   7
  -6   5   1 171372. 3255.55  10
  -6   5   1 163591. 3814.07   3
  -6   5   1 167597. 3144.73   4
   6  -5   0 385052. 7945.73   7
  -6   5   0 410409. 7263.36  10
  -6   5   0 393850. 7808.50   3
  -6   5  -1 18843.2 684.494  10
  -6   5  -1 18319.7 875.913   3
   6  -5   2 5028.72 526.638   7
  -6   5  -2 4949.02 379.129  10
  -6   5  -2 4738.17 429.688   3
   6  -5   3 3165.29 421.935   7
  -6   5  -3 3025.33 348.994   3
   6  -5   4 3329.32 460.731   7
   6  -5   5 40739.1 1677.94   7
   6  -5   6 16151.5 1046.69   7
   6  -5   7 3980.34 541.132   7
   6  -5   8 6390.65 742.605   2
  -6   5  -8 5638.90 614.316  11
   6  -5   9 2987.28 559.964   2
  -6   5  -9 4746.27 590.825  11
  -6   5  -9 4673.52 567.608   8
   6  -5  10 7587.70 863.249   2
  -6   5 -10 8861.40 840.847  11
  -6   5 -10 7716.50 754.705   8
   6  -5  11 307.982 348.950   2
  -6   5 -11 766.784 362.483  11
  -6   5 -11 270.632 290.186   8
  -6   4  12 9832.40 984.414   4
   6  -4 -12 11145.7 1063.10   7
   6  -4 -12 9237.01 899.134   8
   6  -4 -11 6192.31 721.682   8
  -6   4  11 6292.88 761.001   4
   6  -4 -11 6910.35 814.722   7
  -6   4  11 6307.56 747.920   3
   6  -4 -10 16117.9 1158.05   7
  -6   4  10 14744.0 1072.24   3
   6  -4 -10 15802.2 1056.78   8
   6  -4  -9 42837.6 1847.90   7
  -6   4   9 42293.7 1854.33   3
   6  -4  -9 41585.2 1685.94   8
   6  -4  -8 26703.5 1357.13   7
  -6   4   8 23877.8 1340.95   3
   6  -4  -8 28391.7 1273.75   8
   6  -4  -7 49573.4 1833.54   7
   6  -4  -7 50582.5 1656.23   1
  -6   4   7 48907.0 1932.28   3
   6  -4  -7 45790.2 1643.07   8
   6  -4  -6 33718.0 1393.53   7
  -6   4   6 33063.6 1494.13   3
   6  -4  -6 30788.0 1243.32   8
   6  -4  -5 1577.93 272.568   8
   6  -4  -5 1486.26 289.030   7
  -6   4   5 930.874 272.249   3
   6  -4  -4 65915.8 1947.40   7
  -6   4   4 61842.5 2013.08   3
   6  -4  -4 59669.4 1792.41   8
   6  -4  -3 30365.4 1187.73   7
  -6   4   3 31490.2 1268.38   3
   6  -4  -3 27714.2 1110.87   8
   6  -4  -2 114756. 2860.24   7
  -6   4   2 118702. 2976.79   3
  -6   4   2 120785. 2222.76  10
  -6   4   2 122597. 2402.31   5
   6  -4  -2 110706. 2822.82   8
  -6   4   1 105945. 1954.64   4
   6  -4  -1 104920. 2584.86   7
  -6   4   1 101564. 2577.11   3
  -6   4   1 97945.4 1846.95  10
   6  -4   0 16734.7 849.310   7
  -6   4   0 18046.5 476.242  10
  -6   4   0 17770.8 837.437   3
   6  -4   1 8905.64 624.763   7
  -6   4  -1 9993.93 406.087  10
  -6   4  -1 9874.44 591.855   3
   6  -4   2 4632.77 456.570   7
  -6   4  -2 5445.41 426.640   3
   6  -4   3 45603.3 1618.80   7
  -6   4  -3 47557.3 1436.38   3
   6  -4   4 161044. 3860.58   7
  -6   4  -4 158530. 3470.49   3
   6  -4   5 56113.4 1953.67   7
  -6   4  -5 57770.4 1640.36   3
   6  -4   6 1371.60 324.293   7
   6  -4   7 442.167 267.903   2
   6  -4   8 1352.25 451.928   2
   6  -4   9 28340.9 1638.58   2
  -6   4  -9 32514.4 1558.91  11
  -6   4  -9 31277.2 1495.88   8
   6  -4  10 13213.5 1138.30   2
  -6   4 -10 15121.7 1096.96  11
  -6   4 -10 14469.5 1060.05   8
   6  -4  11 18151.7 1374.96   2
  -6   4 -11 19006.5 1300.31  11
  -6   4 -11 20769.8 1325.64   8
   6  -3 -12 168.222 279.785   8
   6  -3 -12 469.731 339.243   7
   6  -3 -11 27664.3 1538.40   7
  -6   3  11 28118.5 1539.52   3
   6  -3 -11 28834.8 1490.89   8
   6  -3 -10 35372.2 1668.13   7
  -6   3  10 34489.0 1678.58   3
   6  -3 -10 34486.6 1578.19   8
   6  -3  -9 4871.98 549.982   8
  -6   3   9 5108.01 632.177   3
   6  -3  -9 5475.08 609.557   7
   6  -3  -8 3531.01 465.660   8
   6  -3  -8 3492.60 452.498   7
  -6   3   8 3011.21 488.217   3
   6  -3  -7 74308.4 2246.54   7
  -6   3   7 69227.1 2375.69   3
   6  -3  -7 72657.2 2182.82   8
   6  -3  -7 76125.4 2127.12   1
   6  -3  -6 9782.16 669.795   7
   6  -3  -6 11239.7 704.301   1
  -6   3   6 11186.1 805.148   3
   6  -3  -6 11532.6 719.411   8
   6  -3  -5 160922. 3723.47   7
  -6   3   5 169963. 4014.86   3
  -6   3   5 168535. 3853.43   9
   6  -3  -5 167770. 3776.65   8
   6  -3  -4 80192.6 2121.73   7
  -6   3   4 78664.2 2298.31   3
  -6   3   4 82897.2 2249.54   9
   6  -3  -4 77916.3 2164.18   8
   6  -3  -3 141934. 3205.73   7
  -6   3   3 141712. 3394.02   3
  -6   3   3 145169. 3357.98   9
  -6   3   3 148113. 2813.05   5
   6  -3  -3 133961. 3288.75   8
   6  -3  -2 139899. 3146.99   7
  -6   3   2 142317. 3314.73   3
  -6   3   2 141469. 3278.87   9
  -6   3   2 142885. 2947.31   5
   6  -3  -2 144642. 3333.12   8
   6  -3  -1 185.090 122.941   7
  -6   3   1 248.062 152.020   3
  -6   3   1 474.861 185.185   9
   6  -3   0 103654. 2521.90   7
  -6   3   0 105491. 2524.32   3
  -6   3   0 105084. 2526.87   9
   6  -3   1 91161.3 2271.54   7
  -6   3  -1 84920.9 2150.86   3
  -6   3  -1 87191.5 2164.42   9
   6  -3   2 131602. 3027.43   7
  -6   3  -2 127966. 2853.13   3
  -6   3  -2 124567. 2823.99   9
  -6   3  -3 200290. 4118.75   3
   6  -3   3 205777. 4408.93   7
   6  -3   4 63524.8 1884.48   1
   6  -3   4 64086.9 1956.04   7
  -6   3  -4 65229.4 1694.61   3
   6  -3   5 53412.0 1742.90   1
  -6   3  -5 56174.9 1516.29   3
   6  -3   6 33970.2 1592.81   2
   6  -3   6 35209.6 1296.36   1
   6  -3   7 31084.5 1584.84   2
   6  -3   8 75177.1 2737.25   2
   6  -3   9 28569.6 1647.35   2
   6  -3  10 627.126 400.715   2
  -6   3 -10 1681.50 434.245  11
  -6   3 -10 731.391 347.160   8
   6  -3  11 7181.26 905.366   2
  -6   3 -11 7848.60 834.364  11
  -6   3 -11 6885.95 803.453   8
   6  -2 -13 65.9874 363.790   8
   6  -2 -13 513.525 369.010   7
   6  -2 -12-107.655 276.080   8
   6  -2 -12 169.322 246.192   7
   6  -2 -11 5391.62 653.074   8
   6  -2 -11 5820.98 671.936   7
  -6   2  11 5335.88 679.808   3
  -6   2  10 5692.04 669.285   3
  -6   2  10 6432.42 760.228   6
   6  -2 -10 6564.94 668.804   8
   6  -2  -9 12159.4 849.668   7
  -6   2   9 12609.9 950.410   3
  -6   2   9 12595.2 992.412   6
   6  -2  -9 12201.5 865.244   8
   6  -2  -8 2221.91 375.588   8
   6  -2  -8 2523.97 384.238   7
  -6   2   8 1892.66 391.835   3
  -6   2   8 2197.23 424.224   6
  -6   2   8 2828.90 403.029   9
   6  -2  -8 2011.09 300.043   1
   6  -2  -7 55923.2 1765.65   7
  -6   2   7 54590.4 1990.33   3
  -6   2   7 54787.3 2000.33   6
  -6   2   7 54827.9 1842.10   9
   6  -2  -7 56216.9 1725.79   1
   6  -2  -7 55163.1 1832.58   8
   6  -2  -6 46178.3 1504.35   7
  -6   2   6 47524.1 1744.68   3
  -6   2   6 49177.8 1674.66   9
   6  -2  -6 47949.7 1578.80   1
   6  -2  -6 46995.7 1614.83   8
   6  -2  -5 8281.57 536.207   7
  -6   2   5 8631.03 663.852   3
  -6   2   5 9687.55 666.316   9
   6  -2  -5 8524.97 626.561   8
   6  -2  -5 9678.52 638.653   1
   6  -2  -4 24526.2 1052.99   1
   6  -2  -4 23189.7 897.767   7
  -6   2   4 25273.5 1115.25   3
  -6   2   4 25923.5 1102.79   9
   6  -2  -4 24633.1 1060.07   8
   6  -2  -3 195.137 147.329   8
   6  -2  -3 338.462 183.432   1
   6  -2  -3 340.681 121.033   7
  -6   2   3 263.048 150.581   3
  -6   2   3 447.314 196.624   9
  -6   2   3 249.869 89.0034   5
   6  -2  -2 1313.51 188.022   7
  -6   2   2 1552.86 264.996   3
  -6   2   2 1619.79 274.010   9
   6  -2  -1 146850. 3376.24   1
   6  -2  -1 142544. 3075.93   7
  -6   2   1 145984. 3260.49   3
  -6   2   1 152106. 3369.13   9
   6  -2   0 178716. 3921.68   1
   6  -2   0 174471. 3630.81   7
  -6   2   0 172409. 3721.18   3
  -6   2   0 183405. 3862.53   9
   6  -2   1 14388.5 774.029   1
   6  -2   1 14428.6 650.605   7
  -6   2  -1 13543.0 645.799   3
  -6   2  -1 14523.6 716.916   9
   6  -2   2 37157.1 1337.00   1
   6  -2   2 37010.7 1203.64   7
  -6   2  -2 37094.4 1132.96   3
  -6   2  -2 37313.2 1196.64   9
   6  -2   3 122.149 137.292   7
  -6   2  -3 184.706 118.246   9
  -6   2  -3 164.345 109.563   3
  -6   2  -4 56378.8 1433.16   3
  -6   2  -4 57053.0 1447.95   9
   6  -2   5 25806.6 1301.63   2
   6  -2   5 26377.4 1073.76   1
   6  -2   6 48801.2 1964.10   2
   6  -2   7 43859.5 1924.25   2
   6  -2   8 41948.0 1963.10   2
   6  -2   9 509.889 360.980   2
   6  -2  10 15893.6 1295.29   2
  -6   2 -10 17665.2 1217.71  11
  -6   2 -10 18702.2 1263.95   8
  -6   2 -11 13507.5 1111.13  11
   6  -1 -13 6173.28 771.938   8
  -6   1  13 7284.75 936.631   6
   6  -1 -12 92.3215 304.897   8
  -6   1  12 447.056 372.231   6
  -6   1  11 25409.4 1538.92   6
   6  -1 -11 26120.9 1412.35   8
  -6   1  10 18378.2 1192.98   3
  -6   1  10 19803.6 1279.01   6
   6  -1 -10 22132.0 1230.51   8
   6  -1  -9 162.948 237.563   8
  -6   1   9 476.357 262.835   3
  -6   1   9 361.941 227.411   6
  -6   1   9 530.299 240.876   9
  -6   1   8 13946.5 956.600   3
   6  -1  -8 14328.4 769.860   1
  -6   1   8 13312.4 934.206   6
  -6   1   8 13833.1 866.184   9
   6  -1  -8 14746.4 914.106   8
   6  -1  -7 427.702 212.218   8
   6  -1  -7 865.671 205.873   7
  -6   1   7 578.120 271.529   3
  -6   1   7 529.654 238.139   6
   6  -1  -7 452.791 187.410   1
  -6   1   7 401.276 215.255   9
   6  -1  -6 17685.9 784.615   7
  -6   1   6 17239.9 962.783   3
  -6   1   6 16303.0 931.155   6
  -6   1   6 16930.6 933.131   9
   6  -1  -6 17777.7 869.237   1
   6  -1  -6 16331.9 903.928   8
   6  -1  -5 78126.0 1926.77   7
  -6   1   5 80335.9 2298.64   3
  -6   1   5 77238.8 2208.68   6
  -6   1   5 78464.3 2276.72   9
   6  -1  -5 78431.8 2158.57   1
   6  -1  -5 78807.3 2232.89   8
   6  -1  -4 286.705 201.830   8
   6  -1  -4 307.230 105.743   7
   6  -1  -4 240.960 167.472   1
  -6   1   4 682.215 222.474   3
  -6   1   4 67.4061 150.869   9
   6  -1  -3 2355.02 350.131   8
  -6   1   3 2254.46 308.834   3
   6  -1  -3 1946.86 319.396   1
  -6   1   3 2179.70 320.670   9
  -6   1   3 2599.49 284.352   5
   6  -1  -2 62798.6 1439.14   7
  -6   1   2 61136.8 1742.16   3
  -6   1   2 61458.0 1834.08   9
  -6   1   2 59565.0 1703.41   5
   6  -1  -2 60131.4 1822.20   1
   6  -1  -1 622.270 112.333   7
  -6   1   1 724.198 185.615   3
  -6   1   1 650.295 198.415   9
  -6   1   1 730.761 184.743   5
   6  -1   0 73632.1 1615.19   7
  -6   1   0 67204.8 1908.40   9
  -6   1   0 68816.9 1778.14   3
   6  -1   0 68193.0 1979.48   1
   6  -1   1 2088.50 213.923   7
  -6   1  -1 2448.84 246.926   3
  -6   1  -1 1999.79 281.016   9
   6  -1   1 2752.86 350.969   1
  -6   1  -2 4180.12 301.582   3
  -6   1  -2 3068.49 319.017   9
   6  -1   2 3167.45 375.045   1
   6  -1   3 40730.1 1540.51   2
  -6   1  -3 41466.9 1094.68   3
  -6   1  -3 40542.0 1258.07   9
   6  -1   3 39172.3 1397.64   1
   6  -1   4 112102. 3040.38   2
   6  -1   4 107064. 2720.41   1
  -6   1  -4 108826. 2447.48   9
   6  -1   5 1497.21 380.195   2
   6  -1   5 2097.71 302.637   1
   6  -1   5 2610.76 319.527   4
   6  -1   6 146.113 163.581   4
   6  -1   6 111.728 252.892   2
   6  -1   7 486.012 328.992   2
   6  -1   8 42837.5 2005.83   2
   6  -1   9 37031.1 1934.36   2
   6  -1  10 2752.13 569.808   2
  -6   1 -10 4546.79 647.001   8
   6   0 -13 6581.18 802.663   8
  -6   0  13 6701.09 860.392   6
  -6   0  12 10619.1 1021.86   6
   6   0 -12 11622.6 991.704   8
  -6   0  11 15602.9 1171.44   6
   6   0 -11 14881.2 1067.72   8
   6   0 -10 1430.46 378.657   8
  -6   0  10 1500.26 405.893   6
  -6   0  10 1331.09 326.790   9
  -6   0   9 80726.1 2649.48   3
  -6   0   9 78517.3 2629.59   6
  -6   0   9 82978.5 2495.44   9
   6   0  -9 78268.5 2510.88   8
  -6   0   8 34986.1 1556.24   3
   6   0  -8 36951.2 1325.51   1
  -6   0   8 33977.2 1513.62   6
  -6   0   8 36376.8 1499.00   9
   6   0  -8 33343.7 1446.13   8
  -6   0   7 25028.7 1239.12   3
   6   0  -7 24574.7 1069.99   1
  -6   0   7 24895.5 1184.80   6
  -6   0   7 24751.1 1197.91   9
   6   0  -7 22864.9 1139.37   8
   6   0  -6 57039.6 1488.60   7
  -6   0   6 53842.4 1871.02   3
   6   0  -6 53597.1 1720.32   1
  -6   0   6 59267.1 1947.34   9
  -6   0   6 53451.0 1775.21   6
   6   0  -6 53346.0 1818.87   8
   6   0  -5 4880.75 320.627   7
  -6   0   5 5851.88 531.390   3
   6   0  -5 5144.95 477.840   1
  -6   0   5 4918.46 451.517   6
  -6   0   5 4955.29 502.509   9
   6   0  -5 5259.96 519.567   8
   6   0  -4 65246.7 1432.37   7
  -6   0   4 63723.7 1898.54   3
   6   0  -4 64579.3 1398.62  10
   6   0  -4 62829.8 1885.08   1
  -6   0   4 59457.3 1748.75   6
  -6   0   4 61149.9 1938.64   9
  -6   0   4 62716.7 1772.64   5
   6   0  -4 60544.9 1964.71   8
   6   0  -3 13062.3 407.773   7
  -6   0   3 11396.2 673.170   3
   6   0  -3 13334.5 407.645  10
   6   0  -3 11930.2 722.433   1
  -6   0   3 13464.4 778.309   9
  -6   0   3 13432.1 719.527   5
   6   0  -3 13666.6 824.707   8
  -6   0   2 31398.3 1126.12   3
   6   0  -2 32992.0 745.695  10
   6   0  -2 33963.5 1265.15   1
  -6   0   2 33348.8 1257.58   9
  -6   0   2 32553.6 1222.20   5
  -6   0   1 91281.8 2250.34   3
   6   0  -1 95464.9 1884.44  10
   6   0  -1 99070.4 2519.76   1
  -6   0   1 96193.8 2458.84   9
  -6   0   1 94042.8 2464.84   5
  -6   0   0 28507.3 954.742   3
   6   0   0 30311.2 821.470  10
   6   0   0 27966.8 1148.26   1
  -6   0   0 28349.1 1101.79   9
  -6   0   0 27626.0 1154.59   5
  -6   0  -1 10924.5 505.142   3
   6   0   1 10895.3 671.940   2
   6   0   1 11246.5 698.081   1
  -6   0  -1 10186.2 615.013   9
  -6   0  -2 6576.81 336.882   3
   6   0   2 6588.95 561.807   2
   6   0   2 6491.94 530.943   1
  -6   0  -2 5917.27 456.774   9
   6   0   3-84.4392 149.197   1
   6   0   3 203.219 196.154   2
  -6   0  -3 339.681 157.369   9
   6   0   4 35957.6 1542.50   2
   6   0   4 37695.9 1364.31   1
   6   0   5 14940.7 1014.53   2
   6   0   5 18233.6 879.070   1
   6   0   6 206.845 269.126   2
   6   0   6 289.537 207.411   4
   6   0   7 1157.86 321.332   4
   6   0   7 655.174 349.716   2
   6   0   8 3531.47 619.988   2
   6   0   9-591.998 350.967   2
   6   1 -13-100.527 345.689   8
  -6  -1  13 476.631 323.582   6
   6   1 -12-86.8545 339.963   8
  -6  -1  12 352.731 267.891   6
  -6  -1  11 38027.2 1865.66   6
   6   1 -11 38536.1 1762.73   8
  -6  -1  10 116368. 3515.22   6
  -6  -1  10 126603. 3401.71   9
   6   1 -10 120929. 3446.79   8
   6   1  -9 20012.4 945.792   1
  -6  -1   9 20167.8 1166.43   6
  -6  -1   9 18969.9 1096.60   9
   6   1  -9 16606.9 1049.83   8
  -6  -1   8 9642.24 805.988   3
   6   1  -8 9793.39 653.737   1
  -6  -1   8 10754.5 799.545   6
  -6  -1   8 10610.0 809.719   9
   6   1  -8 8764.01 723.610   8
  -6  -1   7 50423.3 1872.83   3
   6   1  -7 51731.5 1697.96   1
  -6  -1   7 49574.5 1762.67   6
  -6  -1   7 50794.5 1853.77   9
   6   1  -7 51010.7 1823.67   8
  -6  -1   6 8412.67 687.971   3
   6   1  -6 8836.70 642.049   1
  -6  -1   6 9131.08 637.240   6
  -6  -1   6 8755.68 686.896   9
   6   1  -6 8498.68 687.433   8
  -6  -1   5 168900. 3939.09   3
   6   1  -5 162980. 3860.09   1
   6   1  -5 176053. 3455.70  10
  -6  -1   5 164125. 3724.89   6
  -6  -1   5 165083. 3971.70   9
   6   1  -5 166351. 4000.24   8
  -6  -1   4 160157. 3702.39   3
   6   1  -4 160037. 3757.96   1
  -6  -1   4 155214. 3485.70   6
  -6  -1   4 160125. 3819.22   9
   6   1  -4 170718. 3261.73  10
  -6  -1   4 158874. 3688.54   5
   6   1  -4 160302. 3892.23   8
  -6  -1   3 113870. 2781.78   3
   6   1  -3 119248. 2416.32  10
   6   1  -3 115193. 2928.26   1
  -6  -1   3 111547. 2574.43   6
  -6  -1   3 116275. 2970.57   9
  -6  -1   3 115323. 2906.25   5
  -6  -1   2 43519.8 1399.41   3
   6   1  -2 44315.3 1309.39   2
   6   1  -2 45150.1 1581.67   1
  -6  -1   2 42839.7 1547.46   9
  -6  -1   2 44786.8 1580.24   5
  -6  -1   1 12313.2 607.249   3
   6   1  -1 12848.1 642.967   2
   6   1  -1 12707.4 761.348   1
   6   1  -1 12601.2 529.587  10
  -6  -1   1 11485.4 719.793   9
  -6  -1   1 11768.5 745.278   5
  -6  -1   0 89506.6 2051.86   3
   6   1   0 88498.1 2283.91   2
   6   1   0 85770.1 2420.64   1
   6   1   0 92723.4 2065.20  10
  -6  -1   0 86176.2 2352.41   9
  -6  -1   0 85407.1 2455.78   5
   6   1   1 49486.9 1697.81   1
   6   1   1 53195.0 1686.25   2
   6   1   1 54213.2 1480.35  10
  -6  -1  -1 52589.5 1645.84   9
  -6  -1  -1 50550.7 1785.37   5
   6   1   2 19195.8 980.327   2
   6   1   2 19218.2 961.434   1
   6   1   2 19270.9 838.381  10
  -6  -1  -2 18675.0 878.781   9
   6   1   3 84164.1 2552.48   2
   6   1   3 87393.8 2440.81   1
   6   1   4 37029.2 1594.79   2
   6   1   4 40065.9 1450.91   1
   6   1   5 15676.4 1048.66   2
   6   1   6 7857.14 781.146   2
   6   1   7 1727.13 451.793   2
   6   1   8 13213.0 1126.50   2
  -6  -1  -9 9395.74 948.188   8
   6   1   9 9935.44 1033.58   2
   6   2 -13 3490.87 615.739   8
  -6  -2  13 4219.35 716.563   6
  -6  -2  12 10821.6 994.140   6
   6   2 -12 10285.4 941.328   8
  -6  -2  11 32881.8 1701.04   6
  -6  -2  11 35591.8 1619.12   9
   6   2 -11 32076.3 1618.08   8
  -6  -2  10 8297.05 794.364   6
  -6  -2  10 8863.82 799.415   9
   6   2 -10 7266.82 745.270   8
  -6  -2   9 11456.6 873.521   6
  -6  -2   9 12276.1 926.154   9
   6   2  -9 10863.8 864.153   8
   6   2  -9 13227.9 787.052   1
   6   2  -8 16551.7 905.167   1
  -6  -2   8 16944.0 1004.14   6
  -6  -2   8 18398.5 1080.01   9
   6   2  -8 16412.1 1018.99   8
   6   2  -7 44758.0 1599.11   1
  -6  -2   7 43814.4 1607.21   6
  -6  -2   7 44161.0 1732.32   9
   6   2  -7 43234.4 1702.59   8
   6   2  -6 151391. 3716.37   1
   6   2  -6 159051. 3441.89  10
  -6  -2   6 150677. 3594.68   6
  -6  -2   6 159006. 3911.51   9
   6   2  -6 157908. 3880.68   8
  -6  -2   5 119290. 3024.12   3
   6   2  -5 112852. 2996.30   1
   6   2  -5 114416. 2637.90  10
  -6  -2   5 114954. 2763.86   6
  -6  -2   5 111445. 3077.99   9
   6   2  -5 116636. 3125.58   8
  -6  -2   4 14328.9 807.112   3
   6   2  -4 14088.1 845.846   1
   6   2  -4 14479.1 655.677  10
  -6  -2   4 14142.7 686.173   6
  -6  -2   4 13898.2 868.839   9
  -6  -2   4 13838.9 837.002   5
   6   2  -4 14966.5 927.023   8
  -6  -2   3-11.1233 131.045   3
   6   2  -3 198.470 157.234   1
   6   2  -3 250.331 93.2412   2
   6   2  -3 188.540 111.818  10
  -6  -2   3 104.024 96.8088   6
  -6  -2   3 187.926 180.077   9
  -6  -2   3 29.4397 151.882   5
   6   2  -2 1502.18 326.805   1
   6   2  -2 1421.84 204.815   2
   6   2  -2 1270.82 209.622  10
  -6  -2   2 1513.51 301.962   9
  -6  -2   2 912.181 269.876   5
   6   2  -1 200600. 4094.71   2
   6   2  -1 186046. 4404.71   1
   6   2  -1 195985. 3994.38  10
  -6  -2   1 192480. 4384.56   9
  -6  -2   1 192593. 4488.38   5
   6   2   0 189112. 4141.26   2
   6   2   0 192728. 4399.34   1
   6   2   0 192252. 4024.35  10
  -6  -2   0 194465. 4331.57   9
  -6  -2   0 191178. 4487.18   5
   6   2   1 64432.3 1938.47   2
   6   2   1 63799.1 2019.04   1
   6   2   1 66163.6 1821.25  10
  -6  -2  -1 58033.5 1886.37   9
  -6  -2  -1 62416.0 2109.63   5
   6   2   2 9772.08 706.281   2
   6   2   2 8749.76 671.983   1
   6   2   2 9204.25 620.531  10
  -6  -2  -2 9072.46 635.474   9
  -6  -2  -2 9175.02 758.339   5
   6   2   3 44.0336 180.804   2
   6   2   3 81.2549 151.566  10
  -6  -2  -3 327.666 167.451   9
   6   2   3-21.1507 154.954   1
  -6  -2  -3 101.107 205.940   5
   6   2   4 29281.4 1430.83   2
   6   2   4 30874.3 1297.76   1
   6   2   5 63497.9 2333.56   2
   6   2   6 33801.8 1713.01   2
   6   2   7 6556.33 798.974   2
   6   2   8 30318.0 1768.33   2
   6   3 -13 1906.73 505.980   8
  -6  -3  13 2904.00 593.872   6
   6   3 -12 1562.50 478.291   8
  -6  -3  12 2343.64 504.247   6
   6   3 -11-5.86259 342.501   8
  -6  -3  11 342.135 279.291   6
  -6  -3  11 78.6175 223.326   9
  -6  -3  10 8095.93 781.289   6
  -6  -3  10 7580.94 758.442   9
   6   3 -10 7190.40 731.109   8
   6   3  -9 2030.71 450.596   8
   6   3  -9 1208.70 274.331   1
  -6  -3   9 1634.86 371.187   6
  -6  -3   9 1579.78 380.502   9
   6   3  -8 679.821 288.834   8
  -6  -3   8 523.743 229.056   6
   6   3  -8 272.355 217.943   1
  -6  -3   8 532.639 243.263   9
   6   3  -7 30118.8 1342.83   1
  -6  -3   7 31877.8 1324.98   6
  -6  -3   7 32805.4 1504.98   9
   6   3  -7 33276.5 1274.43  10
   6   3  -7 32732.8 1487.51   8
   6   3  -6 21465.6 1104.23   1
   6   3  -6 21446.7 963.249  10
  -6  -3   6 20278.3 970.311   6
  -6  -3   6 21916.2 1188.04   9
   6   3  -6 20314.9 1155.55   8
   6   3  -5 9177.92 721.894   1
   6   3  -5 9756.82 605.685  10
  -6  -3   5 9763.08 602.231   6
  -6  -3   5 9327.86 749.589   9
   6   3  -5 8616.78 738.035   8
   6   3  -4 3443.67 358.584  10
  -6  -3   4 3528.42 331.900   6
  -6  -3   4 3283.70 467.109   9
   6   3  -4 3469.01 452.288   1
   6   3  -3 19109.4 1064.13   1
   6   3  -3 20325.7 880.238  10
  -6  -3   3 18842.6 1048.35   9
  -6  -3   3 20023.5 1097.46   5
   6   3  -2 87735.2 2029.82   2
   6   3  -2 80170.1 2472.89   1
   6   3  -2 81483.2 2159.48  10
  -6  -3   2 81266.4 2457.60   9
  -6  -3   2 81490.8 2529.34   5
   6   3  -1 109943. 2577.81   2
   6   3  -1 99646.2 2886.01   1
   6   3  -1 109692. 2646.85  10
  -6  -3   1 103433. 2872.47   9
  -6  -3   1 104543. 2990.36   5
   6   3   0 181.558 152.602   2
   6   3   0 467.488 173.723  10
  -6  -3   0 154.248 182.348   9
   6   3   0 29.0710 172.309   1
  -6  -3   0 287.177 234.041   5
   6   3   1 4359.84 504.424   1
   6   3   1 3996.12 446.069   2
   6   3   1 5414.49 485.239  10
  -6  -3  -1 4360.51 474.876   9
  -6  -3  -1 4418.27 554.696   5
   6   3   2 3760.26 469.509   2
   6   3   2 3452.57 422.455  10
   6   3   2 2107.98 379.713   1
  -6  -3  -2 2777.25 390.568   9
  -6  -3  -2 2190.94 439.041   5
   6   3   3 51420.5 1973.11   2
   6   3   3 57707.1 1953.12  10
  -6  -3  -3 57878.6 1864.80   9
  -6  -3  -3 53617.4 2114.27   5
   6   3   3 59092.2 1984.61   1
   6   3   4 117869. 3236.49  10
  -6  -3  -4 114803. 3480.09   5
   6   3   4 117882. 3404.06   2
  -6  -3  -5 18963.1 1252.81   5
   6   3   5 17525.3 1191.53   2
   6   3   6 1359.72 401.077   2
  -6  -3  -6 1458.01 471.505   5
   6   3   7 91.1068 317.304   2
  -6  -3  -7 335.849 302.447   5
   6   4 -13 1060.76 374.645   8
  -6  -4  13 1598.12 477.509   6
   6   4 -12 989.337 400.719   8
  -6  -4  12 897.769 370.080   6
  -6  -4  11 30546.9 1622.33   6
  -6  -4  11 33749.9 1693.21   9
   6   4 -11 30832.0 1629.28   8
  -6  -4  10 24316.8 1366.00   6
  -6  -4  10 24832.3 1414.95   9
   6   4 -10 24823.2 1224.30   1
   6   4 -10 25525.5 1426.17   8
   6   4  -9 23251.2 1180.45  10
  -6  -4   9 22876.2 1240.91   6
  -6  -4   9 22790.7 1320.73   9
   6   4  -9 22678.9 1175.32   1
   6   4  -9 21084.8 1280.60   8
   6   4  -8 2065.77 421.954   8
   6   4  -8 2544.60 384.811  10
   6   4  -8 2154.23 368.909   1
  -6  -4   8 2794.10 421.824   6
  -6  -4   8 2915.29 482.267   9
   6   4  -7 885.135 323.077   8
   6   4  -7 1035.70 266.974  10
   6   4  -7 543.274 270.367   1
  -6  -4   7 1193.81 277.240   6
  -6  -4   7 901.654 310.450   9
   6   4  -6 40138.9 1476.32  10
  -6  -4   6 38755.3 1395.50   6
  -6  -4   6 39144.0 1682.32   9
   6   4  -6 35020.2 1608.84   8
   6   4  -6 38772.1 1609.17   1
   6   4  -5 26934.6 1154.77  10
  -6  -4   5 27765.8 1058.17   6
  -6  -4   5 24827.7 1309.90   9
   6   4  -5 23965.3 1260.64   1
   6   4  -4-189.482 166.322  10
   6   4  -4 74.5828 284.932   1
  -6  -4   4 69.0453 234.532   9
   6   4  -3 3117.89 383.754  10
  -6  -4   3 2712.72 440.958   9
   6   4  -3 2728.13 414.992   1
  -6  -4   3 2913.75 460.942   5
   6   4  -2 5423.12 495.574  10
  -6  -4   2 5407.70 596.319   9
  -6  -4   2 5741.48 628.484   5
   6   4  -2 5451.77 585.574   1
   6   4  -1 12435.6 769.707  10
  -6  -4   1 12376.2 869.980   9
  -6  -4   1 12554.1 928.897   5
   6   4  -1 13072.2 912.594   1
   6   4   0 36625.8 1420.09  10
  -6  -4   0 37203.4 1553.74   9
  -6  -4   0 36123.5 1634.68   5
   6   4   0 34950.3 1538.18   1
   6   4   0 35203.1 1348.47   2
   6   4   1 1461.78 314.715   2
   6   4   1 1388.46 304.213  10
   6   4   1 1396.27 334.042   1
  -6  -4  -1 1778.35 360.674   9
  -6  -4  -1 2370.49 457.072   5
   6   4   2-45.3409 212.575   1
  -6  -4  -2 113.109 206.714   9
   6   4   2 235.993 225.512   2
  -6  -4  -2 357.409 267.044   5
   6   4   3 36135.2 1582.87  10
  -6  -4  -3 37747.0 1782.18   5
   6   4   3 37235.6 1600.20   1
   6   4   3 37244.4 1656.21   2
   6   4   4-42.1981 244.247   2
   6   4   4 590.185 262.485  10
  -6  -4  -4 221.531 266.594   5
   6   4   5 4221.55 625.923   2
  -6  -4  -5 4722.80 662.404   5
   6   4   6 1203.07 402.261   2
  -6  -4  -6 2158.77 508.633   5
   6   5 -12 722.602 369.528   8
  -6  -5  12 870.567 367.965   6
  -6  -5  11 29509.9 1585.74   6
  -6  -5  11 31292.0 1626.26   9
   6   5 -11 28117.0 1590.53   8
  -6  -5  10 64080.2 2357.72   6
  -6  -5  10 66311.8 2481.27   9
   6   5 -10 66379.8 2252.05   1
   6   5 -10 61129.3 2399.84   8
   6   5  -9 13778.6 941.986  10
  -6  -5   9 11351.4 876.838   6
  -6  -5   9 11976.9 987.112   9
   6   5  -9 10432.4 832.429   1
   6   5  -9 10104.9 899.734   8
   6   5  -8 261.535 247.698   8
   6   5  -8 306.930 277.644   1
   6   5  -8 678.059 281.394  10
  -6  -5   8 866.502 275.379   6
  -6  -5   8 987.269 334.934   9
   6   5  -7 10.7613 256.511   8
   6   5  -7-36.2287 199.229  10
   6   5  -7 244.184 224.787   1
  -6  -5   7 295.113 192.764   6
  -6  -5   7 20.2306 290.812   9
   6   5  -6 1820.82 357.872  10
   6   5  -6 1334.96 370.141   1
  -6  -5   6 1577.64 411.812   9
   6   5  -5 33520.9 1404.70  10
  -6  -5   5 30882.7 1537.41   9
   6   5  -5 29369.5 1468.66   1
   6   5  -4 51500.0 1814.82  10
  -6  -5   4 50291.5 2014.51   9
   6   5  -4 52408.3 2012.99   1
   6   5  -3 1678.01 317.989  10
   6   5  -3 1472.10 376.093   1
  -6  -5   3 1634.97 374.318   9
   6   5  -2 1328.51 303.948  10
   6   5  -2 957.031 321.127   1
  -6  -5   2 1006.77 308.061   9
  -6  -5   2 921.898 351.690   5
   6   5  -1 14619.7 907.984  10
  -6  -5   1 14540.9 982.628   9
  -6  -5   1 13811.3 1022.83   5
   6   5  -1 11439.4 893.197   1
   6   5   0 6304.67 616.098  10
  -6  -5   0 6302.02 652.672   9
  -6  -5   0 6380.31 723.801   5
   6   5   0 5693.30 634.751   1
   6   5   1 1104.97 304.600   2
   6   5   1 835.612 325.984   1
   6   5   1 1029.26 278.845  10
  -6  -5  -1 745.500 299.032   9
  -6  -5  -1 868.731 332.800   5
   6   5   2 2869.34 463.949   2
   6   5   2 2835.26 500.313   1
   6   5   2 2763.84 459.616  10
  -6  -5  -2 3780.09 505.577   9
  -6  -5  -2 3019.77 537.334   5
   6   5   3 4792.92 605.864   1
   6   5   3 4452.38 570.632   2
   6   5   3 4999.82 593.331  10
  -6  -5  -3 5478.45 703.265   5
   6   5   4 10663.2 902.466  10
  -6  -5  -4 11731.0 1021.08   5
   6   5   4 10095.8 907.947   2
   6   5   5 5056.89 672.121   2
  -6  -5  -5 5184.96 728.348   5
   6   6 -12 2806.92 573.813   8
  -6  -6  12 4204.65 633.060   6
  -6  -6  11 18523.4 1236.09   6
  -6  -6  11 17893.8 1249.63   9
   6   6 -11 18130.5 1271.54   8
  -6  -6  10 24521.1 1370.05   6
  -6  -6  10 23740.0 1453.63   9
   6   6 -10 23138.5 1305.03   1
   6   6 -10 21916.5 1374.87   8
   6   6  -9 3253.01 553.644   8
   6   6  -9 4259.02 578.896   1
   6   6  -9 4178.43 584.798  10
  -6  -6   9 4226.66 545.679   6
  -6  -6   9 3876.69 614.819   9
   6   6  -8 4159.45 611.379   8
   6   6  -8 3009.57 503.845   1
   6   6  -8 3573.60 503.448  10
  -6  -6   8 3721.87 493.954   6
  -6  -6   8 3281.79 592.193   9
   6   6  -7 4454.53 607.991   1
   6   6  -7 4006.03 539.110  10
  -6  -6   7 3983.10 601.684   9
   6   6  -6 80553.9 2557.97  10
  -6  -6   6 77468.8 2746.49   9
   6   6  -6 76937.5 2676.87   1
   6   6  -5 66292.3 2243.96  10
  -6  -6   5 62505.0 2407.35   9
   6   6  -5 62767.6 2359.81   1
   6   6  -4 390.793 255.404   1
   6   6  -4-119.538 280.644  10
  -6  -6   4 336.719 300.546   9
   6   6  -3 132.959 270.937   1
   6   6  -3 111.649 195.415  10
  -6  -6   3 17.2754 251.530   9
   6   6  -2 47.3045 267.872   1
   6   6  -2 385.866 282.722  10
  -6  -6   2-216.539 322.894   5
  -6  -6   2 357.409 250.777   9
   6   6  -1 36746.1 1601.48  10
  -6  -6   1 33011.6 1625.19   9
  -6  -6   1 32473.7 1691.25   5
   6   6  -1 32561.9 1640.56   1
   6   6   0 80932.4 2634.40  10
  -6  -6   0 84865.8 2770.31   9
  -6  -6   0 76544.4 2814.72   5
   6   6   0 80572.5 2757.18   1
   6   6   1 34180.2 1629.25  10
  -6  -6  -1 35529.6 1676.93   9
   6   6   1 36441.3 1724.32   1
  -6  -6  -1 35616.0 1803.93   5
   6   6   2 746.980 332.049   1
   6   6   2 823.571 300.205  10
  -6  -6  -2 644.910 234.198   9
  -6  -6  -2 958.506 377.715   5
   6   6   3 1511.96 412.552  10
  -6  -6  -3 1653.10 471.830   5
   6   6   4 7117.31 805.847  10
  -6  -6  -4 6589.53 822.786   5
  -6  -7  11 2999.28 525.716   6
  -6  -7  11 3487.30 574.774   9
  -6  -7  10 9643.87 938.698   9
   6   7 -10 9580.03 873.458   1
  -6  -7   9 29259.0 1663.42   9
   6   7  -9 27272.0 1506.23   1
   6   7  -8 16899.1 1145.07  10
  -6  -7   8 17410.7 1261.06   9
   6   7  -8 17323.2 1193.11   1
   6   7  -7 22271.2 1310.10  10
  -6  -7   7 22446.9 1420.92   9
   6   7  -7 21633.0 1361.73   1
   6   7  -6 23419.1 1323.45  10
  -6  -7   6 21766.5 1400.99   9
   6   7  -6 21779.5 1374.82   1
   6   7  -5 8151.49 767.382  10
  -6  -7   5 9115.61 904.847   9
   6   7  -5 9380.21 880.887   1
   6   7  -4 23004.6 1313.12  10
  -6  -7   4 22555.8 1399.52   9
   6   7  -4 22115.4 1373.23   1
   6   7  -3 16321.3 1085.40  10
  -6  -7   3 16354.7 1187.25   9
   6   7  -3 14909.3 1138.68   1
   6   7  -2 19934.2 1234.56  10
  -6  -7   2 21464.3 1353.59   9
   6   7  -2 21860.5 1364.48   1
   6   7  -1 34627.2 1645.95  10
  -6  -7   1 31548.1 1671.63   9
   6   7  -1 31559.5 1668.41   1
   6   7   0-129.685 262.586   1
   6   7   0 842.326 347.961  10
  -6  -7   0-150.906 258.155   9
  -6  -7   0 56.0761 306.701   5
   6   7   1 7030.89 797.458   1
   6   7   1 8279.78 836.178  10
  -6  -7  -1 8173.88 846.959   9
  -6  -7  -1 6864.98 869.802   5
   6   7   2 3024.66 503.217  10
  -6  -7  -2 2217.22 543.572   5
   6   8  -9-70.7678 322.485   1
  -6  -8   9 263.314 397.443   9
   6   8  -8 413.604 295.901   1
  -6  -8   8 935.218 404.367   9
   6   8  -7 515.079 362.169   1
  -6  -8   7 340.720 318.568   9
   6   8  -6 1718.51 479.957   1
   6   8  -6 1780.44 484.450  10
  -6  -8   6 1141.22 419.643   9
   6   8  -5 18852.3 1249.32  10
  -6  -8   5 20340.6 1402.52   9
   6   8  -5 19109.5 1341.49   1
   6   8  -4 18273.4 1218.33  10
  -6  -8   4 17622.3 1298.04   9
   6   8  -4 18757.7 1338.16   1
   6   8  -3 8359.18 846.186  10
  -6  -8   3 9014.53 920.281   9
   6   8  -3 8652.42 899.847   1
   6   8  -2 36835.6 1793.31  10
  -6  -8   2 39067.8 1935.52   9
   6   8  -1-335.289 291.623   1
  -6  -8   1 59.9734 286.276   9
   6   8   0 23254.1 1437.50  10
  -6  -8   0 24544.1 1499.76   9
  -7  12   2 19805.9 1441.39   3
   7 -12  -1 17127.5 1463.20   7
  -7  12   1 16972.7 1312.27   3
   7 -12   0 98.3825 374.839   7
  -7  12   0 357.853 296.151   3
   7 -12   1 4280.46 799.990   7
  -7  12  -1 7103.88 842.284   3
   7 -12   2 16468.0 1476.49   7
  -7  12  -2 18177.8 1323.64   3
   7 -12   3 29510.4 1966.12   7
  -7  12  -3 30071.7 1718.48   3
   7 -12   4 35428.0 2145.13   7
  -7  12  -4 36624.4 1896.34   3
   7 -12   5 1454.43 501.611   7
  -7  12  -5 898.833 414.950   3
   7 -12   6 599.913 415.773   7
   7 -11  -4 11707.6 1227.57   7
  -7  11   4 12053.7 1127.67   3
   7 -11  -3 2210.78 547.925   7
  -7  11   3 2712.78 534.369   3
   7 -11  -2-134.384 283.180   7
  -7  11   2 170.706 294.969   3
   7 -11  -1 1984.05 547.248   7
  -7  11   1 1591.77 465.137   3
   7 -11   0 8335.86 982.449   7
  -7  11   0 8909.34 902.843   3
   7 -11   1 2134.54 540.699   7
  -7  11  -1 2139.59 471.113   3
   7 -11   2 247.594 325.465   7
  -7  11  -2 468.765 303.330   3
   7 -11   3 3615.22 719.301   7
  -7  11  -3 3553.80 583.406   3
   7 -11   4 204.590 321.078   7
  -7  11  -4 39.4498 279.377   3
   7 -11   5 8756.68 1004.03   7
  -7  11  -5 7239.27 822.501   3
   7 -11   6 8073.42 1002.54   7
  -7  11  -6 7458.96 821.088   3
   7 -11   7 4249.55 732.597   7
   7 -10  -5 6480.22 926.182   7
  -7  10   5 5457.13 772.000   3
   7 -10  -4 972.393 399.919   7
  -7  10   4 267.587 364.891   3
   7 -10  -3 573.255 337.370   7
  -7  10   3 538.009 300.600   3
   7 -10  -2 572.317 370.800   7
  -7  10   2 1359.73 365.023   3
   7 -10  -1 7741.26 912.765   7
  -7  10   1 8580.54 851.001   3
   7 -10   0 1824.48 487.834   7
  -7  10   0 3493.84 567.440   3
   7 -10   1 14518.8 1223.92   7
  -7  10  -1 14383.1 1065.20   3
   7 -10   2 48.9156 282.589   7
  -7  10  -2 174.132 247.935   3
   7 -10   3 273.947 302.012   7
  -7  10  -3 563.794 301.367   3
   7 -10   4 17422.4 1352.65   7
  -7  10  -4 16615.2 1143.87   3
   7 -10   5 633.957 349.105   7
  -7  10  -5 221.789 297.877   3
  -7  10  -6 1137.23 332.322  11
   7 -10   6 997.778 416.441   7
  -7  10  -7 38.1554 252.497  11
   7 -10   7 205.855 335.931   7
   7 -10   8 9541.49 1043.95   7
  -7  10  -8 7589.05 773.689  11
  -7  10  -9 8715.05 836.886  11
   7 -10   9 10731.4 1130.18   7
   7  -9  -7 13832.6 1245.80   7
   7  -9  -6 29228.4 1772.93   7
  -7   9   6 30120.7 1736.23   3
   7  -9  -5 58164.2 2508.66   7
  -7   9   5 51613.9 2282.93   3
   7  -9  -4-82.8343 231.698   7
  -7   9   4 61.3805 247.521   3
   7  -9  -3 12032.2 1069.85   7
  -7   9   3 12271.6 1018.28   3
   7  -9  -2 8528.57 906.918   7
  -7   9   2 11356.9 938.061   3
   7  -9  -1 40783.2 1980.75   7
  -7   9   1 43202.3 1856.54   3
   7  -9   0 48491.2 2185.84   7
  -7   9   0 52434.7 2039.44   3
   7  -9   1 2359.46 532.391   7
  -7   9  -1 2327.43 457.963   3
   7  -9   2 2099.89 486.714   7
  -7   9  -2 1786.83 396.254   3
   7  -9   3 192.398 263.247   7
  -7   9  -3 190.334 272.607   3
   7  -9   4 7182.38 839.631   7
  -7   9  -4 8658.41 637.712  11
  -7   9  -4 7660.47 736.264   3
   7  -9   5 32946.6 1785.30   7
  -7   9  -5 31090.2 1327.98  11
  -7   9  -5 27956.4 1425.36   3
  -7   9  -6 10061.9 775.633  11
   7  -9   6 11163.9 1043.65   7
   7  -9   7 10706.6 1055.89   7
  -7   9  -7 10747.5 856.075  11
  -7   9  -8 269.528 280.510  11
   7  -9   8 233.897 297.982   7
  -7   9  -9 835.661 375.591  11
   7  -9   9 802.708 391.201   7
   7  -9  10 526.731 291.216   2
   7  -8  -8 8557.04 964.550   7
  -7   8   8 8125.69 888.723   3
  -7   8   7 5264.80 764.399   3
   7  -8  -7 5859.72 789.128   7
   7  -8  -6 6478.32 794.434   7
  -7   8   6 5060.24 712.854   3
   7  -8  -5 10773.8 984.498   7
  -7   8   5 7951.70 836.746   3
   7  -8  -4 59975.6 2381.11   7
  -7   8   4 58570.6 2305.79   3
   7  -8  -3 44787.8 1980.71   7
  -7   8   3 45115.0 1923.43   3
   7  -8  -2 38236.9 1786.29   7
  -7   8   2 37107.8 1681.12   3
   7  -8  -1 48169.6 2036.60   7
  -7   8   1 47535.4 1888.82   3
   7  -8   0 572.440 316.562   7
  -7   8   0 714.312 316.722   3
   7  -8   1 16603.8 1159.05   7
  -7   8  -1 16436.2 1020.80   3
   7  -8   2 31221.6 1651.61   7
  -7   8  -2 30280.8 1411.88   3
  -7   8  -2 32833.9 1133.10  11
   7  -8   3 45086.9 2022.73   7
  -7   8  -3 42541.2 1430.15  11
  -7   8  -3 41133.4 1675.46   3
   7  -8   4 73652.2 2714.19   7
  -7   8  -4 76737.1 2184.20  11
  -7   8  -4 75225.5 2399.58   3
   7  -8   5 13957.1 1116.61   7
  -7   8  -5 16752.7 939.047  11
  -7   8  -5 17922.7 1070.97  10
  -7   8  -5 15958.0 998.605   3
  -7   8  -6 21.9969 209.276  11
   7  -8   6 123.132 249.194   7
  -7   8  -7 373.682 286.764  11
   7  -8   7 668.202 350.313   7
  -7   8  -8 9004.98 820.770  11
   7  -8   8 8707.10 929.115   7
  -7   8  -9 28920.4 1535.11  11
   7  -8   9 28225.7 1733.55   7
   7  -8   9 29740.9 1680.44   2
   7  -8  10 18864.8 1367.93   2
  -7   8 -10 21644.3 1360.03  11
  -7   7   9 196.500 293.152   4
   7  -7  -9 618.560 433.185   7
  -7   7   8 96.6831 269.284   4
   7  -7  -8 117.070 297.823   7
  -7   7   8-75.7778 291.852   3
  -7   7   7 992.748 340.989   4
   7  -7  -7 845.856 348.258   7
  -7   7   7 1155.56 387.166   3
   7  -7  -6 28864.2 1593.72   7
  -7   7   6 28128.1 1592.45   3
   7  -7  -5 79303.8 2711.67   7
  -7   7   5 73196.0 2638.41   3
   7  -7  -4 5395.32 637.915   7
  -7   7   4 4667.92 614.089   3
   7  -7  -3 2638.66 474.805   7
  -7   7   3 1915.83 394.843   3
   7  -7  -2 4097.26 547.471   7
  -7   7   2 3468.36 492.974   3
   7  -7  -1 1272.25 361.369   7
  -7   7   1 1868.77 374.442   3
   7  -7   0 112222. 3265.78   7
  -7   7   0 111116. 3055.30   3
   7  -7   1 141941. 3806.24   7
  -7   7  -1 133754. 3482.58   3
   7  -7   2 16688.1 1103.83   7
  -7   7  -2 17398.8 976.886   3
   7  -7   3 34713.9 1659.03   7
  -7   7  -3 38157.3 1506.43   3
   7  -7   4 478.922 281.117   7
  -7   7  -4 547.248 222.706  10
  -7   7  -4 837.924 269.656   3
   7  -7   5 77465.3 2676.25   7
  -7   7  -5 74510.8 2298.76   3
  -7   7  -6 54338.0 1916.11  11
   7  -7   6 56380.3 2264.96   7
  -7   7  -7 20556.3 1158.26  11
   7  -7   7 22985.5 1415.63   7
   7  -7   8 39867.0 1969.08   7
  -7   7  -8 43066.5 1814.88  11
  -7   7  -8 44932.3 1680.48   8
  -7   7  -9 7808.05 797.904  11
   7  -7   9 7135.19 814.386   2
  -7   7  -9 7731.62 698.668   8
  -7   7 -10 4295.20 616.090  11
   7  -7  10 4851.23 701.715   2
  -7   7 -10 5345.62 640.607   8
  -7   6  10 2661.30 534.719   4
   7  -6 -10 2425.35 537.537   7
  -7   6  10 2612.26 577.427   3
  -7   6   9 8604.53 851.592   4
   7  -6  -9 7541.65 842.636   7
  -7   6   9 7885.83 850.591   3
  -7   6   8 1601.36 387.551   4
   7  -6  -8 2814.08 514.780   7
  -7   6   8 2267.82 492.006   3
  -7   6   7 287.327 226.413   4
   7  -6  -7 319.829 237.489   7
  -7   6   7 233.515 286.803   3
  -7   6   6 10587.8 740.995   4
   7  -6  -6 9988.30 851.475   7
  -7   6   6 10200.1 911.171   3
   7  -6  -6 10600.3 732.960   8
  -7   6   5 5178.60 488.951   4
   7  -6  -5 4810.84 589.812   7
  -7   6   5 4675.50 612.756   3
   7  -6  -5 5007.40 490.400   8
   7  -6  -4 1390.15 269.883   8
  -7   6   4 1855.41 272.732   4
   7  -6  -4 1763.30 367.015   7
  -7   6   4 1425.92 364.802   3
   7  -6  -3 1163.39 314.782   7
  -7   6   3 1334.59 337.603   3
   7  -6  -2 4062.00 508.484   7
  -7   6   2 4728.96 542.513   3
   7  -6  -1 117116. 3195.09   7
  -7   6   1 118512. 3128.52   3
   7  -6   0 10536.2 794.914   7
  -7   6   0 10853.9 763.919   3
   7  -6   1 324.125 210.415   7
  -7   6  -1-17.3402 179.281   3
   7  -6   2 1119.37 329.609   7
  -7   6  -2 1532.09 295.216   3
   7  -6   3 861.119 298.747   7
  -7   6  -3 1039.82 260.147   3
   7  -6   4 23129.2 1259.16   7
  -7   6  -4 22681.1 1068.15   3
   7  -6   5 62868.8 2268.31   7
  -7   6  -5 60160.2 1921.14   3
   7  -6   6 31869.2 1569.82   7
  -7   6  -6 28443.7 1234.87   3
   7  -6   7 3331.77 543.836   7
  -7   6  -7 4468.46 478.890   3
  -7   6  -8 24.9547 255.793  11
   7  -6   8 277.076 291.190   2
   7  -6   9 11672.7 1073.24   2
  -7   6  -9 13052.0 1005.22  11
  -7   6  -9 12028.2 913.827   8
   7  -6  10 29633.6 1736.13   2
  -7   6 -10 33780.8 1712.90  11
  -7   6 -10 29307.9 1528.36   8
  -7   5  11 13838.9 1145.14   4
   7  -5 -11 15795.8 1243.99   7
  -7   5  11 14181.6 1148.55   3
  -7   5  10 21480.5 1364.29   4
   7  -5 -10 23468.5 1480.10   7
  -7   5  10 25136.5 1516.04   3
   7  -5 -10 25186.2 1376.68   8
   7  -5  -9 3385.42 509.073   8
  -7   5   9 4001.81 560.185   4
   7  -5  -9 3891.63 609.384   7
  -7   5   9 3263.87 578.500   3
   7  -5  -8 16432.3 1115.25   7
  -7   5   8 17700.4 1229.96   3
   7  -5  -8 17552.5 1046.73   8
   7  -5  -7 6283.43 654.338   7
  -7   5   7 6938.94 755.401   3
   7  -5  -7 7370.44 643.504   8
   7  -5  -6 18340.8 1077.07   7
  -7   5   6 15881.9 1091.97   3
   7  -5  -6 17991.9 966.769   8
   7  -5  -5 73012.2 2327.71   7
  -7   5   5 73349.2 2448.29   3
   7  -5  -5 74649.6 2200.53   8
   7  -5  -4 3713.50 434.495   8
   7  -5  -4 2506.79 379.207   7
  -7   5   4 3577.10 492.869   3
   7  -5  -3 3775.58 448.640   7
  -7   5   3 4539.43 520.433   3
   7  -5  -3 4447.52 459.992   8
   7  -5  -2 3072.30 406.561   7
  -7   5   2 2964.46 413.659   3
   7  -5  -1 840.862 263.252   7
  -7   5   1 1150.88 304.695   3
   7  -5   0 32202.7 1356.25   7
  -7   5   0 32070.9 1296.88   3
   7  -5   1 18880.4 1030.38   7
  -7   5  -1 19866.7 961.202   3
   7  -5   2 77.6951 183.345   7
  -7   5  -2 221.286 155.367   3
   7  -5   3 44182.4 1669.92   7
  -7   5  -3 42282.5 1471.60   3
   7  -5   4 26601.7 1302.81   7
  -7   5  -4 28443.7 1148.26   3
   7  -5   5 3925.34 517.483   7
  -7   5  -5 3937.13 415.032   3
   7  -5   6 6293.70 670.811   7
  -7   5  -6 6880.08 543.251   3
   7  -5   7 2081.27 464.419   2
   7  -5   8 15596.6 1191.64   2
   7  -5   9 23021.2 1489.89   2
  -7   5  -9 22478.8 1353.32  11
  -7   5  -9 25083.1 1355.20   8
  -7   5 -10 5907.55 736.124  11
   7  -5  10 6392.19 807.387   2
  -7   5 -10 4733.39 619.653   8
   7  -4 -12-606.219 352.432   8
  -7   4  12-260.482 280.275   3
   7  -4 -11 3552.88 571.128   8
   7  -4 -11 3467.00 587.342   7
  -7   4  11 4197.04 669.857   3
   7  -4 -10 27872.4 1518.93   7
  -7   4  10 25922.7 1531.30   3
   7  -4 -10 25888.3 1401.25   8
   7  -4  -9 84857.6 2781.03   7
  -7   4   9 84182.7 2921.02   3
   7  -4  -9 85433.0 2689.73   8
   7  -4  -8 13584.2 952.160   7
  -7   4   8 13414.9 1034.63   3
   7  -4  -8 12054.6 861.039   8
   7  -4  -7 1308.02 322.240   8
   7  -4  -7 996.269 289.731   7
  -7   4   7 1539.81 366.035   3
   7  -4  -7 767.826 269.525   1
   7  -4  -6 15391.8 918.174   7
   7  -4  -6 16576.6 921.259   1
  -7   4   6 14283.8 992.637   3
   7  -4  -6 13867.1 859.265   8
   7  -4  -5 11980.6 769.244   7
  -7   4   5 11577.8 854.376   3
   7  -4  -5 11169.0 752.425   8
   7  -4  -4 82256.7 2318.54   7
  -7   4   4 84813.1 2524.94   3
   7  -4  -4 82420.4 2363.14   8
   7  -4  -3 76958.1 2161.91   7
  -7   4   3 75761.8 2305.87   3
   7  -4  -3 76202.1 2228.31   8
   7  -4  -2 24889.9 1073.23   7
  -7   4   2 25047.6 1148.38   3
  -7   4   2 26457.7 1150.34   9
  -7   4   2 27376.4 873.879   5
   7  -4  -1 27066.7 1129.57   7
  -7   4   1 28521.2 1186.74   3
  -7   4   1 27549.7 1144.98   9
   7  -4   0 1412.41 261.112   7
  -7   4   0 2356.18 331.653   3
  -7   4   0 1806.67 295.016   9
   7  -4   1 12522.1 757.530   7
  -7   4  -1 10680.3 666.581   3
   7  -4   2 26667.1 1144.96   7
  -7   4  -2 25085.1 1043.84   3
   7  -4   3 4361.54 471.776   7
  -7   4  -3 4171.99 395.345   3
   7  -4   4 32584.7 1368.38   7
  -7   4  -4 31768.1 1168.72   3
   7  -4   5 34596.9 1384.88   1
   7  -4   5 35609.7 1485.46   7
  -7   4  -5 34480.2 1227.75   3
   7  -4   6-0.74507 160.498   1
   7  -4   6-25.9841 241.752   2
   7  -4   7 207.210 274.136   2
   7  -4   8 618.115 358.724   2
   7  -4   9 161.572 272.605   2
   7  -4  10 8672.07 962.196   2
  -7   4 -10 8999.81 881.138  11
  -7   4 -10 9104.76 889.830   8
   7  -3 -12 335.464 283.002   8
  -7   3  12-89.0570 250.482   3
   7  -3 -12 324.000 274.933   7
   7  -3 -11 10572.4 933.167   7
  -7   3  11 12230.2 1063.82   3
   7  -3 -11 11087.1 955.809   8
   7  -3 -10 68790.7 2427.39   7
  -7   3  10 65658.2 2534.98   3
   7  -3 -10 64059.7 2350.27   8
   7  -3  -9 9987.62 816.783   7
  -7   3   9 10658.1 934.345   3
   7  -3  -9 10183.2 831.324   8
   7  -3  -8 8010.80 681.683   7
  -7   3   8 7376.46 760.185   3
   7  -3  -8 7734.86 616.795   1
   7  -3  -8 7928.24 697.464   8
   7  -3  -7-28.0456 183.769   8
   7  -3  -7 185.829 153.763   7
  -7   3   7-46.7063 273.022   3
   7  -3  -7 191.499 175.795   1
   7  -3  -6 50094.3 1667.84   7
  -7   3   6 47459.8 1850.55   3
  -7   3   6 51350.3 1826.15   9
   7  -3  -6 49317.3 1749.66   8
   7  -3  -6 47827.2 1709.73   1
   7  -3  -5 188645. 4371.73   1
   7  -3  -5 194806. 4211.75   7
  -7   3   5 187249. 4507.56   3
  -7   3   5 194090. 4475.87   9
   7  -3  -5 186341. 4353.46   8
   7  -3  -4 116610. 2824.92   7
   7  -3  -4 120887. 3052.90   1
  -7   3   4 116231. 3091.56   3
  -7   3   4 118962. 3096.92   9
   7  -3  -4 116212. 3044.48   8
   7  -3  -3 333.668 197.316   8
   7  -3  -3 118.845 148.560   7
  -7   3   3 126.546 186.722   3
  -7   3   3 253.872 196.357   9
   7  -3  -2 7142.53 488.170   7
  -7   3   2 7643.37 569.625   3
  -7   3   2 8495.01 616.281   9
   7  -3  -1 468.034 148.033   7
  -7   3   1 181.922 155.222   3
  -7   3   1 521.066 211.540   9
   7  -3   0 220467. 4559.03   7
  -7   3   0 212716. 4590.74   3
  -7   3   0 219259. 4674.63   9
   7  -3   1 210755. 4360.33   7
  -7   3  -1 200359. 4330.14   3
  -7   3  -1 205504. 4415.98   9
   7  -3   2 23537.8 1109.80   1
   7  -3   2 24586.2 1019.80   7
  -7   3  -2 23425.3 950.090   3
  -7   3  -2 22841.8 963.294   9
   7  -3   3 35010.0 1391.67   1
   7  -3   3 35970.7 1322.83   7
  -7   3  -3 37619.6 1225.93   3
  -7   3  -3 35059.9 1195.23   9
   7  -3   4 5907.68 520.130   7
  -7   3  -4 5875.66 432.946   3
   7  -3   4 5855.92 546.251   1
   7  -3   5 43597.9 1869.83   2
   7  -3   5 53142.1 1730.67   1
   7  -3   6 49142.0 2039.43   2
   7  -3   7 10947.8 967.710   2
   7  -3   8 9208.46 918.572   2
   7  -3   9 14423.6 1199.41   2
  -7   3 -10 1320.94 400.581  11
  -7   3 -10 1138.76 452.293   8
   7  -2 -13 11256.1 1005.55   7
   7  -2 -12 6209.62 760.011   8
   7  -2 -12 5636.93 690.053   7
   7  -2 -11 16527.5 1104.44   7
  -7   2  11 18404.5 1288.24   3
   7  -2 -11 17363.3 1195.00   8
   7  -2 -10 384.938 275.645   8
   7  -2 -10 224.491 206.808   7
  -7   2  10 335.160 301.346   3
   7  -2  -9 43825.9 1691.42   7
  -7   2   9 40329.3 1859.68   3
   7  -2  -9 44097.9 1807.53   8
   7  -2  -8 60855.0 1954.34   7
  -7   2   8 57703.7 2200.77   3
   7  -2  -8 59747.1 1889.96   1
  -7   2   8 59193.0 2085.55   9
   7  -2  -8 56796.0 2050.69   8
   7  -2  -7 13266.1 770.796   7
  -7   2   7 13749.2 952.511   3
  -7   2   7 14673.8 940.528   9
   7  -2  -7 14732.8 841.381   1
   7  -2  -7 13871.3 902.468   8
   7  -2  -6 104573. 2543.04   7
  -7   2   6 98666.1 2860.49   3
  -7   2   6 96485.6 2802.09   9
   7  -2  -6 98399.9 2663.00   1
   7  -2  -6 96077.0 2752.13   8
   7  -2  -5 32391.8 1133.98   7
  -7   2   5 31706.5 1372.41   3
  -7   2   5 30869.0 1358.49   9
   7  -2  -5 30960.4 1285.86   1
   7  -2  -5 31638.3 1356.08   8
   7  -2  -4 6168.24 434.437   7
  -7   2   4 7456.54 616.029   3
  -7   2   4 6118.64 566.993   9
   7  -2  -4 6416.03 568.598   1
   7  -2  -4 7475.22 631.805   8
   7  -2  -3 25787.3 913.303   7
  -7   2   3 24746.8 1117.66   3
  -7   2   3 26673.9 1195.63   9
  -7   2   3 25900.1 976.545   5
   7  -2  -3 24316.0 1170.57   8
   7  -2  -3 25354.5 1140.21   1
   7  -2  -2 41109.3 1201.23   7
  -7   2   2 38106.7 1382.25   3
  -7   2   2 40129.7 1495.14   9
  -7   2   2 39887.6 1311.42   5
   7  -2  -2 40744.0 1505.67   1
   7  -2  -1 178510. 3556.45   7
  -7   2   1 163364. 3740.29   3
  -7   2   1 175434. 3948.47   9
  -7   2   1 166664. 3737.75   5
   7  -2  -1 163838. 3941.52   1
   7  -2   0 107958. 2372.43   7
  -7   2   0 100382. 2515.16   3
  -7   2   0 102681. 2663.14   9
   7  -2   0 102094. 2757.40   1
   7  -2   1 5585.87 396.615   7
  -7   2  -1 5448.64 431.939   3
  -7   2  -1 6233.44 497.350   9
   7  -2   1 6015.16 538.863   1
   7  -2   2 7177.93 474.583   7
  -7   2  -2 7506.85 481.647   3
  -7   2  -2 6893.40 514.027   9
   7  -2   2 6480.87 556.616   1
   7  -2   3 478.709 223.962   1
  -7   2  -3 696.457 169.643   3
  -7   2  -3 472.911 161.994   9
   7  -2   4 18324.1 1100.74   2
   7  -2   4 20063.6 991.866   1
   7  -2   5 151601. 4056.33   2
   7  -2   5 153880. 3637.89   1
   7  -2   6 22038.5 1316.14   2
   7  -2   7 3796.29 575.144   2
   7  -2   8-68.1709 268.045   2
   7  -2   9 14585.6 1230.80   2
   7  -1 -12 19.5130 315.070   8
   7  -1 -12 308.054 221.470   7
  -7   1  12 110.386 311.892   6
   7  -1 -11-223.846 329.415   8
  -7   1  11 446.706 330.006   3
   7  -1 -11 408.391 233.557   7
  -7   1  11-160.316 354.636   6
   7  -1 -10 22052.3 1145.94   7
  -7   1  10 22040.3 1368.30   3
  -7   1  10 19550.4 1315.67   6
  -7   1  10 22165.9 1236.60   9
   7  -1 -10 22808.7 1315.77   8
   7  -1  -9 6373.34 570.265   7
  -7   1   9 5536.70 668.916   3
  -7   1   9 6138.40 642.545   9
  -7   1   9 5409.98 660.069   6
   7  -1  -9 6168.17 660.446   8
   7  -1  -8 1133.08 330.134   8
   7  -1  -8 883.935 230.032   7
   7  -1  -8 987.657 251.624   1
  -7   1   8 889.592 323.760   3
  -7   1   8 433.600 258.785   6
  -7   1   8 1156.10 322.742   9
   7  -1  -7 6494.03 489.622   7
  -7   1   7 6218.13 639.650   3
   7  -1  -7 7113.24 591.640   1
  -7   1   7 5935.08 599.954   6
  -7   1   7 6733.97 651.406   9
   7  -1  -7 6422.99 634.112   8
   7  -1  -6 6054.56 431.585   7
  -7   1   6 5545.32 562.930   3
   7  -1  -6 5270.15 509.057   1
  -7   1   6 5140.40 539.122   6
  -7   1   6 4743.74 528.993   9
   7  -1  -6 5688.92 581.334   8
   7  -1  -5 42800.0 1215.88   7
  -7   1   5 38710.4 1518.17   3
  -7   1   5 39052.2 1577.29   9
   7  -1  -5 39596.4 1481.88   1
   7  -1  -4 58220.8 1429.89   7
  -7   1   4 51880.9 1773.56   3
  -7   1   4 57020.6 1906.23   9
  -7   1   4 55710.8 1652.30   5
   7  -1  -4 52150.7 1778.99   1
   7  -1  -4 54156.3 1911.09   8
   7  -1  -3 24367.4 754.400   7
  -7   1   3 22073.5 1022.26   3
  -7   1   3 20692.6 1055.77   9
  -7   1   3 23669.1 1005.41   5
   7  -1  -3 23991.0 1097.54   1
   7  -1  -2 143308. 2725.04   7
  -7   1   2 128481. 3166.38   3
  -7   1   2 134484. 3335.02   9
   7  -1  -2 132950. 3321.16   1
  -7   1   2 133267. 3202.91   5
  -7   1   1 65088.0 1825.00   3
  -7   1   1 67007.6 1983.29   9
   7  -1  -1 63145.6 1986.60   1
  -7   1   1 62945.8 1910.32   5
   7  -1   0 3393.70 412.295   1
   7  -1   0 3490.76 241.490   7
  -7   1   0 4094.23 366.434   3
  -7   1   0 3972.85 417.301   9
  -7   1  -1 70776.6 1791.11   3
  -7   1  -1 67812.7 1969.65   9
   7  -1   1 66567.1 2059.15   1
   7  -1   2 34894.4 1378.04   1
  -7   1  -2 34206.6 1258.38   9
   7  -1   2 32279.7 1380.23   2
   7  -1   3 155491. 3802.26   2
  -7   1  -3 149617. 3344.95   9
   7  -1   4 117257. 3358.67   2
   7  -1   4 128003. 3154.23   1
   7  -1   5 5055.41 627.076   2
   7  -1   5 5340.36 519.209   1
   7  -1   6 7951.18 805.583   2
   7  -1   7 7893.67 857.659   2
   7  -1   8 31977.3 1778.53   2
   7  -1   9 53530.6 2427.89   2
   7   0 -13 7965.17 871.336   8
  -7   0  13 8390.04 975.129   6
   7   0 -12 523.660 325.942   8
  -7   0  12-133.192 379.601   6
  -7   0  11 7638.65 823.665   6
  -7   0  11 9809.44 829.700   9
   7   0 -11 7399.98 797.656   8
   7   0 -10 980.522 329.966   8
  -7   0  10 1485.71 412.457   3
  -7   0  10 1165.91 389.889   6
  -7   0  10 1982.06 407.888   9
  -7   0   9 47815.8 2017.21   3
   7   0  -9 50450.4 1698.65   1
  -7   0   9 43855.5 1908.02   6
  -7   0   9 47352.5 1910.67   9
   7   0  -9 46946.0 1904.73   8
  -7   0   8 9577.65 821.915   3
   7   0  -8 9056.90 676.744   1
  -7   0   8 8872.90 763.208   6
  -7   0   8 7863.58 732.000   9
   7   0  -8 7523.47 715.290   8
   7   0  -7 165.558 237.517   8
   7   0  -7 330.603 212.544   1
  -7   0   7 258.682 217.273   3
  -7   0   7 297.925 215.321   6
  -7   0   7 511.525 249.718   9
  -7   0   6 32677.5 1400.72   3
   7   0  -6 30841.9 1283.44   1
  -7   0   6 27361.1 1228.91   6
  -7   0   6 27965.0 1347.13   9
   7   0  -6 28897.8 1359.71   8
  -7   0   5 16177.8 920.396   3
   7   0  -5 16432.3 923.124   1
  -7   0   5 16798.3 881.670   6
  -7   0   5 18493.4 1031.89   9
   7   0  -5 17434.4 1026.16   8
  -7   0   4 6080.62 534.141   3
   7   0  -4 5768.36 533.461   1
  -7   0   4 4982.02 527.905   9
  -7   0   4 5683.84 500.700   5
   7   0  -4 5646.93 596.732   8
  -7   0   3 73822.1 2099.52   3
   7   0  -3 72865.9 2198.11   1
  -7   0   3 76453.2 2262.49   9
  -7   0   3 73942.0 2176.84   5
  -7   0   2 3252.65 357.077   3
  -7   0   2 3175.35 404.433   9
   7   0  -2 3455.01 433.896   1
  -7   0   2 3420.15 403.706   5
  -7   0   1 11491.3 627.707   3
   7   0  -1 11777.0 766.920   1
  -7   0   1 10610.3 707.340   9
  -7   0   1 11260.8 738.257   5
  -7   0   0 56636.1 1524.92   3
   7   0   0 51897.7 1674.60   2
   7   0   0 51797.9 1772.79   1
  -7   0   0 52513.0 1716.24   9
  -7   0   0 52267.4 1809.60   5
   7   0   1 200.559 161.867   2
  -7   0  -1 294.192 102.289   3
   7   0   1 247.652 193.293   1
  -7   0  -1 55.1324 143.105   9
   7   0   2 30.0128 171.045   1
   7   0   2 28.4315 172.713   2
  -7   0  -2 244.085 140.106   9
   7   0   3 9601.54 762.095   2
   7   0   3 8763.41 668.530   1
  -7   0  -3 9300.72 602.007   9
   7   0   4 2387.57 377.822   1
   7   0   4 2793.88 453.299   2
   7   0   5 33648.8 1619.35   2
   7   0   6 6727.37 750.628   2
   7   0   7 7292.18 834.169   2
   7   0   8 9829.34 993.659   2
   7   1 -13 7024.84 865.730   8
  -7  -1  13 10411.6 1057.49   6
  -7  -1  12 10299.3 1018.23   6
   7   1 -12 10820.9 986.367   8
  -7  -1  11 14150.7 1124.59   6
  -7  -1  11 15521.8 1092.57   9
   7   1 -11 13669.2 1066.25   8
  -7  -1  10 35163.7 1722.87   6
  -7  -1  10 36005.1 1708.98   9
   7   1 -10 35477.3 1703.81   8
   7   1  -9 18641.1 995.126   1
  -7  -1   9 15841.2 1069.70   6
  -7  -1   9 18693.9 1183.58   9
   7   1  -9 17713.9 1142.19   8
   7   1  -8 485.948 278.353   8
   7   1  -8 975.193 280.479   1
  -7  -1   8 1567.16 358.874   3
  -7  -1   8 1256.79 342.832   6
  -7  -1   8 967.638 303.422   9
  -7  -1   7 6391.26 644.139   3
   7   1  -7 5252.84 537.226   1
  -7  -1   7 6799.97 610.522   6
  -7  -1   7 6223.10 649.732   9
   7   1  -7 6673.98 675.234   8
  -7  -1   6 4829.06 535.446   3
   7   1  -6 4192.17 472.244   1
  -7  -1   6 5390.34 510.291   6
  -7  -1   6 5213.39 578.188   9
   7   1  -6 4694.36 577.796   8
  -7  -1   5 73184.9 2243.06   3
   7   1  -5 71769.0 2233.70   1
  -7  -1   5 75493.9 2098.72   6
  -7  -1   5 74178.9 2338.07   9
   7   1  -5 70856.3 2372.07   8
  -7  -1   4 39896.5 1457.39   3
   7   1  -4 39554.4 1520.71   1
  -7  -1   4 37363.4 1288.94   6
  -7  -1   4 37879.0 1542.66   9
  -7  -1   4 39808.2 1513.33   5
  -7  -1   3 25602.9 1080.31   3
   7   1  -3 26241.1 898.410   2
   7   1  -3 22914.6 1137.37   1
  -7  -1   3 25259.4 1196.83   9
  -7  -1   3 23705.8 1158.47   5
  -7  -1   2 4781.86 430.548   3
   7   1  -2 5478.95 415.536   2
   7   1  -2 4341.19 486.575   1
  -7  -1   2 4446.70 499.206   9
  -7  -1   2 4568.33 499.074   5
  -7  -1   1 5951.89 443.032   3
   7   1  -1 4837.96 430.453   2
   7   1  -1 5542.41 557.269   1
  -7  -1   1 5215.16 517.406   9
  -7  -1   1 5538.63 555.351   5
   7   1   0 4953.93 468.059   2
   7   1   0 5225.10 540.994   1
  -7  -1   0 4860.73 490.559   9
  -7  -1   0 4546.91 512.547   5
   7   1   1 18532.8 967.329   2
   7   1   1 17383.3 984.713   1
  -7  -1  -1 19025.5 960.418   9
  -7  -1  -1 17353.8 1039.05   5
   7   1   2 3343.42 439.823   1
   7   1   2 3147.85 436.182   2
  -7  -1  -2 3592.56 405.263   9
  -7  -1  -2 3062.16 471.084   5
   7   1   3 1235.04 309.069   1
   7   1   3 1375.02 326.728   2
  -7  -1  -3 1278.39 255.350   9
   7   1   4 3328.32 494.780   2
   7   1   4 4278.89 484.990   1
   7   1   5 2716.53 479.000   2
   7   1   6 1426.29 426.791   2
   7   1   7 2850.54 581.613   2
   7   1   8 87.4076 289.618   2
   7   2 -12 3917.54 645.428   8
  -7  -2  12 5190.18 708.550   6
  -7  -2  11 24028.3 1460.00   6
  -7  -2  11 26996.5 1512.25   9
   7   2 -11 23291.8 1441.78   8
  -7  -2  10 8590.28 825.628   6
  -7  -2  10 9401.56 866.007   9
   7   2 -10 10755.6 933.049   8
   7   2  -9 23158.8 1153.21   1
  -7  -2   9 19402.2 1171.63   6
  -7  -2   9 20133.8 1243.78   9
   7   2  -9 20485.3 1270.32   8
   7   2  -8 62458.6 2107.64   1
  -7  -2   8 67122.0 2203.65   6
  -7  -2   8 61082.2 2255.12   9
   7   2  -8 58810.2 2237.41   8
   7   2  -7 19210.8 1076.51   1
  -7  -2   7 19279.5 1033.54   6
  -7  -2   7 20700.9 1187.91   9
   7   2  -7 19443.2 1176.12   8
   7   2  -6 98181.8 2834.34   1
  -7  -2   6 99908.6 2654.61   6
  -7  -2   6 101001. 2963.95   9
   7   2  -6 98683.9 2993.87   8
   7   2  -5 81736.6 2515.65   1
  -7  -2   5 87003.6 2269.83   6
  -7  -2   5 82131.0 2584.66   9
   7   2  -5 83199.9 2677.11   8
   7   2  -4 300.008 237.364   1
  -7  -2   4 200.960 141.336   6
  -7  -2   4 288.063 219.161   9
  -7  -2   4 79.2164 167.512   5
  -7  -2   3 37934.1 1564.90   9
  -7  -2   3 40638.5 1615.70   5
   7   2  -2 27136.6 981.851   2
   7   2  -2 26062.7 1255.48   1
  -7  -2   2 26515.4 1263.32   9
  -7  -2   2 25097.1 1257.93   5
   7   2  -1 80459.1 2123.14   2
   7   2  -1 78791.0 2448.57   1
  -7  -2   1 78715.0 2394.01   9
  -7  -2   1 77749.9 2470.63   5
   7   2   0 154837. 3564.90   2
   7   2   0 152154. 3827.37   1
  -7  -2   0 148045. 3702.36   9
  -7  -2   0 146502. 3870.54   5
   7   2   1 4049.69 394.967  10
   7   2   1 2977.28 401.749   2
  -7  -2  -1 3262.02 418.978   9
  -7  -2  -1 2243.06 428.997   5
   7   2   1 2735.41 423.659   1
   7   2   2 12044.9 830.615   2
   7   2   2 11686.7 831.546   1
   7   2   2 12028.4 717.183  10
  -7  -2  -2 12259.2 787.446   9
  -7  -2  -2 11757.2 914.871   5
   7   2   3 544.139 264.590   2
   7   2   3 745.315 271.668   1
  -7  -2  -3 900.788 308.783   5
   7   2   4 6628.68 706.197   2
  -7  -2  -4 6823.44 760.658   5
   7   2   4 7751.16 669.809   1
   7   2   5 55104.7 2200.12   2
  -7  -2  -5 51065.2 2204.21   5
   7   2   6 5276.00 707.198   2
  -7  -2  -6 5922.26 752.490   5
   7   2   7-285.018 319.518   2
  -7  -2  -7 154.431 268.117   5
   7   3 -12-161.565 317.409   8
  -7  -3  12-62.3734 338.537   6
   7   3 -11 610.927 303.238   8
  -7  -3  11 815.124 349.921   6
  -7  -3  11 250.727 239.328   9
  -7  -3  10 49742.7 2055.52   6
  -7  -3  10 51186.0 2151.73   9
   7   3 -10 52711.3 1907.51   1
   7   3 -10 49462.2 2126.13   8
  -7  -3   9 71607.9 2452.26   6
  -7  -3   9 77381.4 2656.09   9
   7   3  -9 73318.1 2634.54   8
   7   3  -9 74252.6 2404.95   1
   7   3  -8 4604.69 619.178   8
  -7  -3   8 5235.14 565.648   6
  -7  -3   8 3794.05 554.297   9
   7   3  -8 5031.23 567.958   1
   7   3  -7 5993.56 630.437   1
  -7  -3   7 6564.17 581.579   6
  -7  -3   7 5703.24 651.383   9
   7   3  -7 6166.22 693.414   8
   7   3  -6-258.350 283.432   8
  -7  -3   6 52.2560 161.011   6
  -7  -3   6-145.440 262.004   9
   7   3  -6-373.498 297.321   1
   7   3  -5 30271.8 1432.46   1
  -7  -3   5 31566.6 1169.56   6
  -7  -3   5 30317.7 1466.16   9
   7   3  -4 87219.4 2731.85   1
  -7  -3   4 92815.3 2809.34   9
  -7  -3   4 93938.3 2830.29   5
   7   3  -3 45946.3 1833.20   1
  -7  -3   3 47480.6 1844.16   9
  -7  -3   3 48111.2 1898.83   5
   7   3  -2 53168.9 1978.94   1
  -7  -3   2 49727.9 1895.63   9
  -7  -3   2 52492.5 1998.07   5
   7   3  -1 25379.3 1291.38   1
  -7  -3   1 23386.6 1212.35   9
  -7  -3   1 22180.8 1252.60   5
   7   3   0 786.341 232.843   2
  -7  -3   0 880.020 300.518   9
   7   3   0 611.620 274.093   1
  -7  -3   0 596.385 316.619   5
   7   3   1 68081.8 2303.64   1
   7   3   1 70540.3 2185.03   2
   7   3   1 66775.8 2023.37  10
  -7  -3  -1 70537.0 2248.14   9
  -7  -3  -1 64040.5 2382.57   5
   7   3   2 27114.0 1318.59   2
   7   3   2 26353.6 1200.57  10
  -7  -3  -2 26975.2 1263.36   9
  -7  -3  -2 24578.3 1410.56   5
   7   3   2 26256.5 1330.67   1
   7   3   3 29602.8 1335.35  10
  -7  -3  -3 25767.2 1486.32   5
   7   3   3 29159.5 1403.10   1
   7   3   3 29253.8 1447.59   2
  -7  -3  -4 46699.0 2100.51   5
   7   3   4 49713.4 2048.74   2
   7   3   5 3659.55 575.823   2
  -7  -3  -5 3095.41 566.581   5
   7   3   6 2429.46 513.208   2
  -7  -3  -6 2230.30 536.312   5
   7   4 -12 322.167 339.864   8
  -7  -4  12 981.744 364.053   6
  -7  -4  11 19474.0 1280.34   6
  -7  -4  11 18065.4 1261.40   9
   7   4 -11 17614.3 1275.30   8
   7   4 -10 5973.67 748.966   8
   7   4 -10 4734.45 575.892   1
  -7  -4  10 5787.03 684.787   6
  -7  -4  10 5101.08 691.628   9
   7   4  -9-162.904 314.923   8
   7   4  -9 319.460 267.297   1
  -7  -4   9 136.495 200.951   6
  -7  -4   9 318.245 324.736   9
   7   4  -8 3201.06 548.196   8
   7   4  -8 2666.32 459.148   1
  -7  -4   8 3040.51 440.114   6
  -7  -4   8 3377.81 543.630   9
   7   4  -7 2026.90 489.936   8
   7   4  -7 3589.57 534.305   1
  -7  -4   7 2899.78 404.168   6
  -7  -4   7 3421.62 547.456   9
  -7  -4   6 10867.9 903.863   9
   7   4  -6 9136.20 812.055   1
  -7  -4   5 108504. 3233.37   9
   7   4  -5 105080. 3169.29   1
  -7  -4   4 14888.0 1018.82   9
   7   4  -4 13269.9 979.674   1
   7   4  -3 3936.10 556.663   1
  -7  -4   3 4643.17 579.355   9
  -7  -4   3 3067.83 504.381   5
   7   4  -2 4261.75 563.116   1
  -7  -4   2 4423.34 569.436   9
  -7  -4   2 5002.98 630.205   5
  -7  -4   1 5956.63 647.067   9
   7   4  -1 4646.16 594.411   1
  -7  -4   1 6126.96 693.502   5
  -7  -4   0 67685.0 2333.98   9
  -7  -4   0 67394.9 2474.96   5
   7   4   0 68296.0 2394.77   1
  -7  -4  -1 21983.8 1214.93   9
  -7  -4  -1 23462.3 1391.91   5
   7   4   1 22495.4 1277.50   1
   7   4   1 24392.9 1191.25   2
  -7  -4  -2 32421.9 1470.84   9
  -7  -4  -2 30380.8 1630.89   5
   7   4   2 30043.2 1493.47   1
   7   4   2 30548.2 1448.60   2
  -7  -4  -3 9089.23 889.801   5
   7   4   3 9875.96 835.740   1
   7   4   3 10176.2 862.081   2
   7   4   4 519.832 286.056   2
  -7  -4  -4 8.36236 266.547   5
  -7  -4  -5 40857.5 2028.24   5
   7   4   5 42677.3 1987.47   2
  -7  -5  12 4316.71 666.032   6
   7   5 -11 127.843 327.883   8
  -7  -5  11 55.6766 282.966   6
  -7  -5  11 523.053 319.637   9
   7   5 -10 3596.02 615.156   8
   7   5 -10 5079.19 630.003   1
  -7  -5  10 2980.04 492.741   6
  -7  -5  10 3401.18 583.324   9
  -7  -5   9 22632.6 1243.79   6
  -7  -5   9 23260.5 1434.26   9
   7   5  -9 22320.9 1310.27   1
   7   5  -9 21345.6 1363.60   8
   7   5  -8 243.868 310.122   8
   7   5  -8 328.082 241.677   1
  -7  -5   8 95.9967 265.100   9
   7   5  -7 1633.25 395.897   1
  -7  -5   7 2542.81 515.891   9
  -7  -5   6 6090.45 716.884   9
   7   5  -6 7618.36 782.180   1
   7   5  -5 1166.07 345.970   1
  -7  -5   5 596.801 324.578   9
  -7  -5   4 6544.05 739.183   9
   7   5  -4 7261.91 769.766   1
   7   5  -3 207.155 271.323   1
  -7  -5   3 369.041 235.856   9
   7   5  -2 4827.55 640.101   1
  -7  -5   2 4513.46 611.800   9
  -7  -5   2 4631.82 646.047   5
  -7  -5   1 19999.7 1236.89   9
  -7  -5   1 21911.7 1357.36   5
   7   5  -1 21343.4 1303.58   1
  -7  -5   0 29073.6 1493.34   9
  -7  -5   0 28553.4 1589.41   5
   7   5   0 28898.9 1535.55   1
   7   5   1 1087.20 400.284   1
  -7  -5  -1 1609.37 384.127   9
  -7  -5  -1 2388.07 531.390   5
   7   5   2 2271.68 485.019   1
  -7  -5  -2 2255.80 499.661   5
  -7  -5  -3 591.236 353.263   5
   7   5   4 16779.3 1188.33   2
   7   6 -11 4138.13 665.785   8
  -7  -6  11 5283.32 723.635   9
   7   6 -10 9168.07 951.127   8
  -7  -6  10 8936.56 912.575   9
   7   6 -10 10686.6 921.972   1
   7   6  -9 1243.65 403.289   1
  -7  -6   9 2579.30 540.160   9
  -7  -6   8 21262.4 1405.70   9
   7   6  -8 22387.2 1372.95   1
   7   6  -7 1670.31 469.334   1
  -7  -6   7 2926.52 563.642   9
  -7  -6   6 13779.4 1106.16   9
   7   6  -6 13864.7 1102.84   1
  -7  -6   5 33910.4 1756.94   9
   7   6  -5 35837.7 1793.85   1
   7   6  -4 377.175 292.333   1
  -7  -6   4 1054.98 402.582   9
   7   6  -3 4565.56 669.098   1
  -7  -6   3 3997.92 613.298   9
   7   6  -2-77.0957 282.378   1
  -7  -6   2 60.5996 254.265   9
  -7  -6   1 1027.65 371.927   9
  -7  -6   1 777.338 377.360   5
  -7  -6   0 22818.5 1371.66   9
  -7  -6   0 25287.0 1532.73   5
   7   6   0 24506.8 1464.07   1
   7   6   1 736.977 345.796   1
  -7  -6  -1 1750.53 421.038   9
  -7  -6  -1 2239.63 547.019   5
  -7  -6  -2 20.6884 240.419   5
  -7  -7   9 51186.6 2321.39   9
   7   7  -9 50897.2 2207.39   1
  -7  -7   8 11038.7 1036.13   9
   7   7  -8 9323.14 936.529   1
   7   7  -7-222.897 308.042   1
  -7  -7   7 151.299 302.811   9
   7   7  -6 1292.85 431.587   1
  -7  -7   6 2389.67 507.198   9
   7   7  -5 860.211 424.669   1
  -7  -7   5 845.070 415.373   9
  -7  -7   4 37701.5 1910.62   9
   7   7  -4 37331.3 1940.40   1
  -7  -7   3 16954.2 1258.24   9
   7   7  -3 14483.9 1193.95   1
   7   7  -2 1337.12 501.415   1
  -7  -7   2 2989.27 547.776   9
  -7  -7   1 8504.99 874.997   9
   7   7  -1 8549.76 907.053   1
   7   7   0-225.319 315.396   1
  -7  -7   0-273.238 245.845   9
  -8  12   1 631.710 391.527   3
   8 -12   0 852.318 412.791   7
  -8  12   0 526.434 368.147   3
   8 -12   1 18787.9 1563.37   7
  -8  12  -1 18050.1 1363.12   3
   8 -12   2 20039.6 1647.82   7
  -8  12  -2 19658.9 1405.08   3
   8 -12   3 12282.1 1290.68   7
  -8  12  -3 12741.3 1134.80   3
   8 -12   4 6403.55 918.213   7
  -8  12  -4 5540.66 799.237   3
  -8  11   4 5576.58 763.528   3
   8 -11  -3 423.686 435.031   7
  -8  11   3 1128.74 433.018   3
   8 -11  -2 265.741 378.042   7
  -8  11   2 345.928 358.409   3
   8 -11  -1 7756.72 968.094   7
  -8  11   1 7460.32 865.061   3
   8 -11   0 62010.4 2796.47   7
  -8  11   0 61572.4 2523.72   3
   8 -11   1 22773.1 1658.26   7
  -8  11  -1 22850.9 1450.58   3
   8 -11   2 23.2558 329.991   7
  -8  11  -2 233.269 327.221   3
   8 -11   3 1425.46 504.074   7
  -8  11  -3 2024.24 501.362   3
   8 -11   4-102.743 321.686   7
  -8  11  -4 708.035 390.676   3
   8 -11   5 26211.7 1748.38   7
  -8  11  -5 26984.7 1569.28   3
   8 -11   6 27475.2 1795.96   7
  -8  11  -6 25734.1 1539.66   3
  -8  11  -7 20948.9 1383.09   3
  -8  10   6 1215.41 451.898   3
   8 -10  -5 152.693 310.622   7
  -8  10   5 541.797 368.454   3
   8 -10  -4 10847.1 1084.84   7
  -8  10   4 8808.95 938.337   3
   8 -10  -3 2261.02 553.421   7
  -8  10   3 2533.17 558.940   3
   8 -10  -2 4033.18 703.183   7
  -8  10   2 3926.07 640.485   3
   8 -10  -1 7504.46 910.214   7
  -8  10   1 6635.93 776.374   3
   8 -10   0 1988.05 475.507   7
  -8  10   0 1181.68 397.584   3
   8 -10   1 892.927 411.274   7
  -8  10  -1 1577.73 444.572   3
   8 -10   2 2839.86 607.197   7
  -8  10  -2 3487.16 583.010   3
   8 -10   3 16131.4 1317.30   7
  -8  10  -3 16436.1 1148.13   3
   8 -10   4 31819.6 1838.75   7
  -8  10  -4 30756.6 1601.95   3
   8 -10   5 29090.4 1760.03   7
  -8  10  -5 27220.9 1507.13   3
  -8  10  -6 67.9899 269.456  11
   8 -10   6 231.295 366.161   7
  -8  10  -6 196.055 278.954   3
  -8  10  -7 2201.19 430.663  11
   8 -10   7 2172.26 510.851   7
  -8  10  -7 2363.21 489.496   3
  -8  10  -8 969.342 358.233  11
   8 -10   8 1816.92 535.021   7
  -8  10  -8 1538.76 441.006   3
   8  -9  -7 1201.75 438.004   7
  -8   9   7 2639.10 569.751   3
   8  -9  -6 2318.55 549.756   7
  -8   9   6 2478.75 569.545   3
   8  -9  -5 10721.0 1050.41   7
  -8   9   5 9799.57 973.202   3
   8  -9  -4-274.645 290.786   7
  -8   9   4 166.743 285.283   3
   8  -9  -3 24358.4 1528.88   7
  -8   9   3 22859.6 1418.37   3
   8  -9  -2 2368.67 514.239   7
  -8   9   2 1937.00 439.913   3
   8  -9  -1 1077.80 397.093   7
  -8   9   1 765.229 344.739   3
   8  -9   0 10075.0 986.200   7
  -8   9   0 9472.80 863.868   3
   8  -9   1 159.664 250.073   7
  -8   9  -1 553.434 312.458   3
   8  -9   2 4047.44 638.175   7
  -8   9  -2 4597.73 612.791   3
   8  -9   3 799.317 318.486   7
  -8   9  -3 170.600 267.969   3
  -8   9  -4 2809.02 400.179  11
   8  -9   4 2817.20 542.171   7
  -8   9  -4 3057.86 520.244   3
  -8   9  -5 4421.13 527.726  11
   8  -9   5 5499.92 743.217   7
  -8   9  -5 4298.06 580.908   3
  -8   9  -6 2075.73 405.321  11
   8  -9   6 2415.80 549.209   7
  -8   9  -6 2176.98 433.033   3
  -8   9  -7 257.744 258.848  11
   8  -9   7-294.457 315.173   7
  -8   9  -7 211.714 259.963   3
  -8   9  -8 2520.96 485.185  11
   8  -9   8 2257.82 539.336   7
  -8   9  -8 2135.10 461.244   3
  -8   9  -9 10861.1 970.436  11
   8  -8  -8 3645.44 677.794   7
  -8   8   8 4299.56 695.705   3
   8  -8  -7-19.6218 286.881   7
  -8   8   7 131.830 288.221   3
   8  -8  -6 505.798 283.994   7
  -8   8   6 346.513 305.121   3
   8  -8  -5 17217.7 1249.71   7
  -8   8   5 18373.4 1284.90   3
   8  -8  -4 35706.7 1804.69   7
  -8   8   4 41379.0 1910.36   3
   8  -8  -3 13615.4 1063.85   7
  -8   8   3 13845.6 1069.95   3
   8  -8  -2 1668.64 406.014   7
  -8   8   2 1021.79 361.545   3
   8  -8  -1 148.448 224.229   7
  -8   8   1 506.928 274.111   3
   8  -8   0 10072.4 912.686   7
  -8   8   0 10386.0 852.661   3
   8  -8   1 13972.8 1080.21   7
  -8   8  -1 14735.5 996.096   3
   8  -8   2 17593.0 1225.17   7
  -8   8  -2 17374.2 1073.78   3
   8  -8   3 3082.93 546.241   7
  -8   8  -3 3091.43 398.713  11
  -8   8  -3 3496.65 500.322   3
   8  -8   4 11093.7 965.794   7
  -8   8  -4 10421.4 735.613  11
  -8   8  -4 10046.1 800.432   3
  -8   8  -5 2786.12 436.507  11
   8  -8   5 2861.14 514.737   7
  -8   8  -5 3116.46 473.844   3
  -8   8  -6 565.539 293.057  11
   8  -8   6 652.458 317.344   7
  -8   8  -6 492.886 277.105   3
  -8   8  -7 33.3797 279.493  11
   8  -8   7 884.022 374.101   7
  -8   8  -7 659.339 296.190   3
  -8   8  -8 541.343 320.418  11
   8  -8   8 631.423 292.421   7
  -8   8  -8 193.430 251.600   3
  -8   8  -9 2908.48 532.335  11
   8  -8   9 3342.09 655.554   2
   8  -7  -9 2016.93 532.371   7
  -8   7   9 2056.48 535.252   3
   8  -7  -8 14554.9 1183.54   7
  -8   7   8 15029.0 1226.87   3
   8  -7  -7 19176.9 1317.68   7
  -8   7   7 19313.7 1375.63   3
   8  -7  -6 26935.1 1509.71   7
  -8   7   6 26265.8 1556.43   3
   8  -7  -5 78019.2 2727.83   7
  -8   7   5 81995.1 2839.35   3
   8  -7  -4 46363.8 1957.21   7
  -8   7   4 50682.0 2075.03   3
   8  -7  -3 3144.05 507.485   7
  -8   7   3 3530.10 548.597   3
   8  -7  -2 5333.54 617.818   7
  -8   7   2 4266.34 573.610   3
   8  -7  -1 46339.1 1913.32   7
  -8   7   1 48590.8 1885.75   3
   8  -7   0 218704. 5304.22   7
  -8   7   0 222282. 5152.19   3
   8  -7   1 72754.6 2537.22   7
  -8   7  -1 71936.6 2335.91   3
   8  -7   2 1469.90 382.752   7
  -8   7  -2 2292.21 400.000   3
   8  -7   3 4086.50 556.344   7
  -8   7  -3 3756.77 499.540   3
   8  -7   4 2341.41 442.331   7
  -8   7  -4 2327.02 390.556   3
   8  -7   5 39103.7 1813.89   7
  -8   7  -5 35797.3 1517.19   3
   8  -7   6 63065.8 2439.50   7
  -8   7  -6 62553.8 2108.08   3
  -8   7  -7 11533.7 906.632  11
   8  -7   7 11989.9 1021.93   7
  -8   7  -7 11795.9 834.148   3
  -8   7  -8 118.573 266.399  11
   8  -7   8 452.125 376.263   2
  -8   7  -8 11.4481 248.491   8
  -8   7  -9 1346.52 403.614  11
   8  -7   9 1266.86 431.938   2
  -8   7  -9 571.051 280.696   8
  -8   6  10 709.681 370.360   4
   8  -6 -10 1308.12 480.236   7
  -8   6  10 702.920 385.191   3
  -8   6   9 27899.7 1488.05   4
   8  -6  -9 25356.9 1545.20   7
  -8   6   9 26975.7 1664.42   3
   8  -6  -8 17898.1 1230.51   7
  -8   6   8 17991.4 1313.88   3
   8  -6  -7 2293.21 460.161   7
  -8   6   7 1730.63 489.689   3
   8  -6  -6 5061.19 550.767   8
   8  -6  -6 4944.28 615.067   7
  -8   6   6 5355.77 690.916   3
   8  -6  -5 2782.47 398.721   8
   8  -6  -5 1779.05 390.196   7
  -8   6   5 2496.62 503.091   3
   8  -6  -4 31906.0 1473.64   7
  -8   6   4 32037.8 1562.83   3
   8  -6  -3 40819.3 1664.96   7
  -8   6   3 39538.8 1716.80   3
   8  -6  -2 24599.9 1254.79   7
  -8   6   2 25970.8 1315.44   3
   8  -6  -1 18061.0 1066.92   7
  -8   6   1 17660.4 1041.25   3
   8  -6   0 31120.2 1436.00   7
  -8   6   0 30270.5 1361.89   3
   8  -6   1 1256.57 326.799   7
  -8   6  -1 1315.29 315.670   3
   8  -6   2 24803.5 1283.19   7
  -8   6  -2 23625.3 1144.11   3
   8  -6   3 20871.5 1167.92   7
  -8   6  -3 17322.5 970.485   3
   8  -6   4 63885.1 2250.62   7
  -8   6  -4 59557.8 1968.80   3
   8  -6   5 68023.6 2405.44   7
  -8   6  -5 68112.3 2129.37   3
   8  -6   6 4822.42 617.548   7
  -8   6  -6 5527.51 534.228   3
   8  -6   8 3188.84 578.143   2
   8  -6   9 16943.0 1318.99   2
  -8   6  -9 20733.3 1334.98  11
  -8   6  -9 18944.6 1213.43   8
  -8   6 -10 23774.1 1429.96   8
  -8   5  11 722.435 354.819   4
   8  -5 -11 1422.88 471.610   7
  -8   5  11 1133.01 386.868   3
  -8   5  10 9493.06 884.889   4
  -8   5  10 8896.93 965.399   3
   8  -5 -10 7074.36 811.382   7
   8  -5 -10 9273.87 858.927   8
   8  -5  -9 3348.06 525.639   8
   8  -5  -9 2976.75 523.409   7
  -8   5   9 2094.21 542.208   3
   8  -5  -8 8193.32 796.918   7
  -8   5   8 6640.25 798.299   3
   8  -5  -8 8354.30 762.258   8
   8  -5  -7 10259.0 810.796   1
   8  -5  -7 9399.25 815.483   7
  -8   5   7 10138.4 919.126   3
   8  -5  -7 10192.8 797.978   8
   8  -5  -6 3581.19 487.891   8
   8  -5  -6 3056.47 454.527   7
  -8   5   6 3841.10 587.956   3
   8  -5  -5 38793.3 1592.90   7
  -8   5   5 38982.7 1735.43   3
   8  -5  -5 40777.1 1624.09   8
   8  -5  -4 42590.5 1635.88   7
  -8   5   4 41828.3 1756.14   3
   8  -5  -4 44860.3 1696.40   8
   8  -5  -3 14219.9 868.675   7
  -8   5   3 13812.5 930.251   3
   8  -5  -2 12815.2 829.452   7
  -8   5   2 13494.1 892.040   3
   8  -5  -1 10828.3 759.832   7
  -8   5   1 11163.9 791.523   3
   8  -5   0 19166.5 1038.48   7
  -8   5   0 18651.8 1000.28   3
   8  -5   1 63096.4 2086.23   7
  -8   5  -1 64706.7 2028.14   3
   8  -5   2 41257.8 1586.53   7
  -8   5  -2 37343.8 1443.72   3
   8  -5   3 30079.9 1358.60   7
  -8   5  -3 30291.8 1249.09   3
   8  -5   4 51218.7 1888.96   7
  -8   5  -4 48202.3 1656.37   3
   8  -5   5 6057.98 635.606   1
   8  -5   5 6718.62 662.490   7
  -8   5  -5 7408.35 580.430   3
   8  -5   6 41442.9 1655.33   1
   8  -5   7 23642.7 1460.20   2
   8  -5   8 22799.6 1479.49   2
   8  -5   9 28414.0 1711.47   2
  -8   5  -9 25464.8 1517.09  11
   8  -4 -11 952.421 367.748   8
   8  -4 -11 1049.15 351.832   7
  -8   4  11 1568.78 468.787   3
   8  -4 -10 3177.44 538.208   8
   8  -4 -10 3108.58 505.270   7
  -8   4  10 2670.24 565.515   3
   8  -4  -9 24212.7 1353.09   7
  -8   4   9 26023.5 1541.09   3
   8  -4  -9 25074.2 1372.37   8
   8  -4  -8 19169.3 1125.73   7
  -8   4   8 17501.2 1223.92   3
   8  -4  -8 17731.7 1116.28   8
   8  -4  -7 5462.72 576.086   7
  -8   4   7 5412.57 660.181   3
   8  -4  -7 6783.66 642.326   1
   8  -4  -7 6163.41 644.844   8
   8  -4  -6 121.633 204.995   8
   8  -4  -6 76.8612 188.262   7
  -8   4   6 215.469 269.299   3
   8  -4  -6-231.248 242.300   1
   8  -4  -5 1137.06 301.747   8
   8  -4  -5 1623.50 356.464   1
   8  -4  -5 1417.31 292.500   7
  -8   4   5 1427.11 359.187   3
   8  -4  -4 42682.7 1531.77   7
  -8   4   4 43239.9 1728.77   3
  -8   4   4 45416.4 1750.91   9
   8  -4  -4 42731.3 1685.02   8
   8  -4  -3 44240.4 1538.09   7
  -8   4   3 44598.7 1701.23   3
  -8   4   3 44195.0 1702.01   9
   8  -4  -2 1130.09 246.617   7
  -8   4   2 1131.93 302.613   3
  -8   4   2 1313.79 299.621   9
  -8   4   2 1127.87 200.399   5
   8  -4  -1 5652.44 503.567   7
  -8   4   1 5538.59 536.902   3
  -8   4   1 5896.90 552.332   9
   8  -4   0 58868.4 1881.48   7
  -8   4   0 61414.4 1935.93   3
  -8   4   0 62245.9 1960.34   9
   8  -4   1 124.888 152.452   7
  -8   4  -1 237.630 181.604   3
   8  -4   2 4037.69 439.463   7
  -8   4  -2 3664.97 405.598   3
   8  -4   3 911.835 242.468   7
   8  -4   3 209.936 224.585   1
  -8   4  -3 730.895 212.703   3
   8  -4   4 2305.26 364.059   7
  -8   4  -4 2402.01 320.424   3
   8  -4   4 1853.84 366.441   1
   8  -4   5 6202.48 608.073   1
   8  -4   6 18891.2 1267.02   2
   8  -4   7 1991.82 469.719   2
   8  -4   8 11515.6 1063.27   2
   8  -4   9 1445.60 470.285   2
  -8   3  12 9067.39 980.763   3
   8  -3 -12 8836.03 926.886   8
   8  -3 -11 8677.02 829.779   7
  -8   3  11 7528.13 891.423   3
   8  -3 -11 8758.91 886.500   8
   8  -3 -10 17184.6 1104.09   7
  -8   3  10 16555.5 1262.25   3
   8  -3  -9 4467.60 609.401   8
   8  -3  -9 5327.43 603.901   7
  -8   3   9 5293.90 688.746   3
   8  -3  -8 41860.4 1625.99   7
  -8   3   8 37301.5 1790.56   3
   8  -3  -8 39880.9 1572.49   1
   8  -3  -8 38147.7 1703.15   8
   8  -3  -7 33156.4 1364.42   7
  -8   3   7 31364.0 1555.11   3
  -8   3   7 30563.6 1484.82   9
   8  -3  -7 33132.2 1415.20   1
   8  -3  -7 30352.5 1464.06   8
   8  -3  -6 11955.0 743.840   7
  -8   3   6 12792.5 928.842   3
  -8   3   6 11120.8 858.371   9
   8  -3  -6 10706.5 798.002   1
   8  -3  -6 11586.5 856.022   8
   8  -3  -5 57496.3 1746.19   7
  -8   3   5 54355.2 2001.54   3
  -8   3   5 57570.4 2051.67   9
   8  -3  -5 52210.8 1895.25   1
   8  -3  -5 54483.9 1979.82   8
   8  -3  -4 17603.8 842.588   7
  -8   3   4 18987.5 1065.16   3
  -8   3   4 18065.0 1052.49   9
   8  -3  -4 18132.4 1053.02   8
   8  -3  -4 17514.9 1019.32   1
   8  -3  -3 1375.92 323.503   1
   8  -3  -3 1459.08 249.831   7
  -8   3   3 1751.52 345.647   3
  -8   3   3 2075.44 362.601   9
  -8   3   3 2046.87 259.125   5
   8  -3  -2 5004.73 554.819   1
   8  -3  -2 4797.36 417.158   7
  -8   3   2 5434.26 519.570   3
  -8   3   2 4814.13 535.756   9
  -8   3   2 5380.62 437.349   5
   8  -3  -1 5094.32 544.551   1
   8  -3  -1 4742.85 426.004   7
  -8   3   1 5099.96 492.910   3
  -8   3   1 4696.94 516.535   9
  -8   3   1 5550.94 471.251   5
   8  -3   0 51721.9 1874.96   1
   8  -3   0 55869.0 1609.80   7
  -8   3   0 52052.5 1702.24   3
  -8   3   0 52602.1 1802.00   9
   8  -3   1 42571.2 1669.17   1
   8  -3   1 47522.5 1464.54   7
  -8   3  -1 46074.2 1524.10   3
  -8   3  -1 41285.2 1532.80   9
  -8   3  -2 3592.99 389.168   3
   8  -3   2 2761.14 336.101   7
   8  -3   2 3015.63 432.561   1
  -8   3  -2 3673.45 411.611   9
  -8   3  -3 4172.56 397.184   3
   8  -3   3 3336.69 364.429   7
  -8   3  -3 3560.03 384.937   9
   8  -3   3 3483.71 467.177   1
   8  -3   4 24108.3 1185.52   1
   8  -3   5 528.891 242.318   1
   8  -3   5 237.974 247.207   2
   8  -3   6 16917.9 1201.59   2
   8  -3   7 2866.15 545.257   2
   8  -3   8 7320.56 858.847   2
   8  -3   9 12807.6 1177.80   2
   8  -2 -12 1124.96 389.172   8
   8  -2 -11 2564.48 513.664   8
  -8   2  11 1678.81 437.175   3
   8  -2 -10 1897.43 446.959   8
  -8   2  10 1559.00 416.439   3
  -8   2   9 53206.1 2206.99   3
  -8   2   9 53527.2 2103.02   9
   8  -2  -9 47964.7 2024.28   8
   8  -2  -8 86302.2 2402.59   7
  -8   2   8 78396.9 2717.64   3
   8  -2  -8 80684.3 2448.40   1
  -8   2   8 82932.7 2717.78   9
   8  -2  -8 78556.8 2641.07   8
   8  -2  -7 15354.2 828.023   7
  -8   2   7 13599.7 984.519   3
   8  -2  -7 14104.3 894.037   1
  -8   2   7 14776.4 1016.50   9
   8  -2  -7 14824.8 1001.65   8
   8  -2  -6 10671.4 640.114   7
  -8   2   6 10396.1 822.585   3
  -8   2   6 10039.1 816.706   9
   8  -2  -6 9229.77 723.534   1
   8  -2  -6 9102.92 778.774   8
  -8   2   5 22057.2 1164.46   3
  -8   2   5 22153.6 1204.02   9
   8  -2  -5 21390.9 1115.53   1
   8  -2  -5 20429.5 1170.57   8
  -8   2   4 34704.3 1453.13   3
  -8   2   4 34238.0 1508.00   9
  -8   2   4 36817.1 1245.99   5
   8  -2  -4 35271.4 1464.53   1
   8  -2  -4 35035.6 1551.46   8
  -8   2   3 98458.7 2754.44   3
  -8   2   3 100507. 2877.29   9
  -8   2   3 107782. 2636.68   5
   8  -2  -3 100649. 2845.46   1
  -8   2   2 50128.9 1698.96   3
  -8   2   2 52314.8 1658.51   5
   8  -2  -2 54430.1 1866.86   1
  -8   2   1 33681.3 1284.64   3
  -8   2   1 35619.2 1420.43   9
  -8   2   1 33311.8 1298.67   5
   8  -2  -1 33031.8 1422.26   1
  -8   2   0 50096.6 1590.47   3
  -8   2   0 50560.7 1723.80   9
   8  -2   0 47353.7 1756.84   1
   8  -2   1 1742.14 350.505   1
  -8   2  -1 1988.26 289.224   3
  -8   2  -1 982.713 234.754   9
  -8   2  -2 68275.5 1832.32   3
  -8   2  -2 65114.2 1971.08   9
   8  -2   2 65498.0 2129.50   1
   8  -2   3 27546.3 1356.72   2
  -8   2  -3 27408.4 1104.54   9
   8  -2   3 24792.7 1200.34   1
   8  -2   4 31021.3 1524.98   2
   8  -2   4 32996.6 1402.18   1
   8  -2   5 30739.5 1582.64   2
   8  -2   5 33474.6 1405.33   1
   8  -2   6 3408.90 582.861   2
   8  -2   7 15635.9 1200.68   2
   8  -2   8 3451.94 646.351   2
   8  -1 -12 2106.25 490.309   8
  -8   1  11 5749.31 756.578   3
   8  -1 -11 7555.70 843.611   8
  -8   1  10 47037.8 2137.26   3
  -8   1  10 48079.9 2029.51   9
   8  -1 -10 45079.4 2008.40   8
  -8   1   9 31835.0 1637.41   3
  -8   1   9 31225.8 1577.99   9
   8  -1  -9 27203.3 1492.12   8
   8  -1  -8 2244.04 455.582   8
   8  -1  -8 2085.48 380.225   1
  -8   1   8 1774.61 434.760   3
  -8   1   8 1894.00 422.089   9
   8  -1  -7 3326.59 518.621   8
   8  -1  -7 4771.08 528.505   1
  -8   1   7 3883.41 544.119   3
  -8   1   7 3804.97 541.292   9
   8  -1  -6-17.8400 260.581   8
  -8   1   6 37.7974 198.124   3
  -8   1   6 36.7336 196.263   9
   8  -1  -6-10.7351 172.796   1
  -8   1   5 52908.9 1881.96   3
   8  -1  -5 50105.6 1825.16   1
  -8   1   5 52803.7 1948.23   9
   8  -1  -5 52301.9 1996.75   8
  -8   1   4 168682. 4099.58   3
   8  -1  -4 168293. 4149.26   1
  -8   1   4 176755. 4277.26   9
  -8   1   3 88008.2 2495.14   3
  -8   1   3 90018.4 2648.62   9
   8  -1  -3 87747.2 2608.01   1
  -8   1   3 96569.3 2539.94   5
  -8   1   2 2916.87 371.199   3
  -8   1   2 2135.00 357.054   9
  -8   1   2 2519.26 358.376   5
   8  -1  -2 2498.22 394.079   1
  -8   1   1 13553.8 747.391   3
  -8   1   1 13556.7 842.969   9
   8  -1  -1 13917.6 878.924   1
  -8   1   1 13719.9 833.933   5
  -8   1   0 23589.0 974.847   3
   8  -1   0 23729.7 1169.98   1
  -8   1   0 23815.2 1115.15   9
  -8   1   0 22200.6 1118.96   5
  -8   1  -1 96196.9 2326.80   3
   8  -1   1 92769.2 2688.15   1
  -8   1  -1 95055.9 2589.18   9
   8  -1   2 46929.3 1780.08   2
   8  -1   2 45694.0 1722.22   1
  -8   1  -2 49560.9 1646.89   9
   8  -1   3 34482.2 1541.82   2
   8  -1   3 32628.1 1405.66   1
   8  -1   4 32517.4 1578.23   2
   8  -1   4 34782.3 1449.18   1
   8  -1   5 1140.55 419.549   2
   8  -1   6 22991.1 1414.03   2
   8  -1   7 19142.3 1341.63   2
   8  -1   8 11180.6 1072.09   2
   8   0 -12 403.123 366.587   8
  -8   0  12 200.338 263.974   6
   8   0 -11 282.161 347.819   8
  -8   0  11 98.3142 298.045   6
  -8   0  11 339.231 270.587   9
  -8   0  10 10871.3 987.284   3
  -8   0  10 9767.20 928.041   6
  -8   0  10 9544.00 890.170   9
   8   0 -10 11544.9 994.854   8
   8   0  -9 5354.48 673.960   8
   8   0  -9 4694.70 548.975   1
  -8   0   9 4547.21 626.945   3
  -8   0   9 5718.30 668.238   6
  -8   0   9 4261.40 611.185   9
  -8   0   8 43957.5 1883.31   3
   8   0  -8 44703.2 1718.85   1
  -8   0   8 44344.9 1824.96   6
  -8   0   8 42810.8 1879.87   9
   8   0  -8 44291.4 1905.60   8
  -8   0   7 13889.1 962.533   3
   8   0  -7 12577.1 858.096   1
  -8   0   7 14076.6 927.853   6
  -8   0   7 11589.0 914.088   9
   8   0  -7 12449.4 957.342   8
  -8   0   6 13625.5 926.191   3
   8   0  -6 15164.1 943.973   1
  -8   0   6 15596.1 1024.38   9
   8   0  -6 14988.8 1035.94   8
  -8   0   5 74520.4 2322.08   3
   8   0  -5 73876.4 2336.96   1
  -8   0   5 78205.0 2486.37   9
   8   0  -5 73939.9 2523.38   8
  -8   0   4 2277.84 382.079   3
   8   0  -4 2943.13 451.932   1
  -8   0   4 2608.79 434.840   9
  -8   0   4 2882.38 409.903   5
  -8   0   3 17782.2 921.260   3
   8   0  -3 17848.6 1007.82   1
  -8   0   3 17147.9 1008.58   9
  -8   0   3 18246.0 997.089   5
  -8   0   2 1016.20 236.885   3
   8   0  -2 493.499 235.822   1
  -8   0   2 964.527 278.426   9
  -8   0   2 488.354 200.403   5
  -8   0   1 34676.5 1230.19   3
   8   0  -1 34544.3 1295.15   2
   8   0  -1 31872.3 1409.88   1
  -8   0   1 32360.5 1379.81   9
  -8   0   1 32723.3 1417.49   5
   8   0   0 121931. 3062.89   2
   8   0   0 119489. 3205.54   1
  -8   0   0 119236. 3111.47   9
  -8   0   0 113841. 3199.77   5
   8   0   1 87835.8 2526.51   2
   8   0   1 88469.1 2593.78   1
  -8   0  -1 81464.1 2399.97   9
  -8   0  -1 82854.4 2623.68   5
   8   0   2 413.759 230.896   1
   8   0   2 52.5469 188.770   2
  -8   0  -2 44.8537 161.818   9
  -8   0  -2 407.151 227.457   5
   8   0   3 2415.46 398.657   1
   8   0   3 2528.82 454.241   2
   8   0   4 3195.11 456.116   1
   8   0   4 3260.31 524.589   2
   8   0   5 46048.8 1999.87   2
[truncated: 70,385 more chars]
