# Supplementary material for: Crystal structure and characterization of a new copper(II) chloride dimer with meth­yl(pyridin-2-yl­methyl­idene)amine
Source: Acta Crystallogr E Crystallogr Commun. 2020 May 5;76(Pt 6):790–3. doi: 10.1107/S2056989020005903 (PMC7274002; doi:10.1107/S2056989020005903)
Supplement: Supplementary file 2 [file e-76-00790-Isup2.hkl]

data_I                                                                          
_shelx_title ' lv440g in P-1'                                                   
_shelx_refln_list_code          4                                               
_shelx_F_calc_maximum       98.29                                               
_exptl_crystal_F_000       254.00                                               
_reflns_d_resolution_high  0.6046                                               
                                                                                
loop_                                                                           
 _space_group_symop_operation_xyz                                               
 'x, y, z'                                                                      
 '-x, -y, -z'                                                                   
                                                                                
_cell_length_a     7.7054                                                       
_cell_length_b     7.7240                                                       
_cell_length_c     8.5606                                                       
_cell_angle_alpha 103.659                                                       
_cell_angle_beta   98.803                                                       
_cell_angle_gamma 110.273                                                       
                                                                                
_shelx_F_squared_multiplier     1.000                                           
                                                                                
loop_                                                                           
 _refln_index_h                                                                 
 _refln_index_k                                                                 
 _refln_index_l                                                                 
 _refln_F_squared_calc                                                          
 _refln_F_squared_meas                                                          
 _refln_F_squared_sigma                                                         
 _refln_observed_status                                                         
   2   0   0        682.53        711.78         6.22 o                         
   3   0   0        318.73        288.37         5.57 o                         
   4   0   0       3031.45       3056.39        13.99 o                         
   5   0   0        410.06        380.11         5.44 o                         
   6   0   0        269.25        268.86         4.21 o                         
   7   0   0        498.29        497.28         7.52 o                         
   8   0   0       1112.83       1110.82        14.70 o                         
   9   0   0        897.84        868.99        12.93 o                         
  10   0   0         12.19         13.78         1.68 o                         
  11   0   0          6.28          3.18         1.55 o                         
 -11   1   0          1.81          0.58         1.27 o                         
 -10   1   0         11.15         10.58         1.68 o                         
  -9   1   0         40.66         39.10         2.75 o                         
  -8   1   0        210.86        217.66         5.06 o                         
  -7   1   0         35.58         34.42         1.59 o                         
  -6   1   0        622.72        653.20        12.50 o                         
  -5   1   0       2222.06       2283.67        22.37 o                         
  -4   1   0        557.79        535.60        10.20 o                         
  -3   1   0        121.45        144.00         3.37 o                         
  -2   1   0        134.21        143.77         3.07 o                         
   1   1   0        342.94        395.98         7.34 o                         
   2   1   0        241.04        233.13         2.61 o                         
   3   1   0         34.69         42.18         1.30 o                         
   4   1   0          2.23          2.85         0.48 o                         
   5   1   0        159.45        166.88         2.89 o                         
   6   1   0        822.40        826.60         9.32 o                         
   7   1   0         38.12         45.63         2.33 o                         
   8   1   0         12.65          9.58         1.34 o                         
   9   1   0         20.64         24.41         2.02 o                         
  10   1   0         76.58         74.45         4.24 o                         
  11   1   0         18.10         13.44         2.28 o                         
 -12   2   0          2.06          2.19         1.55 o                         
 -11   2   0        228.10        233.05         6.33 o                         
 -10   2   0         81.92         82.79         4.17 o                         
  -9   2   0         55.28         54.59         2.64 o                         
  -8   2   0        449.63        461.12         9.08 o                         
  -7   2   0        949.23        968.83        13.46 o                         
  -6   2   0       1628.14       1664.86        20.67 o                         
  -5   2   0          3.84         12.02         1.05 o                         
  -4   2   0         14.34         10.84         0.43 o                         
  -3   2   0        882.24        828.81         9.90 o                         
  -1   2   0       1892.85       1890.94        22.16 o                         
   0   2   0       3392.61       3348.33        42.78 o                         
   1   2   0       4780.92       4591.25        42.76 o                         
   2   2   0       5970.91       5842.82        58.91 o                         
   3   2   0         28.97         21.52         1.24 o                         
   4   2   0          7.22          6.97         0.49 o                         
   5   2   0        553.20        560.47         7.36 o                         
   6   2   0       1753.02       1801.29        17.91 o                         
   7   2   0       1427.86       1410.32        17.49 o                         
   8   2   0        192.97        191.48         5.89 o                         
   9   2   0        106.09         99.20         4.79 o                         
  10   2   0        223.51        223.80         7.55 o                         
 -12   3   0        198.24        214.08        10.79 o                         
 -11   3   0         91.38         95.87         4.64 o                         
 -10   3   0         11.54         11.38         1.52 o                         
  -9   3   0         20.24         19.49         2.01 o                         
  -8   3   0        503.19        497.04         8.14 o                         
  -7   3   0       1967.21       2045.21        25.01 o                         
  -6   3   0        976.30        980.57        13.64 o                         
  -5   3   0        201.80        186.62         3.81 o                         
  -4   3   0       1982.35       2073.75        22.13 o                         
  -3   3   0        601.31        588.22        12.29 o                         
  -2   3   0         82.44        106.67         2.54 o                         
  -1   3   0        133.79        143.00         2.41 o                         
   0   3   0        874.58        861.36        11.09 o                         
   1   3   0       1170.92       1111.01        11.74 o                         
   2   3   0        992.65        981.77         6.67 o                         
   3   3   0         16.51         13.68         0.61 o                         
   4   3   0        228.17        214.72         3.41 o                         
   5   3   0         18.06         11.35         1.34 o                         
   6   3   0          0.08          2.04         0.74 o                         
   7   3   0          7.53          6.74         1.28 o                         
   8   3   0         46.43         45.19         3.27 o                         
   9   3   0         89.42         81.40         4.54 o                         
 -12   4   0         19.47         16.95         4.08 o                         
 -11   4   0         17.45         12.35         1.95 o                         
 -10   4   0        111.13        104.64         3.89 o                         
  -9   4   0        294.52        310.56         7.35 o                         
  -8   4   0        554.62        567.60        10.37 o                         
  -7   4   0         20.48         17.35         2.20 o                         
  -6   4   0        169.23        165.41         3.47 o                         
  -5   4   0        208.67        184.13         4.08 o                         
  -4   4   0       2699.07       2953.31        31.84 o                         
  -3   4   0          2.23          2.56         0.52 o                         
  -2   4   0       1552.19       1528.53        15.29 o                         
  -1   4   0       5243.94       5046.15        65.79 o                         
   0   4   0       5621.17       5468.62        64.68 o                         
   1   4   0        127.96        117.13         2.84 o                         
   2   4   0         80.46         86.77         2.01 o                         
   3   4   0        419.92        456.36         4.83 o                         
   4   4   0        624.02        638.84         8.36 o                         
   5   4   0        511.53        496.13         7.47 o                         
   6   4   0        327.36        335.60         6.20 o                         
   7   4   0        647.10        632.62        12.92 o                         
   8   4   0        732.72        742.10        14.84 o                         
   9   4   0        141.55        151.34         7.04 o                         
 -12   5   0         15.90         16.16         4.49 o                         
 -11   5   0          1.44          0.08         1.49 o                         
 -10   5   0        289.18        278.31        12.78 o                         
  -9   5   0        478.12        480.32        12.25 o                         
  -8   5   0        172.42        176.08         6.71 o                         
  -7   5   0        323.17        299.56         8.74 o                         
  -6   5   0       3521.21       3770.12        64.94 o                         
  -5   5   0       1690.43       1686.85        20.93 o                         
  -4   5   0         28.09         21.81         1.57 o                         
  -3   5   0         74.93         70.60         2.54 o                         
  -2   5   0        604.94        629.53         9.04 o                         
  -1   5   0        778.32        734.99        14.16 o                         
   0   5   0        703.12        692.45        21.43 o                         
   1   5   0        337.63        324.23         5.65 o                         
   2   5   0        363.82        383.03         5.75 o                         
   3   5   0        973.85        931.70        10.51 o                         
   4   5   0          9.27         11.22         1.24 o                         
   5   5   0        110.70        100.33         3.25 o                         
   6   5   0         61.69         57.44         3.04 o                         
   7   5   0        261.96        268.82         8.27 o                         
   8   5   0         40.90         35.48         3.21 o                         
 -12   6   0          2.99          1.32         1.92 o                         
 -11   6   0          6.83          6.66         1.89 o                         
 -10   6   0          7.31          3.71         1.77 o                         
  -9   6   0         13.25         11.82         2.20 o                         
  -8   6   0        289.43        285.90         9.21 o                         
  -7   6   0        102.34         99.67         5.13 o                         
  -6   6   0        311.09        333.89         7.00 o                         
  -5   6   0        158.05        157.96         3.50 o                         
  -4   6   0        166.69        167.00         3.47 o                         
  -3   6   0       1013.36       1015.68        13.58 o                         
  -2   6   0       1322.58       1396.63        76.26 o                         
  -1   6   0        215.72        202.79         6.95 o                         
   0   6   0        790.63        814.78        16.30 o                         
   1   6   0        695.02        726.14        10.23 o                         
   2   6   0        100.83        106.05         3.00 o                         
   3   6   0         12.59         12.07         1.47 o                         
   4   6   0        114.38        106.12         3.93 o                         
   5   6   0        521.37        512.45         9.74 o                         
   6   6   0        733.12        754.70        12.79 o                         
   7   6   0        227.23        225.00         7.81 o                         
 -12   7   0        242.15        242.03        11.24 o                         
 -11   7   0         67.56         71.98         7.38 o                         
 -10   7   0          1.64          0.00         1.46 o                         
  -9   7   0         86.18         77.78         7.14 o                         
  -8   7   0       2083.45       2070.68        34.70 o                         
  -7   7   0       1026.29       1043.76        20.86 o                         
  -6   7   0        209.51        208.24         6.23 o                         
  -5   7   0        173.12        174.18         5.31 o                         
  -4   7   0       1028.47       1039.93        19.87 o                         
  -3   7   0        205.63        188.67         6.79 o                         
  -2   7   0         17.39         16.34         4.13 o                         
  -1   7   0        162.32        164.94         8.11 o                         
   0   7   0       1111.43       1114.81        24.53 o                         
   1   7   0       2166.44       2133.67        27.56 o                         
   2   7   0        200.83        201.09         5.90 o                         
   3   7   0          0.90          1.53         1.18 o                         
   4   7   0          1.87          1.87         1.04 o                         
   5   7   0        238.40        236.49         6.64 o                         
   6   7   0          1.16          1.03         1.73 o                         
 -12   8   0         41.34         42.11         6.67 o                         
 -11   8   0          4.18          1.81         4.11 o                         
 -10   8   0         29.52         25.65         3.40 o                         
  -9   8   0          0.15          1.22         1.69 o                         
  -8   8   0         98.09         95.37         5.80 o                         
  -7   8   0          6.39          5.99         2.08 o                         
  -6   8   0         28.18         32.28         2.50 o                         
  -5   8   0          1.51          0.60         0.98 o                         
  -4   8   0          0.63          0.00         1.11 o                         
  -3   8   0          2.32          2.39         2.64 o                         
  -2   8   0        600.75        607.13        15.26 o                         
  -1   8   0        479.81        479.21        13.25 o                         
   0   8   0         49.85         50.13         4.03 o                         
   1   8   0         12.97         11.82         1.77 o                         
   2   8   0         64.73         57.63         4.41 o                         
   3   8   0         60.19         56.63         4.52 o                         
   4   8   0        120.46        120.14         6.72 o                         
   5   8   0        101.07        113.60         6.77 o                         
 -11   9   0         34.40         34.61         5.91 o                         
 -10   9   0        608.35        590.97        16.91 o                         
  -9   9   0        119.75        113.13         6.88 o                         
  -8   9   0         92.34         90.72         6.05 o                         
  -7   9   0        477.52        472.55        18.39 o                         
  -6   9   0       1273.62       1324.88        31.48 o                         
  -5   9   0        129.86        124.15         5.26 o                         
  -4   9   0          5.25          3.61         1.44 o                         
  -3   9   0         50.61         47.71         3.29 o                         
  -2   9   0        535.48        526.60        11.57 o                         
  -1   9   0       1070.18       1049.13        20.91 o                         
   0   9   0        219.25        223.58         7.09 o                         
   1   9   0        258.01        260.88         9.83 o                         
   2   9   0        335.51        296.34        10.80 o                         
   3   9   0        322.06        327.61        11.71 o                         
   4   9   0         13.50         14.85         2.95 o                         
 -10  10   0         12.95          7.14         3.12 o                         
  -9  10   0         13.79         13.87         3.13 o                         
  -8  10   0         19.20         15.04         3.75 o                         
  -7  10   0         29.66         26.09         7.77 o                         
  -6  10   0         85.89         75.59         4.83 o                         
  -5  10   0         37.53         30.14         2.89 o                         
  -4  10   0         30.08         26.85         4.70 o                         
  -3  10   0          1.48          0.44         1.72 o                         
  -2  10   0          1.52          2.34         1.34 o                         
  -1  10   0        106.46        104.48         6.63 o                         
   0  10   0        151.66        138.95         7.45 o                         
   1  10   0          1.00          2.74         2.11 o                         
   2  10   0          3.41          3.37         2.02 o                         
  -9  11   0        213.35        224.69        10.65 o                         
  -8  11   0        560.32        576.05        17.47 o                         
  -7  11   0         75.03         80.59         6.19 o                         
  -6  11   0         31.50         32.83         3.29 o                         
  -5  11   0        132.75        134.42         6.25 o                         
  -4  11   0        173.13        173.33         8.60 o                         
  -3  11   0        162.09        152.71         8.63 o                         
  -2  11   0         30.73         27.08         6.56 o                         
  -1  11   0        309.59        321.73         9.78 o                         
   0  11   0        562.13        592.56        17.13 o                         
  -7  12   0          5.66          2.26         2.16 o                         
  -6  12   0         26.58         23.63         5.01 o                         
  -5  12   0        190.09        190.75         7.97 o                         
  -4  12   0         49.62         47.85         6.33 o                         
  -3  12   0         45.66         38.39         4.68 o                         
  -2  12   0         80.15         81.52         5.13 o                         
   2 -12   1          0.68          1.70         1.66 o                         
   3 -12   1          2.77          2.50         2.07 o                         
   4 -12   1         60.63         52.24         4.28 o                         
   5 -12   1         45.53         37.12         3.64 o                         
   6 -12   1          1.35          3.10         1.76 o                         
   7 -12   1         62.96         55.61        13.14 o                         
   8 -12   1        168.66        171.13         9.57 o                         
  -1 -11   1         89.14         95.59         6.63 o                         
   0 -11   1        243.82        248.43        10.54 o                         
   1 -11   1         77.07         84.24         6.09 o                         
   2 -11   1        207.10        208.50         7.75 o                         
   3 -11   1        411.42        424.44        11.50 o                         
   4 -11   1        453.23        437.98        11.75 o                         
   5 -11   1          8.80          4.43         2.33 o                         
   6 -11   1         10.79          9.38         2.07 o                         
   7 -11   1         21.79         19.90         3.31 o                         
   8 -11   1        202.33        212.52        10.17 o                         
   9 -11   1         93.17         95.93        11.36 o                         
  -3 -10   1          0.11          0.00         3.85 o                         
  -2 -10   1          0.64          0.00         2.56 o                         
  -1 -10   1          2.62          0.10         1.68 o                         
   0 -10   1          8.54         10.43         2.53 o                         
   1 -10   1        120.22        131.68         7.34 o                         
   2 -10   1         95.90         90.43         5.73 o                         
   3 -10   1          1.66          1.82         1.63 o                         
   4 -10   1         70.45         66.32         4.15 o                         
   5 -10   1         34.11         27.10         2.74 o                         
   6 -10   1        127.98        124.73         5.57 o                         
   7 -10   1        133.00        134.49         7.48 o                         
   8 -10   1         14.55         11.64         3.19 o                         
   9 -10   1         30.16         30.60         4.09 o                         
  10 -10   1         47.90         51.36         5.05 o                         
  -4  -9   1         84.67         83.26         5.93 o                         
  -3  -9   1        216.64        218.53         9.37 o                         
  -2  -9   1         79.89         71.35         5.84 o                         
  -1  -9   1          7.26          4.94         2.73 o                         
   0  -9   1        263.08        257.89         7.92 o                         
   1  -9   1       1098.60       1080.15        23.03 o                         
   2  -9   1       1196.53       1213.16        25.08 o                         
   3  -9   1        138.42        137.56         7.17 o                         
   4  -9   1         52.26         49.22         3.34 o                         
   5  -9   1        236.30        224.59         7.14 o                         
   6  -9   1        211.67        214.76        11.45 o                         
   7  -9   1         16.85         21.79         3.23 o                         
   8  -9   1          5.25          3.12         1.83 o                         
   9  -9   1        580.52        567.29        16.08 o                         
  10  -9   1        389.95        385.74        29.41 o                         
  11  -9   1         79.80         78.51         5.84 o                         
  -5  -8   1          8.87          6.59         1.79 o                         
  -4  -8   1        240.06        251.88         9.78 o                         
  -3  -8   1        324.41        329.56        10.99 o                         
  -2  -8   1         15.96         13.56         2.52 o                         
  -1  -8   1        101.99        103.27         4.41 o                         
   0  -8   1         50.29         56.31         4.15 o                         
   1  -8   1          1.11          3.06         1.53 o                         
   2  -8   1         20.13         15.99         2.45 o                         
   3  -8   1         19.86         15.78         7.37 o                         
   4  -8   1         29.99         34.55         3.96 o                         
   5  -8   1         36.45         33.31         2.61 o                         
   6  -8   1          0.36          0.00         1.14 o                         
   7  -8   1        159.96        153.77         7.13 o                         
   8  -8   1        135.41        134.05         6.82 o                         
   9  -8   1         17.25         15.06         2.74 o                         
  10  -8   1         11.52         10.48         2.49 o                         
  11  -8   1          3.87          3.79         2.14 o                         
  -7  -7   1         87.10         79.39         5.86 o                         
  -6  -7   1        317.75        304.35         9.19 o                         
  -5  -7   1        465.85        462.75        10.94 o                         
  -4  -7   1         84.47         82.60         4.20 o                         
  -3  -7   1         20.54         16.54         1.95 o                         
  -2  -7   1        245.52        254.97         6.63 o                         
  -1  -7   1        746.87        783.59        22.30 o                         
   0  -7   1        749.40        736.85        25.32 o                         
   1  -7   1        353.59        354.37        10.31 o                         
   2  -7   1       1046.74       1020.00        20.08 o                         
   3  -7   1       1705.80       1760.42        28.36 o                         
   4  -7   1        353.38        351.62         9.15 o                         
   5  -7   1         10.59          8.41         0.97 o                         
   6  -7   1          2.95          2.85         0.75 o                         
   7  -7   1       1225.27       1287.71        38.31 o                         
   8  -7   1        638.53        674.86        16.04 o                         
   9  -7   1        231.65        228.35         8.79 o                         
  10  -7   1         96.50         99.28         8.18 o                         
  11  -7   1        312.46        306.00        15.24 o                         
  12  -7   1         82.32         89.73         6.20 o                         
  -7  -6   1          3.38          8.41         2.47 o                         
  -6  -6   1        308.90        315.38         8.60 o                         
  -5  -6   1        462.49        463.99         9.13 o                         
  -4  -6   1        191.55        190.81         5.28 o                         
  -3  -6   1        136.67        129.68         4.04 o                         
  -2  -6   1        264.42        270.02         5.48 o                         
  -1  -6   1         14.26         12.61         1.42 o                         
   0  -6   1        108.11        114.86         5.08 o                         
   1  -6   1        134.13        142.68         5.72 o                         
   2  -6   1        441.34        444.87         7.77 o                         
   3  -6   1        698.21        663.65        14.41 o                         
   4  -6   1        136.94        126.10         4.17 o                         
   5  -6   1          0.28          0.58         0.82 o                         
   6  -6   1          0.05          0.00         0.79 o                         
   7  -6   1          0.09          1.30         1.59 o                         
   8  -6   1         18.29         11.99         2.11 o                         
   9  -6   1         47.68         43.43         3.99 o                         
  10  -6   1         10.77         10.86         2.21 o                         
  11  -6   1         34.53         34.67         3.80 o                         
  12  -6   1          4.65          4.13         2.22 o                         
  -8  -5   1        138.03        139.69         6.10 o                         
  -7  -5   1        210.55        196.13         6.97 o                         
  -6  -5   1        120.45        127.27         5.64 o                         
  -5  -5   1         86.32         88.48         2.95 o                         
  -4  -5   1        637.43        634.00         9.97 o                         
  -3  -5   1        254.67        265.27         5.53 o                         
  -2  -5   1         22.24         21.95         1.26 o                         
  -1  -5   1        117.07        117.91         3.09 o                         
   0  -5   1       1948.94       1901.28        28.95 o                         
   1  -5   1       3719.11       3647.06        39.89 o                         
   2  -5   1        905.53        858.73        11.78 o                         
   3  -5   1        119.89        106.63         3.21 o                         
   4  -5   1        105.10         75.91         3.67 o                         
   5  -5   1       1691.37       1773.22        21.97 o                         
   6  -5   1        166.05        173.72         5.02 o                         
   7  -5   1        173.13        180.91         6.55 o                         
   8  -5   1        594.25        596.65        13.57 o                         
   9  -5   1       1389.51       1471.39        73.61 o                         
  10  -5   1        277.67        279.39         9.62 o                         
  11  -5   1         19.24         15.70         2.60 o                         
  12  -5   1          2.69          4.88         3.31 o                         
  -9  -4   1         46.83         44.84         4.50 o                         
  -8  -4   1        142.82        138.30         5.84 o                         
  -7  -4   1         60.75         51.96         4.07 o                         
  -6  -4   1        116.58        117.28         4.02 o                         
  -5  -4   1        919.55        912.12        10.97 o                         
  -4  -4   1       1978.70       1999.86        19.44 o                         
  -3  -4   1        419.30        419.30         4.54 o                         
  -2  -4   1         24.49         25.92         1.29 o                         
  -1  -4   1         31.72         35.61         2.09 o                         
   0  -4   1        707.86        699.64        25.10 o                         
   1  -4   1        442.47        420.47         6.57 o                         
   2  -4   1        145.85        126.57         2.98 o                         
   3  -4   1       1231.68       1267.66        35.58 o                         
   4  -4   1       1752.21       1793.87        45.71 o                         
   5  -4   1        404.89        388.13        10.24 o                         
   6  -4   1         86.06         90.71         2.75 o                         
   7  -4   1        115.39        107.63         8.58 o                         
   8  -4   1          0.03          1.64         1.09 o                         
   9  -4   1        146.15        149.33         4.81 o                         
  10  -4   1         22.58         24.11         3.12 o                         
  11  -4   1         40.03         37.38         3.74 o                         
  12  -4   1         19.44         17.41         4.52 o                         
 -10  -3   1          0.25          0.90         1.34 o                         
  -9  -3   1         12.78         12.89         2.09 o                         
  -8  -3   1          6.69          5.19         1.50 o                         
  -7  -3   1        227.87        220.61         7.67 o                         
  -6  -3   1        967.06        990.63        16.81 o                         
  -5  -3   1        175.73        170.68         3.69 o                         
  -4  -3   1          4.00          6.25         0.70 o                         
  -3  -3   1         25.43         29.06         1.05 o                         
  -2  -3   1        615.00        570.53         6.82 o                         
  -1  -3   1       1333.06       1353.92        19.46 o                         
   0  -3   1        352.89        317.57         5.10 o                         
   1  -3   1       1379.47       1292.39        14.96 o                         
   2  -3   1       1279.89       1121.64        24.76 o                         
   3  -3   1       3619.98       3533.29        66.80 o                         
   4  -3   1         11.27         14.18         2.28 o                         
   5  -3   1         49.19         50.80         2.76 o                         
   6  -3   1        818.32        820.24        14.90 o                         
   7  -3   1       1869.42       1931.73        23.70 o                         
   8  -3   1        390.08        416.44        13.11 o                         
   9  -3   1        263.22        270.20         6.97 o                         
  10  -3   1        205.45        213.47        15.73 o                         
  11  -3   1        120.90        129.43         5.43 o                         
  12  -3   1         48.98         41.93         3.98 o                         
 -10  -2   1        118.98        128.04         5.72 o                         
  -9  -2   1          3.36          3.37         1.50 o                         
  -8  -2   1         17.00         14.41         2.04 o                         
  -7  -2   1        713.78        738.16        10.95 o                         
  -6  -2   1       1731.21       1820.68        18.24 o                         
  -5  -2   1        700.45        708.00         8.48 o                         
  -4  -2   1        472.43        454.42         5.08 o                         
  -3  -2   1       1064.06       1019.70        10.61 o                         
  -2  -2   1       1547.75       1442.72        13.62 o                         
  -1  -2   1         46.46         62.13         1.21 o                         
   0  -2   1        407.82        477.74         5.31 o                         
   1  -2   1       5065.25       5128.76       270.25 o                         
   2  -2   1       8338.40       7208.82       127.63 o                         
   3  -2   1       3073.75       3062.71        45.76 o                         
   4  -2   1        117.46        109.04         2.77 o                         
   5  -2   1        236.76        261.88         5.06 o                         
   6  -2   1        133.07        132.28         3.22 o                         
   7  -2   1         53.09         53.79         2.12 o                         
   8  -2   1         13.06         14.93         2.51 o                         
   9  -2   1          6.39          5.73         1.67 o                         
  10  -2   1        434.52        413.37         8.44 o                         
  11  -2   1        152.84        157.55         5.20 o                         
 -11  -1   1        139.55        128.97         5.74 o                         
 -10  -1   1         34.70         35.18         2.95 o                         
  -9  -1   1         15.97         14.72         1.97 o                         
  -8  -1   1        214.08        214.84         5.34 o                         
  -7  -1   1         46.57         50.56         2.05 o                         
  -6  -1   1        105.59        115.11         2.48 o                         
  -5  -1   1        355.31        356.24         4.56 o                         
  -4  -1   1         39.42         31.75         1.07 o                         
  -3  -1   1         85.03         91.15         1.68 o                         
  -2  -1   1        503.82        554.03         4.91 o                         
  -1  -1   1        849.82        927.53        19.51 o                         
   2  -1   1         18.89         30.03         1.37 o                         
   3  -1   1        366.59        349.24         7.81 o                         
   4  -1   1        657.84        627.71         8.45 o                         
   5  -1   1        622.37        664.73         8.21 o                         
   6  -1   1         22.00         21.33         1.50 o                         
   7  -1   1        619.38        640.82        11.09 o                         
   8  -1   1        866.10        886.18        13.59 o                         
   9  -1   1        334.66        343.62         7.28 o                         
  10  -1   1         56.95         54.25         2.97 o                         
  11  -1   1         12.55         10.40         1.93 o                         
 -11   0   1          8.95          5.42         1.74 o                         
 -10   0   1         81.11         80.07         4.24 o                         
  -9   0   1        322.27        316.42         6.86 o                         
  -8   0   1        304.05        311.25         5.59 o                         
  -7   0   1        102.41        105.20         3.28 o                         
  -6   0   1        889.98        890.00         9.60 o                         
  -5   0   1       3246.91       3212.88        26.60 o                         
  -4   0   1       2699.20       2663.27        24.50 o                         
  -3   0   1          5.05          9.67         0.41 o                         
  -2   0   1        666.77        782.33         9.58 o                         
   1   0   1       2527.59       2572.97        26.11 o                         
   2   0   1       1348.70       1323.35        11.18 o                         
   3   0   1       5545.10       5550.27        49.07 o                         
   4   0   1       1842.64       1800.29        14.08 o                         
   5   0   1         99.75        100.98         2.78 o                         
   6   0   1         98.85        100.69         2.83 o                         
   7   0   1          3.10          1.91         0.64 o                         
   8   0   1        822.75        795.42        16.16 o                         
   9   0   1        259.19        264.93         6.41 o                         
  10   0   1         33.54         33.58         2.42 o                         
  11   0   1          2.22          3.02         1.94 o                         
 -12   1   1         14.05         14.10         2.16 o                         
 -11   1   1         38.45         32.53         2.93 o                         
 -10   1   1         64.76         67.17         3.18 o                         
  -9   1   1         65.08         59.19         2.77 o                         
  -8   1   1        123.47        127.36         3.82 o                         
  -7   1   1        588.52        602.91         8.98 o                         
  -6   1   1          9.47          6.22         0.73 o                         
  -5   1   1        166.73        161.45         4.08 o                         
  -4   1   1        475.84        488.84         7.16 o                         
  -3   1   1          0.35          1.11         0.38 o                         
  -2   1   1        916.39       1045.78        10.10 o                         
  -1   1   1        873.34        923.84        12.18 o                         
   0   1   1         41.85         46.41         1.33 o                         
   1   1   1       2645.34       2743.33        35.86 o                         
   2   1   1        928.67        896.92         8.68 o                         
   3   1   1         43.00         59.26         1.47 o                         
   4   1   1        202.62        207.58         3.35 o                         
   5   1   1        353.31        354.09         5.58 o                         
   6   1   1        467.27        487.29         7.21 o                         
   7   1   1        161.81        168.94         4.59 o                         
   8   1   1        137.40        126.00         4.18 o                         
   9   1   1        241.37        249.15         6.32 o                         
  10   1   1         48.51         40.67         5.03 o                         
 -12   2   1        242.84        251.46         9.93 o                         
 -11   2   1        234.49        250.59         7.65 o                         
 -10   2   1         21.59         21.69         1.88 o                         
  -9   2   1          4.36          6.22         1.49 o                         
  -8   2   1        321.72        316.01         6.30 o                         
  -7   2   1       1575.46       1595.12        28.21 o                         
  -6   2   1       1353.79       1376.85        15.31 o                         
  -5   2   1        439.24        436.27        10.30 o                         
  -4   2   1        416.08        339.45         6.59 o                         
  -3   2   1       5119.05       5326.73        46.90 o                         
  -2   2   1        495.31        481.99         6.25 o                         
  -1   2   1         44.37         33.73         0.90 o                         
   0   2   1        831.20        783.02        12.82 o                         
   1   2   1       9661.84       9491.99       359.91 o                         
   2   2   1       3721.91       3637.24        49.90 o                         
   3   2   1        760.86        759.00        11.30 o                         
   4   2   1         90.08         87.30         2.35 o                         
   5   2   1         97.08        116.53         2.98 o                         
   6   2   1        617.39        589.28        10.09 o                         
   7   2   1         28.44         29.82         2.38 o                         
   8   2   1         50.16         50.61         2.80 o                         
   9   2   1        182.24        175.07         6.39 o                         
  10   2   1        766.70        807.99        19.83 o                         
 -12   3   1        203.56        199.72         8.85 o                         
 -11   3   1        189.46        191.24         6.50 o                         
 -10   3   1          0.68          0.00         0.90 o                         
  -9   3   1         48.61         49.94         2.56 o                         
  -8   3   1         48.34         47.02         2.02 o                         
  -7   3   1          3.41          3.55         0.94 o                         
  -6   3   1          2.46          2.64         0.79 o                         
  -5   3   1         35.36         36.17         2.86 o                         
  -4   3   1       2623.64       2776.45        30.07 o                         
  -3   3   1        540.68        495.03         5.89 o                         
  -2   3   1         62.15         67.68         1.43 o                         
  -1   3   1       1177.58       1205.18         8.91 o                         
   0   3   1        453.89        434.23         6.70 o                         
   1   3   1         78.84         92.10         2.30 o                         
   2   3   1          9.53         11.85         0.81 o                         
   3   3   1        250.49        226.31         3.47 o                         
   4   3   1         24.57         19.28         1.01 o                         
   5   3   1        137.55        119.30         3.20 o                         
   6   3   1         40.88         42.35         2.04 o                         
   7   3   1        604.03        635.68         9.62 o                         
   8   3   1         85.82         81.04         3.62 o                         
   9   3   1         25.69         23.80         3.20 o                         
 -12   4   1         20.98         22.12         4.80 o                         
 -11   4   1         13.68         13.03         2.11 o                         
 -10   4   1        104.62        101.32         4.63 o                         
  -9   4   1        153.10        152.98         3.93 o                         
  -8   4   1         50.03         53.01         2.85 o                         
  -7   4   1        263.14        258.17         6.20 o                         
  -6   4   1        996.56        958.20        15.34 o                         
  -5   4   1       3716.28       3888.27        35.71 o                         
  -4   4   1        300.77        289.74         3.87 o                         
  -3   4   1         66.59         60.69         1.32 o                         
  -2   4   1        447.37        417.46         6.22 o                         
  -1   4   1       3781.15       3829.50        35.20 o                         
   0   4   1       1101.80       1066.90        12.94 o                         
   1   4   1       1039.10       1033.95        16.43 o                         
   2   4   1       1451.78       1463.19        13.02 o                         
   3   4   1        997.63       1082.02        10.56 o                         
   4   4   1        666.84        622.81        13.85 o                         
   5   4   1          8.99          6.84         1.02 o                         
   6   4   1         20.98         15.37         1.45 o                         
   7   4   1        219.00        215.45         5.88 o                         
   8   4   1        878.34        910.15        16.83 o                         
 -12   5   1         17.26         17.15         2.97 o                         
 -11   5   1         89.94         85.98         5.65 o                         
 -10   5   1        338.41        354.14        13.40 o                         
  -9   5   1          1.34          3.43         1.64 o                         
  -8   5   1        108.02        102.36         5.10 o                         
  -7   5   1          9.28          9.29         1.85 o                         
  -6   5   1       1439.98       1559.55        21.72 o                         
  -5   5   1        576.88        562.88         7.53 o                         
  -4   5   1        350.28        362.98         4.63 o                         
  -3   5   1        110.94        115.05         2.59 o                         
  -2   5   1        245.88        212.98        24.61 o                         
  -1   5   1          3.77          4.55         0.54 o                         
   0   5   1        214.96        214.37         4.49 o                         
   1   5   1        462.92        431.96         8.19 o                         
   2   5   1        340.07        328.07         5.54 o                         
   3   5   1        734.36        726.62         8.33 o                         
   4   5   1         31.27         33.20         1.91 o                         
   5   5   1        212.63        206.46         4.87 o                         
   6   5   1          7.73          8.68         1.28 o                         
   7   5   1         16.45         15.91         3.07 o                         
   8   5   1         53.96         57.15         8.73 o                         
 -12   6   1         80.13         84.23         6.36 o                         
 -11   6   1          3.55          0.56         1.77 o                         
 -10   6   1         32.60         30.48         4.08 o                         
  -9   6   1         25.43         25.88         3.03 o                         
  -8   6   1        171.08        166.34         6.94 o                         
  -7   6   1       1056.48       1102.12        20.91 o                         
  -6   6   1        157.28        153.29         6.38 o                         
  -5   6   1        480.45        484.26         6.82 o                         
  -4   6   1        630.90        627.69        12.94 o                         
  -3   6   1        822.36        847.67        11.22 o                         
  -2   6   1          3.24          2.28         0.82 o                         
  -1   6   1        239.78        240.01         5.90 o                         
   0   6   1       1350.64       1366.30        18.79 o                         
   1   6   1       1083.02       1171.30        24.87 o                         
   2   6   1        818.51        784.32        11.93 o                         
   3   6   1         67.93         72.71         3.10 o                         
   4   6   1        132.04        119.65         4.20 o                         
   5   6   1         97.97         92.28         3.90 o                         
   6   6   1        323.25        330.07         7.94 o                         
   7   6   1         16.40         14.46         3.73 o                         
 -12   7   1        288.57        283.24        11.22 o                         
 -11   7   1         16.73         17.29         4.07 o                         
 -10   7   1          3.16          1.54         1.59 o                         
  -9   7   1         82.92         79.25         8.09 o                         
  -8   7   1        444.40        443.00        12.52 o                         
  -7   7   1         16.88         15.05         2.78 o                         
  -6   7   1         91.17         97.73         3.87 o                         
  -5   7   1        709.75        719.28        15.46 o                         
  -4   7   1       1236.30       1211.83        17.93 o                         
  -3   7   1        150.58        148.03         5.00 o                         
  -2   7   1         54.50         50.27         2.86 o                         
  -1   7   1        195.33        176.36         5.39 o                         
   0   7   1        264.81        265.80         6.69 o                         
   1   7   1        262.61        261.52         6.90 o                         
   2   7   1         27.74         31.43         2.08 o                         
   3   7   1          1.91          0.00         1.18 o                         
   4   7   1        580.96        578.18        10.63 o                         
   5   7   1         18.24         16.00         1.88 o                         
   6   7   1         73.50         71.10         3.89 o                         
 -12   8   1          2.01          1.43         2.38 o                         
 -11   8   1         11.73          9.76         2.50 o                         
 -10   8   1         10.67          5.00         2.09 o                         
  -9   8   1         31.68         23.40         4.72 o                         
  -8   8   1          2.46          2.88         1.67 o                         
  -7   8   1        463.36        446.04        12.91 o                         
  -6   8   1        545.74        541.26        10.93 o                         
  -5   8   1        309.15        307.45         7.90 o                         
  -4   8   1         29.16         29.25         3.73 o                         
  -3   8   1         63.72         61.41         3.45 o                         
  -2   8   1        269.42        277.55         7.53 o                         
  -1   8   1         69.07         73.37         3.75 o                         
   0   8   1        293.77        278.79         9.76 o                         
   1   8   1        348.08        342.62        12.96 o                         
   2   8   1        480.21        450.99        13.00 o                         
   3   8   1         96.11         95.08         5.91 o                         
   4   8   1         94.35         90.75         5.86 o                         
   5   8   1          1.66          1.45         2.04 o                         
 -11   9   1        230.67        229.93        10.21 o                         
 -10   9   1        202.71        173.98         8.78 o                         
  -9   9   1         10.59          8.07         2.36 o                         
  -8   9   1          8.42          8.47         2.42 o                         
  -7   9   1        408.66        392.52        12.63 o                         
  -6   9   1        625.21        630.13        22.74 o                         
  -5   9   1        166.39        156.29         5.91 o                         
  -4   9   1         76.60         72.57         4.86 o                         
  -3   9   1         39.65         41.04         3.45 o                         
  -2   9   1        298.12        292.09         8.34 o                         
  -1   9   1          5.85          7.25         2.45 o                         
   0   9   1          8.58          8.13         1.73 o                         
   1   9   1         25.74         27.11         3.37 o                         
   2   9   1        984.72       1019.23        26.08 o                         
   3   9   1        112.64        110.69        15.26 o                         
 -10  10   1         18.26         15.68         3.21 o                         
  -9  10   1         81.26         79.74         6.13 o                         
  -8  10   1         66.12         65.43         5.50 o                         
  -7  10   1         83.98         76.45         5.80 o                         
  -6  10   1         12.22         10.15         1.94 o                         
  -5  10   1        178.58        157.30         6.38 o                         
  -4  10   1         29.30         28.38         2.88 o                         
  -3  10   1        107.57        104.00         5.27 o                         
  -2  10   1          4.16          4.56         3.97 o                         
  -1  10   1        186.83        201.05         9.33 o                         
   0  10   1        288.19        276.99        10.68 o                         
   1  10   1         71.00         68.45         5.39 o                         
   2  10   1        126.94        131.50         7.52 o                         
  -9  11   1        169.44        174.85         9.49 o                         
  -8  11   1         73.75         70.71         6.01 o                         
  -7  11   1         16.78         16.55         3.30 o                         
  -6  11   1        149.76        160.69         6.75 o                         
  -5  11   1        232.43        235.53         9.39 o                         
  -4  11   1        360.56        357.43        10.67 o                         
  -3  11   1          7.80          3.67         2.17 o                         
  -2  11   1          1.32          3.42         5.53 o                         
  -1  11   1         15.28         11.65         2.80 o                         
   0  11   1        479.41        511.05        15.84 o                         
  -6  12   1          5.81          0.00         2.13 o                         
  -5  12   1         96.94         87.42         5.37 o                         
  -4  12   1          0.87          1.73         2.04 o                         
   1 -12   2         35.52         34.35         4.42 o                         
   2 -12   2         33.89         30.52         3.30 o                         
   3 -12   2        373.02        374.58        11.34 o                         
   4 -12   2        332.39        338.23        10.79 o                         
   5 -12   2         45.15         39.82         3.80 o                         
   6 -12   2          2.69          0.17         1.68 o                         
   7 -12   2        160.69        162.57         9.18 o                         
   8 -12   2        165.24        184.59         9.96 o                         
  -1 -11   2        189.08        199.81         9.50 o                         
   0 -11   2          2.43          1.13         4.75 o                         
   1 -11   2          7.34          9.55         1.89 o                         
   2 -11   2          1.43          3.03         2.33 o                         
   3 -11   2        326.07        310.00         9.68 o                         
   4 -11   2        114.42        109.55         5.71 o                         
   5 -11   2        147.30        146.03         6.54 o                         
   6 -11   2          5.78          5.01         1.77 o                         
   7 -11   2          7.40          3.37         2.07 o                         
   8 -11   2          0.25          1.20         2.16 o                         
   9 -11   2          6.85          1.83         3.50 o                         
  -3 -10   2         77.88         73.33         5.77 o                         
  -2 -10   2          0.50          1.59         2.12 o                         
  -1 -10   2         19.22         21.68         3.29 o                         
   0 -10   2          4.64          3.05         2.40 o                         
   1 -10   2        466.92        473.68        17.96 o                         
   2 -10   2        454.48        469.38        25.49 o                         
   3 -10   2        111.38        111.62         6.96 o                         
   4 -10   2         78.35         80.10         5.93 o                         
   5 -10   2        505.11        524.15        12.28 o                         
   6 -10   2        135.55        127.37         7.65 o                         
   7 -10   2          1.34          1.08         1.73 o                         
   8 -10   2         29.95         29.88         3.91 o                         
   9 -10   2        259.93        278.51        11.30 o                         
  10 -10   2        235.67        244.70        12.88 o                         
  -5  -9   2         57.10         59.35         5.19 o                         
  -4  -9   2        268.89        262.38        10.58 o                         
  -3  -9   2        675.47        682.80        17.69 o                         
  -2  -9   2         60.98         51.50         4.50 o                         
  -1  -9   2         18.31         20.93         2.98 o                         
   0  -9   2         49.11         57.49         3.49 o                         
   1  -9   2        418.33        423.20        21.00 o                         
   2  -9   2         19.34         21.73         2.98 o                         
   3  -9   2        324.43        339.50        11.73 o                         
   4  -9   2        236.53        234.12        11.50 o                         
   5  -9   2        554.34        552.28        11.97 o                         
   6  -9   2         48.55         48.96         3.39 o                         
   7  -9   2         18.29         17.91         2.86 o                         
   8  -9   2         44.61         40.51         4.11 o                         
   9  -9   2         41.40         42.78         4.34 o                         
  10  -9   2         93.47         93.97         6.29 o                         
  11  -9   2          3.80          0.00         1.92 o                         
  -6  -8   2        311.16        353.12        12.26 o                         
  -5  -8   2        109.77        112.56         5.41 o                         
  -4  -8   2          0.09          1.32         1.51 o                         
  -3  -8   2         15.11         11.38         2.27 o                         
  -2  -8   2          1.32          0.37         1.75 o                         
  -1  -8   2         55.55         56.88         3.28 o                         
   0  -8   2         23.88         22.50         2.69 o                         
   1  -8   2         44.41         47.89         3.94 o                         
   2  -8   2        610.37        623.71        15.63 o                         
   3  -8   2       1536.45       1593.23        22.25 o                         
   4  -8   2        216.71        219.78         6.92 o                         
   5  -8   2         28.01         23.61         2.08 o                         
   6  -8   2         34.82         33.59         2.01 o                         
   7  -8   2        298.22        295.77         7.26 o                         
   8  -8   2        165.21        162.71         7.52 o                         
   9  -8   2         42.29         36.07         4.46 o                         
  10  -8   2         87.31         87.53         5.76 o                         
  11  -8   2        242.19        241.10        12.81 o                         
  -7  -7   2         29.06         22.05         7.69 o                         
  -6  -7   2        192.69        196.00         7.06 o                         
  -5  -7   2        507.28        492.17        11.31 o                         
  -4  -7   2        144.30        136.21         5.34 o                         
  -3  -7   2        585.33        605.14        11.85 o                         
  -2  -7   2        793.71        820.41        17.79 o                         
  -1  -7   2        716.98        740.18        12.65 o                         
   0  -7   2         44.28         40.25         3.24 o                         
   1  -7   2        365.69        395.53        22.88 o                         
   2  -7   2        812.72        807.72        12.70 o                         
   3  -7   2       1636.89       1662.37        21.73 o                         
   4  -7   2        356.49        347.16         7.21 o                         
   5  -7   2        154.91        150.41         4.48 o                         
   6  -7   2        118.56        116.86         5.02 o                         
   7  -7   2        161.86        159.22         6.81 o                         
   8  -7   2         20.55         18.18         3.83 o                         
   9  -7   2          5.74          6.61         1.90 o                         
  10  -7   2        127.59        133.79         8.74 o                         
  11  -7   2        234.38        242.99         9.70 o                         
  12  -7   2         92.76        107.71         9.97 o                         
  -8  -6   2         51.15         49.78         7.64 o                         
  -7  -6   2          0.50          0.00         1.76 o                         
  -6  -6   2          0.33          1.49         1.29 o                         
  -5  -6   2         48.47         46.02         2.75 o                         
  -4  -6   2         34.04         28.60         2.39 o                         
  -3  -6   2         41.49         37.64         2.52 o                         
  -2  -6   2        323.95        314.98         5.98 o                         
  -1  -6   2        130.26        125.80         4.13 o                         
   0  -6   2        392.50        419.37        10.52 o                         
   1  -6   2       1437.73       1463.98        19.14 o                         
   2  -6   2        365.21        372.34         8.25 o                         
   3  -6   2         53.20         47.55         2.22 o                         
   4  -6   2        409.04        422.91        12.13 o                         
   5  -6   2        168.02        163.72         6.22 o                         
   6  -6   2         25.98         30.57         3.23 o                         
   7  -6   2          9.71         12.84         2.05 o                         
   8  -6   2        233.09        225.11         7.96 o                         
   9  -6   2        647.90        675.12        34.25 o                         
  10  -6   2        152.42        154.57         6.87 o                         
  11  -6   2         12.65         13.47         2.89 o                         
  12  -6   2         28.56         18.09         4.56 o                         
  -9  -5   2         87.72         90.47         5.13 o                         
  -8  -5   2         55.89         56.16         4.02 o                         
  -7  -5   2         43.44         43.35         3.40 o                         
  -6  -5   2         13.73         10.12         1.49 o                         
  -5  -5   2       1064.08       1112.50        15.10 o                         
  -4  -5   2       1838.86       1867.72        21.33 o                         
  -3  -5   2       1465.63       1515.35        18.05 o                         
  -2  -5   2         10.30         14.46         1.31 o                         
  -1  -5   2       1182.56       1161.55        15.36 o                         
   0  -5   2       1070.34       1056.47        14.29 o                         
   1  -5   2       1046.72       1030.00        13.91 o                         
   2  -5   2        281.46        260.10         5.88 o                         
   3  -5   2       1641.41       1556.87        23.09 o                         
   4  -5   2       2361.40       2340.73        34.75 o                         
   5  -5   2       1000.14        978.54        29.57 o                         
   6  -5   2         47.51         45.60         2.33 o                         
   7  -5   2          2.49          1.45         1.10 o                         
   8  -5   2        340.93        365.53        18.24 o                         
   9  -5   2        373.66        386.01        16.56 o                         
  10  -5   2        142.18        142.43        21.68 o                         
  11  -5   2         41.59         41.65         6.25 o                         
  12  -5   2         57.68         63.04         7.40 o                         
  -9  -4   2        254.74        268.30         8.56 o                         
  -8  -4   2         78.85         73.36         5.71 o                         
  -7  -4   2         51.06         42.38         3.15 o                         
  -6  -4   2         55.44         51.15         2.65 o                         
  -5  -4   2         85.56         82.84         2.55 o                         
  -4  -4   2        309.79        320.76         4.40 o                         
  -3  -4   2        387.49        390.60         4.74 o                         
  -2  -4   2         39.73         35.13         1.51 o                         
  -1  -4   2          2.38          2.39         0.68 o                         
   0  -4   2          1.20          2.60         0.46 o                         
   1  -4   2        405.66        394.30         5.07 o                         
   2  -4   2       2071.76       2109.48        23.04 o                         
   3  -4   2        205.17        195.11         8.78 o                         
   4  -4   2        397.96        402.37        13.87 o                         
   5  -4   2        184.08        183.73         5.74 o                         
   6  -4   2         49.54         47.47         3.78 o                         
   7  -4   2        246.35        240.68         7.37 o                         
   8  -4   2         30.75         35.80         2.77 o                         
   9  -4   2        100.75        102.44         4.09 o                         
  10  -4   2        298.61        294.09        14.44 o                         
  11  -4   2        169.19        151.15        10.59 o                         
  12  -4   2          2.11          0.00         1.57 o                         
 -10  -3   2         42.48         39.79         3.54 o                         
  -9  -3   2          0.92          1.30         1.35 o                         
  -8  -3   2         12.91         13.94         2.06 o                         
  -7  -3   2        463.92        482.84        10.53 o                         
  -6  -3   2        730.44        774.49        11.32 o                         
  -5  -3   2        996.59       1045.77        11.28 o                         
  -4  -3   2        491.03        525.77         5.85 o                         
  -3  -3   2       4385.35       4047.52       172.47 o                         
  -2  -3   2       1884.83       1834.82        18.15 o                         
  -1  -3   2        168.23        151.77         2.51 o                         
   0  -3   2         26.00         34.44         1.22 o                         
   1  -3   2       2659.35       2620.09        28.98 o                         
   2  -3   2       5067.17       4937.42        91.33 o                         
   3  -3   2       2139.93       1930.92        40.39 o                         
   4  -3   2        809.47        790.94        20.40 o                         
   5  -3   2        732.94        686.94        12.57 o                         
   6  -3   2       1177.47       1198.60        15.67 o                         
   7  -3   2        211.62        219.78         4.68 o                         
   8  -3   2         27.60         30.43         2.00 o                         
   9  -3   2        171.18        174.29         5.36 o                         
  10  -3   2        399.76        411.62        11.59 o                         
  11  -3   2        337.89        333.45        10.38 o                         
 -10  -2   2        160.94        160.35         7.65 o                         
  -9  -2   2         28.21         25.82         3.01 o                         
  -8  -2   2         82.23         80.05         4.96 o                         
  -7  -2   2        241.68        245.55         5.44 o                         
  -6  -2   2         10.37         12.52         1.04 o                         
  -5  -2   2         55.41         59.64         1.64 o                         
  -4  -2   2        364.78        348.77         5.81 o                         
  -3  -2   2       1652.79       1637.01        14.47 o                         
  -2  -2   2        952.23        894.71        13.88 o                         
  -1  -2   2          3.72          6.56         0.35 o                         
   0  -2   2       1833.97       1941.54        28.05 o                         
   1  -2   2        136.04        133.68         3.30 o                         
   2  -2   2        144.54        149.47         6.17 o                         
   3  -2   2          1.08          4.13         1.00 o                         
   4  -2   2         29.47         32.82         1.47 o                         
   5  -2   2        223.77        229.05         5.31 o                         
   6  -2   2        342.39        346.35         5.65 o                         
   7  -2   2         64.68         65.88         2.35 o                         
   8  -2   2        607.54        620.29        10.60 o                         
   9  -2   2        216.66        221.06         6.49 o                         
  10  -2   2          4.32          3.47         1.48 o                         
  11  -2   2          0.11          1.60         1.38 o                         
 -11  -1   2         13.86         12.20         2.53 o                         
 -10  -1   2          6.57          7.27         1.67 o                         
  -9  -1   2        124.72        121.63         6.02 o                         
  -8  -1   2          1.29          1.55         0.78 o                         
  -7  -1   2         45.69         44.86         1.92 o                         
  -6  -1   2        406.80        411.48         6.14 o                         
  -5  -1   2       4931.03       5054.41        37.84 o                         
  -4  -1   2       2503.62       2487.68        28.09 o                         
  -3  -1   2        440.94        431.20         4.59 o                         
  -2  -1   2         81.12         67.31         1.86 o                         
  -1  -1   2       2361.41       2297.38        20.85 o                         
   0  -1   2       1856.44       1866.49        22.66 o                         
   1  -1   2        259.56        242.73         7.08 o                         
   2  -1   2       2132.84       2109.29        27.04 o                         
   3  -1   2       5011.12       4983.60        43.92 o                         
   4  -1   2       3891.39       3849.96        34.87 o                         
   5  -1   2        333.34        323.29         5.34 o                         
   6  -1   2         29.49         33.60         3.41 o                         
   7  -1   2        320.07        315.58         7.19 o                         
   8  -1   2        424.90        443.17         9.82 o                         
   9  -1   2        334.36        314.58        11.30 o                         
  10  -1   2         63.79         61.34         3.78 o                         
  11  -1   2        131.93        132.11         5.98 o                         
 -11   0   2        127.29        127.67         5.62 o                         
 -10   0   2        551.68        570.21        12.13 o                         
  -9   0   2        641.44        653.53        10.27 o                         
  -8   0   2          6.38          7.03         1.34 o                         
  -7   0   2         26.17         30.91         1.85 o                         
  -6   0   2        305.22        306.29         4.39 o                         
  -5   0   2       1371.40       1359.78        12.32 o                         
  -4   0   2        834.64        791.47         7.13 o                         
  -3   0   2        909.93        916.03         8.62 o                         
  -2   0   2        573.01        569.61        11.49 o                         
  -1   0   2       1208.11       1254.36         9.48 o                         
   0   0   2         19.66         15.20         0.54 o                         
   1   0   2        754.07        852.16         8.11 o                         
   2   0   2         44.51         48.31         1.24 o                         
   3   0   2       1186.81       1175.63        10.58 o                         
   4   0   2       1333.00       1328.63        10.70 o                         
   5   0   2         37.81         36.35         1.72 o                         
   6   0   2         62.21         59.77         2.07 o                         
   7   0   2          0.16          1.03         0.85 o                         
   8   0   2          0.85          1.91         0.97 o                         
   9   0   2         86.37         79.30         4.36 o                         
  10   0   2        121.35        125.89         5.47 o                         
 -12   1   2         52.63         53.50         4.71 o                         
 -11   1   2         62.79         63.94         3.94 o                         
 -10   1   2         59.34         57.76         2.95 o                         
  -9   1   2         33.16         33.13         2.95 o                         
  -8   1   2         19.21         23.66         1.72 o                         
  -7   1   2       1197.05       1267.38        18.86 o                         
  -6   1   2        551.26        571.39         7.05 o                         
  -5   1   2        632.96        647.01         8.06 o                         
  -4   1   2       1755.08       1811.20        17.84 o                         
  -3   1   2       2496.80       2462.22        20.42 o                         
  -2   1   2        101.80         94.41         2.35 o                         
  -1   1   2        687.91        777.22         6.93 o                         
   0   1   2        937.13        955.93        14.39 o                         
   1   1   2       5474.99       5322.88        53.74 o                         
   2   1   2       4548.74       4533.85        52.97 o                         
   3   1   2        985.51        937.39        10.57 o                         
   4   1   2        895.21        904.75        10.80 o                         
   5   1   2       1100.00       1099.31        13.05 o                         
   6   1   2        159.62        177.78         4.23 o                         
   7   1   2         33.10         30.90         2.03 o                         
   8   1   2         45.73         46.80         2.62 o                         
   9   1   2        404.13        396.71         9.86 o                         
  10   1   2        270.82        274.94         8.32 o                         
 -12   2   2        385.76        409.31        30.56 o                         
 -11   2   2        477.23        504.50         9.60 o                         
 -10   2   2         70.48         73.72         3.29 o                         
  -9   2   2        367.99        377.36         7.44 o                         
  -8   2   2        470.20        487.10         9.66 o                         
  -7   2   2        349.38        373.58         5.69 o                         
  -6   2   2         16.59         13.60         1.25 o                         
  -5   2   2        696.98        697.46        11.00 o                         
  -4   2   2       2823.66       2747.16        25.76 o                         
  -3   2   2       4086.03       4042.63        36.30 o                         
  -2   2   2        854.13        832.10        12.32 o                         
  -1   2   2          2.55          3.65         0.26 o                         
   0   2   2        661.93        686.27        10.59 o                         
   1   2   2        916.60        915.28        10.66 o                         
   2   2   2        531.84        509.35         6.59 o                         
   3   2   2        154.58        143.28         4.39 o                         
   4   2   2        407.38        416.49         6.53 o                         
   5   2   2        805.47        806.91         9.83 o                         
   6   2   2         84.56         85.60         2.80 o                         
   7   2   2        114.14        111.52         3.37 o                         
   8   2   2        152.13        151.54         5.62 o                         
   9   2   2        140.69        140.93         5.75 o                         
 -12   3   2         17.57         13.50         2.77 o                         
 -11   3   2          0.08          0.00         1.51 o                         
 -10   3   2          0.39          1.57         1.43 o                         
  -9   3   2         11.15         11.51         1.43 o                         
  -8   3   2         50.77         47.47         2.01 o                         
  -7   3   2         72.37         71.66         3.08 o                         
  -6   3   2       1316.77       1334.01        13.40 o                         
  -5   3   2       1207.04       1197.04        12.61 o                         
  -4   3   2         59.53         55.43         1.26 o                         
  -3   3   2        186.28        213.90         4.00 o                         
  -2   3   2        182.51        178.31         2.93 o                         
  -1   3   2        560.57        543.40         5.75 o                         
   0   3   2        402.06        434.36         6.57 o                         
   1   3   2        475.95        476.99         9.23 o                         
   2   3   2       2499.13       2558.93        17.32 o                         
   3   3   2       2492.22       2506.08        22.60 o                         
   4   3   2        139.25        158.13         3.11 o                         
   5   3   2          2.12          2.91         0.80 o                         
   6   3   2         25.20         27.40         2.87 o                         
   7   3   2        244.62        245.40         5.41 o                         
   8   3   2        105.62        102.99         4.86 o                         
   9   3   2        156.68        156.56         7.89 o                         
 -12   4   2         47.90         45.19         3.52 o                         
 -11   4   2        679.82        678.14        13.80 o                         
 -10   4   2        665.99        627.02        12.76 o                         
  -9   4   2        177.51        176.14         5.74 o                         
  -8   4   2         10.84         10.85         1.17 o                         
  -7   4   2        239.93        243.88         5.24 o                         
  -6   4   2       1105.21       1108.09        17.13 o                         
  -5   4   2       1382.77       1373.76        12.74 o                         
  -4   4   2        896.42        890.09        10.40 o                         
  -3   4   2       1371.03       1329.12        19.89 o                         
  -2   4   2       3018.39       3092.72        19.33 o                         
  -1   4   2        857.07        832.21         9.10 o                         
   0   4   2         31.29         33.99         1.33 o                         
   1   4   2         60.82         59.53         1.68 o                         
   2   4   2        762.12        809.75         7.91 o                         
   3   4   2       1476.43       1455.45        13.58 o                         
   4   4   2        325.55        321.13         5.68 o                         
   5   4   2         34.25         32.42         1.86 o                         
   6   4   2          4.20          1.43         1.05 o                         
   7   4   2        270.76        287.92         7.02 o                         
   8   4   2          3.47          4.03         1.99 o                         
 -12   5   2          0.13          1.40         2.04 o                         
 -11   5   2         25.14         26.06         3.51 o                         
 -10   5   2        170.86        160.04         7.41 o                         
  -9   5   2         14.87         15.08         2.24 o                         
  -8   5   2        119.09        122.35         5.66 o                         
  -7   5   2         27.38         28.12         2.70 o                         
  -6   5   2         13.59         13.50         1.02 o                         
  -5   5   2         54.62         46.68         1.90 o                         
  -4   5   2        296.84        300.69         4.41 o                         
  -3   5   2          8.10         10.37         0.79 o                         
  -2   5   2        240.87        231.50         6.92 o                         
  -1   5   2          4.00          5.75         0.60 o                         
   0   5   2       1103.35       1133.65        11.98 o                         
   1   5   2       1343.01       1376.85        19.93 o                         
   2   5   2        108.65        121.45         2.84 o                         
   3   5   2        157.92        146.33         3.57 o                         
   4   5   2        207.29        203.28         4.68 o                         
   5   5   2         49.71         46.48         2.39 o                         
   6   5   2         27.46         28.67         2.04 o                         
   7   5   2         23.43         21.07         3.24 o                         
 -12   6   2        295.00        309.29        11.58 o                         
 -11   6   2        124.81        127.06         7.07 o                         
 -10   6   2         46.12         45.04         3.95 o                         
  -9   6   2        305.97        312.47        10.13 o                         
  -8   6   2        234.74        235.45         8.46 o                         
  -7   6   2         39.99         40.95         3.45 o                         
  -6   6   2        146.33        142.54         4.36 o                         
  -5   6   2       1343.75       1356.74        17.57 o                         
  -4   6   2       3065.80       3129.25        29.43 o                         
  -3   6   2        957.41        967.95        15.61 o                         
  -2   6   2        168.42        167.31         3.19 o                         
  -1   6   2        262.81        259.73         4.28 o                         
   0   6   2        405.13        433.14         5.25 o                         
   1   6   2        420.94        424.21        11.67 o                         
   2   6   2        108.01        111.38         3.67 o                         
   3   6   2        395.30        387.46         7.66 o                         
   4   6   2        385.36        356.65         7.65 o                         
   5   6   2        636.69        624.51        11.13 o                         
   6   6   2          6.46          7.22         1.38 o                         
 -12   7   2         21.18         20.20         3.62 o                         
 -11   7   2          8.89          3.97         3.49 o                         
 -10   7   2         21.50         19.80         3.68 o                         
  -9   7   2        244.58        240.51         9.27 o                         
  -8   7   2         43.81         44.87         4.97 o                         
  -7   7   2         40.10         35.15         3.41 o                         
  -6   7   2        146.92        142.06         4.73 o                         
  -5   7   2         36.95         38.14         2.11 o                         
  -4   7   2        167.49        164.67         4.49 o                         
  -3   7   2         35.93         33.32         2.08 o                         
  -2   7   2         47.67         43.21         2.36 o                         
  -1   7   2          7.20          9.61         1.66 o                         
   0   7   2         13.94         11.69         2.17 o                         
   1   7   2        322.52        323.31         6.83 o                         
   2   7   2        538.55        566.88        14.41 o                         
   3   7   2         19.60         21.12         2.32 o                         
   4   7   2        105.45        109.49         5.12 o                         
   5   7   2          0.22          2.55         1.73 o                         
 -12   8   2        103.81        112.55        13.23 o                         
 -11   8   2        312.19        326.49        29.07 o                         
 -10   8   2         89.01         88.02         8.41 o                         
  -9   8   2          6.94          4.56         1.96 o                         
  -8   8   2         11.39         12.82         3.01 o                         
  -7   8   2        362.79        350.91        11.41 o                         
  -6   8   2        859.67        870.05        15.61 o                         
  -5   8   2        342.85        353.99         7.29 o                         
  -4   8   2        517.68        503.93         9.16 o                         
  -3   8   2       1004.96        994.54        16.79 o                         
  -2   8   2        357.57        377.83         9.15 o                         
  -1   8   2         40.45         36.78         3.68 o                         
   0   8   2          2.55          2.31         1.53 o                         
   1   8   2        319.75        310.78         8.33 o                         
   2   8   2        358.11        332.47        11.04 o                         
   3   8   2        675.60        676.14        14.03 o                         
   4   8   2         27.88         19.58         2.69 o                         
 -11   9   2        226.79        236.82        13.26 o                         
 -10   9   2         68.97         70.68         5.72 o                         
  -9   9   2         18.23         14.72         2.87 o                         
  -8   9   2         23.38         19.93         3.11 o                         
  -7   9   2         99.86         94.01        13.17 o                         
  -6   9   2          4.80          3.01         1.34 o                         
  -5   9   2          4.77          4.76         1.57 o                         
  -4   9   2          7.18          7.46         1.77 o                         
  -3   9   2        226.79        229.57        11.36 o                         
  -2   9   2        228.75        215.75         9.34 o                         
  -1   9   2         52.34         48.33         4.44 o                         
   0   9   2        178.40        173.85         6.46 o                         
   1   9   2          0.89          0.00         1.87 o                         
   2   9   2         18.08         20.78         3.10 o                         
   3   9   2         20.49         13.54         5.16 o                         
 -10  10   2         35.65         37.06         4.57 o                         
  -9  10   2         66.15         63.42         5.63 o                         
  -8  10   2         45.89         37.01         4.41 o                         
  -7  10   2          7.35          9.42         3.66 o                         
  -6  10   2        298.15        300.76         8.95 o                         
  -5  10   2        867.89        854.56        16.68 o                         
  -4  10   2        270.44        262.59         9.34 o                         
  -3  10   2         56.61         52.60         4.98 o                         
  -2  10   2         13.09          9.47         2.63 o                         
  -1  10   2        162.51        156.48         8.35 o                         
   0  10   2         26.28         26.11         5.69 o                         
   1  10   2        204.41        209.87         9.80 o                         
  -9  11   2        178.43        190.29         9.91 o                         
  -8  11   2          3.95          2.86         2.42 o                         
  -7  11   2          1.88          0.14         1.90 o                         
  -6  11   2         15.64         15.63         2.45 o                         
  -5  11   2        124.19        112.14         6.13 o                         
  -4  11   2        108.94         98.50         6.96 o                         
  -3  11   2          5.46          6.42         2.53 o                         
  -2  11   2         11.86         12.74         2.95 o                         
  -1  11   2        131.61        133.79        11.54 o                         
   1 -12   3         16.78         20.27         3.43 o                         
   2 -12   3         70.45         67.17         4.66 o                         
   3 -12   3        300.19        316.00        13.23 o                         
   4 -12   3        338.56        340.89        10.86 o                         
   5 -12   3          5.66          7.51         2.03 o                         
   6 -12   3        341.96        356.61        11.01 o                         
   7 -12   3        268.42        277.91        12.05 o                         
   8 -12   3        114.22        116.81         7.94 o                         
  -2 -11   3         90.13         94.66         8.26 o                         
  -1 -11   3        150.89        149.83         8.19 o                         
   0 -11   3         24.50         24.79         3.42 o                         
   1 -11   3          0.04          0.00         1.59 o                         
   2 -11   3          2.16          2.21         1.77 o                         
   3 -11   3          6.93          1.72         2.00 o                         
   4 -11   3         10.42          9.09         2.77 o                         
   5 -11   3          0.85          2.32         2.14 o                         
   6 -11   3          1.40          3.22         1.72 o                         
   7 -11   3         29.56         33.31         4.22 o                         
   8 -11   3         23.28         16.47         3.31 o                         
   9 -11   3         78.02         77.50         6.18 o                         
  -3 -10   3        416.92        418.48        22.20 o                         
  -2 -10   3        181.77        191.49         8.99 o                         
  -1 -10   3          2.63          0.00         3.02 o                         
   0 -10   3        214.96        222.29         7.43 o                         
   1 -10   3        207.39        208.69         7.24 o                         
   2 -10   3        100.50         97.05         6.45 o                         
   3 -10   3         10.06         22.56         9.97 o                         
   4 -10   3       1156.45       1138.30        25.72 o                         
   5 -10   3       1048.25       1089.18        50.13 o                         
   6 -10   3        332.56        330.65        10.47 o                         
   7 -10   3          3.73          3.90         1.99 o                         
   8 -10   3        158.65        151.86         8.06 o                         
   9 -10   3        168.87        172.63         8.74 o                         
  10 -10   3        110.36        120.05         7.33 o                         
  -5  -9   3          1.45          3.61         1.94 o                         
  -4  -9   3        110.35        105.97         6.64 o                         
  -3  -9   3         88.90         84.70         5.83 o                         
  -2  -9   3         68.11         65.89         5.00 o                         
  -1  -9   3        270.80        282.03        10.11 o                         
   0  -9   3        448.26        452.95        10.44 o                         
   1  -9   3         22.18         21.67         2.99 o                         
   2  -9   3          5.74          2.12         1.73 o                         
   3  -9   3          0.31          0.00         0.99 o                         
   4  -9   3         30.15         33.33         3.88 o                         
   5  -9   3        140.93        151.74         7.76 o                         
   6  -9   3        136.02        136.57         5.59 o                         
   7  -9   3          2.23          1.78         1.76 o                         
   8  -9   3          3.33          4.26         2.93 o                         
   9  -9   3         14.37         13.88         2.76 o                         
  10  -9   3         50.38         48.05         4.59 o                         
  11  -9   3         28.34         26.39         3.64 o                         
  -6  -8   3         90.48         80.68         4.77 o                         
  -5  -8   3         85.88         81.21         4.62 o                         
  -4  -8   3        128.67        118.77         5.30 o                         
  -3  -8   3        129.80        124.81         7.21 o                         
  -2  -8   3        813.18        796.87        21.38 o                         
  -1  -8   3        203.10        215.08         6.73 o                         
   0  -8   3          1.51          1.90         1.00 o                         
   1  -8   3        165.90        157.94         7.14 o                         
   2  -8   3       1416.38       1504.13        23.44 o                         
   3  -8   3       1232.52       1287.45        18.86 o                         
   4  -8   3        539.46        551.73        13.80 o                         
   5  -8   3        220.57        230.54         6.28 o                         
   6  -8   3       1070.54       1126.28        17.21 o                         
   7  -8   3        394.43        398.08         9.04 o                         
   8  -8   3         34.94         29.96         2.52 o                         
   9  -8   3          1.76          0.38         1.48 o                         
  10  -8   3        109.38        112.76         6.50 o                         
  11  -8   3        395.64        406.11        20.79 o                         
  -7  -7   3        140.40        146.68        11.50 o                         
  -6  -7   3        155.77        148.00         6.10 o                         
  -5  -7   3          2.39          1.77         1.42 o                         
  -4  -7   3          7.58          5.12         1.44 o                         
  -3  -7   3        599.10        595.97        11.71 o                         
  -2  -7   3       1542.01       1512.60        21.64 o                         
  -1  -7   3        265.29        277.54         6.92 o                         
   0  -7   3        429.52        435.17        16.02 o                         
   1  -7   3        342.28        356.65         7.71 o                         
   2  -7   3        294.66        289.13         6.71 o                         
   3  -7   3         33.38         34.51         2.18 o                         
   4  -7   3         99.15        105.78         3.86 o                         
   5  -7   3        125.21        127.86         4.34 o                         
   6  -7   3        435.26        416.05        10.65 o                         
   7  -7   3        352.19        341.93        16.05 o                         
   8  -7   3         39.23         36.41         3.46 o                         
   9  -7   3          8.36          9.75         2.08 o                         
  10  -7   3          3.23          6.94         2.91 o                         
  11  -7   3         51.10         46.55         4.31 o                         
  -8  -6   3          1.41          1.03         2.38 o                         
  -7  -6   3         49.95         39.80         4.21 o                         
  -6  -6   3          0.54          0.82         1.25 o                         
  -5  -6   3         70.61         59.15         3.49 o                         
  -4  -6   3        855.37        855.65        14.57 o                         
  -3  -6   3        238.95        243.74         5.20 o                         
  -2  -6   3         27.55         29.93         2.21 o                         
  -1  -6   3        100.86         96.10         3.60 o                         
   0  -6   3        962.13       1008.23        18.48 o                         
   1  -6   3        162.98        170.76         4.14 o                         
   2  -6   3         88.28         85.81         2.10 o                         
   3  -6   3        631.04        615.32         8.65 o                         
   4  -6   3       3302.46       3371.57        38.78 o                         
   5  -6   3        996.12        967.28        28.15 o                         
   6  -6   3         68.71         68.19         3.20 o                         
   7  -6   3          6.95          9.02         1.83 o                         
   8  -6   3        176.61        176.36        16.53 o                         
   9  -6   3        310.48        318.41         9.90 o                         
  10  -6   3        142.92        151.90         7.70 o                         
  11  -6   3         51.73         49.54         6.62 o                         
  -9  -5   3        431.05        474.34        14.81 o                         
  -8  -5   3        328.37        335.30        11.81 o                         
  -7  -5   3          2.18          2.73         1.66 o                         
  -6  -5   3         15.40         14.98         1.90 o                         
  -5  -5   3        434.31        448.30         9.59 o                         
  -4  -5   3        961.41        969.53        14.88 o                         
  -3  -5   3         97.97        111.27         2.83 o                         
  -2  -5   3       2013.38       2045.66        24.78 o                         
  -1  -5   3       3363.64       3408.78        51.29 o                         
   0  -5   3       2106.98       2058.62        24.98 o                         
   1  -5   3         20.09         15.60         0.92 o                         
   2  -5   3        118.37        137.94         3.01 o                         
   3  -5   3        421.75        419.52         9.08 o                         
   4  -5   3       1175.56       1149.94        29.94 o                         
   5  -5   3        851.43        863.42        24.67 o                         
   6  -5   3         33.98         28.71         2.50 o                         
   7  -5   3        406.91        402.22        10.30 o                         
   8  -5   3        293.10        281.39         8.57 o                         
   9  -5   3         66.33         65.35         3.47 o                         
  10  -5   3         82.14         62.84         6.94 o                         
  11  -5   3         37.03         31.10         5.15 o                         
  -9  -4   3         97.46         96.05         5.67 o                         
  -8  -4   3         33.08         24.68         2.62 o                         
  -7  -4   3         31.37         36.47         3.50 o                         
  -6  -4   3         27.75         26.92         1.96 o                         
  -5  -4   3          1.76          1.48         0.62 o                         
  -4  -4   3        151.14        149.72         4.14 o                         
  -3  -4   3         25.27         29.70         1.13 o                         
  -2  -4   3        884.49        880.48        12.75 o                         
  -1  -4   3         83.45         77.33         1.75 o                         
   0  -4   3        181.39        187.93         3.71 o                         
   1  -4   3        176.69        162.60         3.27 o                         
   2  -4   3       3037.36       3109.85        33.53 o                         
   3  -4   3        812.25        856.10        22.77 o                         
   4  -4   3        465.29        449.07        15.11 o                         
   5  -4   3        455.54        462.11        15.61 o                         
   6  -4   3        426.92        435.78        10.02 o                         
   7  -4   3         36.71         39.58         2.82 o                         
   8  -4   3          4.56          5.94         1.74 o                         
   9  -4   3         42.00         39.91         2.63 o                         
  10  -4   3        523.72        515.71        19.84 o                         
  11  -4   3        377.90        362.68        14.50 o                         
 -10  -3   3        245.59        247.09         8.20 o                         
  -9  -3   3         57.06         53.38         3.70 o                         
  -8  -3   3        312.56        307.30         8.51 o                         
  -7  -3   3        450.62        439.91        10.00 o                         
  -6  -3   3        186.95        183.17         4.71 o                         
  -5  -3   3        125.35        117.00         2.39 o                         
  -4  -3   3       2089.50       2130.57        16.30 o                         
  -3  -3   3       5477.79       5446.71        53.56 o                         
  -2  -3   3       4720.61       4692.76        50.31 o                         
  -1  -3   3        574.33        509.76         5.58 o                         
   0  -3   3       2254.21       2356.15        22.05 o                         
   1  -3   3       1797.67       1736.55        19.43 o                         
   2  -3   3        864.24        776.97        19.95 o                         
   3  -3   3        307.22        310.05        11.08 o                         
   4  -3   3        173.53        158.17         3.54 o                         
   5  -3   3       2933.18       2962.73        63.07 o                         
   6  -3   3       1877.13       1906.80        28.29 o                         
   7  -3   3        327.72        335.48         5.95 o                         
   8  -3   3         32.52         34.09         1.85 o                         
   9  -3   3        204.41        183.61        10.42 o                         
  10  -3   3        164.58        176.73         7.81 o                         
  11  -3   3         36.40         39.69         4.08 o                         
 -11  -2   3         13.31         11.85         2.33 o                         
 -10  -2   3          2.00          0.92         1.37 o                         
  -9  -2   3        114.23        115.84         5.16 o                         
  -8  -2   3        280.57        272.21         7.66 o                         
  -7  -2   3        345.11        366.25        12.61 o                         
  -6  -2   3          0.10          1.30         0.43 o                         
  -5  -2   3          1.31          1.76         0.63 o                         
  -4  -2   3        361.04        357.66         3.78 o                         
  -3  -2   3         63.62         53.34         1.58 o                         
  -2  -2   3        100.23        109.93         2.11 o                         
  -1  -2   3         23.21         28.75         0.99 o                         
   0  -2   3        140.86        156.01         2.50 o                         
   1  -2   3        222.77        232.81         4.77 o                         
   2  -2   3        447.44        463.16        13.26 o                         
   3  -2   3       1325.93       1318.33        18.78 o                         
   4  -2   3        834.20        813.92        10.23 o                         
   5  -2   3          1.09          5.35         0.68 o                         
   6  -2   3          1.21          1.48         0.65 o                         
   7  -2   3          6.61          5.31         0.97 o                         
   8  -2   3        238.61        248.04         7.77 o                         
   9  -2   3        105.60        104.00         5.69 o                         
  10  -2   3        116.00        104.34         5.95 o                         
  11  -2   3        152.16        151.10         6.24 o                         
 -11  -1   3         47.84         45.97         3.54 o                         
 -10  -1   3        562.60        546.90        12.10 o                         
  -9  -1   3        509.81        516.40        10.36 o                         
  -8  -1   3        102.07         93.99         3.54 o                         
  -7  -1   3        223.62        232.79         5.12 o                         
  -6  -1   3       1037.87       1079.90        10.47 o                         
  -5  -1   3       1945.46       1986.24        17.54 o                         
  -4  -1   3       1839.81       1784.50        15.01 o                         
  -3  -1   3       1035.32        990.27        11.37 o                         
  -2  -1   3       9196.35       9636.60        73.94 o                         
  -1  -1   3       6958.75       7000.87        54.67 o                         
   0  -1   3        929.46        884.53        10.94 o                         
   2  -1   3         77.51         55.88         1.60 o                         
   3  -1   3       4593.92       4605.65        47.34 o                         
   4  -1   3       2821.45       2755.54        29.20 o                         
   5  -1   3       1049.00       1060.12        17.05 o                         
   6  -1   3        361.66        378.77         6.02 o                         
   7  -1   3       1355.72       1425.48        27.50 o                         
   8  -1   3        307.74        312.15         9.68 o                         
   9  -1   3          1.34          0.00         1.57 o                         
  10  -1   3          1.12          1.32         1.44 o                         
  11  -1   3        142.15        157.27         6.42 o                         
 -11   0   3         61.37         58.51         3.82 o                         
 -10   0   3        272.55        284.69         7.46 o                         
  -9   0   3        311.17        313.25         8.51 o                         
  -8   0   3        160.91        165.50         4.57 o                         
  -7   0   3        679.50        693.41        10.19 o                         
  -6   0   3        117.84        121.14         2.51 o                         
  -5   0   3         40.02         38.48         1.06 o                         
  -4   0   3         61.74         50.37         1.33 o                         
  -3   0   3          6.05         10.08         0.84 o                         
  -2   0   3        491.78        489.76         7.37 o                         
  -1   0   3       3086.22       3171.79        22.94 o                         
   0   0   3         34.81         34.97         1.50 o                         
   1   0   3         17.22         13.88         0.88 o                         
   2   0   3         17.38         12.11         0.60 o                         
   3   0   3         22.21         23.65         0.77 o                         
   4   0   3        305.64        297.83         3.88 o                         
   5   0   3         30.95         41.71         2.12 o                         
   6   0   3          0.69          1.35         1.06 o                         
   7   0   3         87.52         85.76         3.59 o                         
   8   0   3         24.02         22.96         2.79 o                         
   9   0   3        196.48        186.64         6.56 o                         
  10   0   3        200.44        214.15         7.37 o                         
 -12   1   3        186.52        182.50         8.63 o                         
 -11   1   3        152.46        161.35         6.66 o                         
 -10   1   3        117.98        115.55         4.17 o                         
  -9   1   3          4.20          1.89         0.93 o                         
  -8   1   3        827.38        847.87        16.59 o                         
  -7   1   3        209.53        216.64         5.60 o                         
  -6   1   3         21.79         21.44         1.31 o                         
  -5   1   3        145.73        129.50         2.69 o                         
  -4   1   3       6213.58       6528.26        54.76 o                         
  -3   1   3       5779.16       5775.09        84.46 o                         
  -2   1   3       1514.37       1457.73        16.54 o                         
  -1   1   3        546.58        522.02         5.35 o                         
   0   1   3        391.89        319.28         4.39 o                         
   1   1   3       2522.71       2499.80        26.54 o                         
   2   1   3        684.92        658.91         7.09 o                         
   3   1   3        730.54        731.23         9.24 o                         
   4   1   3       1675.85       1699.85        16.12 o                         
   5   1   3       3667.79       3699.81        35.93 o                         
   6   1   3        828.88        802.31        16.48 o                         
   7   1   3         12.19         12.04         1.57 o                         
   8   1   3         32.51         32.27         2.69 o                         
   9   1   3        191.62        194.51         6.82 o                         
  10   1   3        179.50        183.78         8.55 o                         
 -12   2   3         72.77         78.06         5.69 o                         
 -11   2   3          9.66          9.71         1.86 o                         
 -10   2   3        108.36        106.15         4.03 o                         
  -9   2   3       1297.30       1310.46        20.16 o                         
  -8   2   3        934.35        954.99        16.86 o                         
  -7   2   3        236.57        237.83         4.07 o                         
  -6   2   3          1.57          2.74         0.50 o                         
  -5   2   3         56.94         64.11         1.78 o                         
  -4   2   3        308.13        282.61         5.26 o                         
  -3   2   3        885.94        882.40         9.59 o                         
  -2   2   3         84.17         79.93         1.67 o                         
  -1   2   3       1629.06       1671.13        15.79 o                         
   0   2   3       2169.50       2302.12        32.63 o                         
   1   2   3        705.24        693.95         9.63 o                         
   2   2   3        514.85        504.94         6.79 o                         
   3   2   3         29.57         31.73         1.55 o                         
   4   2   3         41.10         40.59         2.47 o                         
   5   2   3        262.10        270.20         5.50 o                         
   6   2   3          0.17          0.98         0.70 o                         
   7   2   3          8.41          6.71         1.50 o                         
   8   2   3          0.05          3.13         1.37 o                         
   9   2   3          0.06          2.09         1.71 o                         
 -12   3   3         21.89         19.64         2.45 o                         
 -11   3   3         10.79          9.49         1.92 o                         
 -10   3   3        609.72        601.75        20.60 o                         
  -9   3   3         36.29         34.98         2.74 o                         
  -8   3   3         15.15         16.53         1.24 o                         
  -7   3   3          1.36          1.87         0.83 o                         
  -6   3   3       1260.39       1337.86        17.25 o                         
  -5   3   3        764.56        759.50        19.49 o                         
  -4   3   3        550.88        539.09        10.30 o                         
  -3   3   3       1765.13       1768.97        16.11 o                         
  -2   3   3       1776.23       1637.78        16.87 o                         
  -1   3   3       1295.17       1253.82        11.81 o                         
   0   3   3         10.63          8.99         1.07 o                         
   1   3   3        107.16        117.92         2.44 o                         
   2   3   3       1127.85       1154.58        11.49 o                         
   3   3   3       2731.68       2744.60        24.66 o                         
   4   3   3        981.17        965.34        11.24 o                         
   5   3   3        330.75        322.32         5.86 o                         
   6   3   3        515.32        524.15        12.53 o                         
   7   3   3        264.56        266.62         6.74 o                         
   8   3   3         48.12         39.18         3.19 o                         
 -12   4   3         29.13         26.33         2.83 o                         
 -11   4   3        656.08        647.32        13.64 o                         
 -10   4   3        530.50        525.49        11.62 o                         
  -9   4   3        242.12        239.03         5.89 o                         
  -8   4   3        393.40        413.41         8.84 o                         
  -7   4   3        712.64        712.99        12.02 o                         
  -6   4   3        285.78        277.56         9.59 o                         
  -5   4   3         20.34         18.57         1.17 o                         
  -4   4   3         11.17         11.71         1.04 o                         
  -3   4   3       1755.08       1743.14        17.74 o                         
  -2   4   3       3334.81       3348.74        36.47 o                         
  -1   4   3       1655.24       1644.29        17.49 o                         
   0   4   3          1.35          2.20         0.42 o                         
   1   4   3        334.55        341.46         4.45 o                         
   2   4   3        198.50        197.90         3.33 o                         
   3   4   3         37.14         39.19         1.54 o                         
   4   4   3         57.34         57.66         2.36 o                         
   5   4   3         50.66         47.86         2.32 o                         
   6   4   3        344.03        345.36         7.69 o                         
   7   4   3         92.56         90.79         4.63 o                         
   8   4   3         18.78         11.83         4.31 o                         
 -12   5   3        105.11        108.42         6.66 o                         
 -11   5   3          3.84          5.22         3.21 o                         
 -10   5   3         13.99         13.67         2.69 o                         
  -9   5   3         18.92         15.31         2.40 o                         
  -8   5   3        124.92        130.68         5.91 o                         
  -7   5   3         44.95         39.58         2.54 o                         
  -6   5   3          1.59          0.82         0.46 o                         
  -5   5   3        667.53        690.41         8.21 o                         
  -4   5   3        943.18        933.51        10.16 o                         
  -3   5   3        614.55        641.05         7.73 o                         
  -2   5   3         75.88         72.22         2.08 o                         
  -1   5   3        167.54        171.47         3.51 o                         
   0   5   3        286.82        291.19         5.97 o                         
   1   5   3        349.99        347.11         6.69 o                         
   2   5   3        208.77        206.41         4.07 o                         
   3   5   3        517.80        518.79         7.05 o                         
   4   5   3       1170.44       1172.16        18.57 o                         
   5   5   3        393.24        395.09         7.72 o                         
   6   5   3         56.54         45.67         2.85 o                         
   7   5   3          1.70          5.50         3.29 o                         
 -12   6   3         53.52         53.68         5.02 o                         
 -11   6   3         28.51         27.73         3.70 o                         
 -10   6   3        502.17        524.78        14.15 o                         
  -9   6   3       1033.09       1048.56        28.52 o                         
  -8   6   3        365.11        374.82        11.14 o                         
  -7   6   3         13.59         11.62         2.14 o                         
  -6   6   3          3.24          2.35         0.91 o                         
  -5   6   3        753.25        772.42         9.28 o                         
  -4   6   3        994.85       1028.15        11.50 o                         
  -3   6   3        692.21        712.38         8.68 o                         
  -2   6   3        353.43        371.75         5.63 o                         
  -1   6   3       2100.22       2131.84        18.35 o                         
   0   6   3        843.51        844.42        10.18 o                         
   1   6   3         14.62         15.60         1.89 o                         
   2   6   3        106.53        105.86         3.70 o                         
   3   6   3         76.04         71.40         5.03 o                         
   4   6   3        456.57        455.30        10.94 o                         
   5   6   3        125.78        123.07        13.76 o                         
   6   6   3         12.63         14.67         2.89 o                         
 -12   7   3         17.67         18.69         3.40 o                         
 -11   7   3         28.17         33.41         4.19 o                         
 -10   7   3         19.93         17.29         3.18 o                         
  -9   7   3         91.41         90.10         5.69 o                         
  -8   7   3         35.34         31.03         3.47 o                         
  -7   7   3         19.97         21.12         3.36 o                         
  -6   7   3          0.33          1.25         0.84 o                         
  -5   7   3         12.77         13.86         1.45 o                         
  -4   7   3        154.40        149.48         4.68 o                         
  -3   7   3        404.19        408.12         7.85 o                         
  -2   7   3        114.09        113.78         3.91 o                         
  -1   7   3          2.03          3.31         1.28 o                         
   0   7   3          0.60          0.58         0.74 o                         
   1   7   3        133.05        134.14         4.33 o                         
   2   7   3        485.01        493.75        11.32 o                         
   3   7   3        154.72        151.24         5.88 o                         
   4   7   3        151.89        148.61         6.03 o                         
   5   7   3         85.77         69.12         5.49 o                         
 -11   8   3        370.71        385.90        13.14 o                         
 -10   8   3        149.02        147.98         7.83 o                         
  -9   8   3         83.70         82.66         8.82 o                         
  -8   8   3        119.65        127.86         7.02 o                         
  -7   8   3        442.67        419.17        12.87 o                         
  -6   8   3         83.73         78.82         3.98 o                         
  -5   8   3         36.05         39.55         2.43 o                         
  -4   8   3        219.95        223.14         5.91 o                         
  -3   8   3       1968.25       1953.72        23.56 o                         
  -2   8   3        975.05        952.66        16.99 o                         
  -1   8   3        145.62        152.60         7.55 o                         
   0   8   3         19.02         21.33         3.02 o                         
   1   8   3        165.12        167.00         6.09 o                         
   2   8   3        175.99        178.24         7.58 o                         
   3   8   3          4.98          2.67         1.50 o                         
   4   8   3         38.20         38.48         7.68 o                         
 -11   9   3          6.70          0.90         4.94 o                         
 -10   9   3          1.78          0.00         2.31 o                         
  -9   9   3          5.75          2.36         2.09 o                         
  -8   9   3        232.20        219.63         9.69 o                         
  -7   9   3        122.65        113.22         6.87 o                         
  -6   9   3         16.64         17.54         2.26 o                         
  -5   9   3        108.95        102.11         4.95 o                         
  -4   9   3         17.48         12.43         1.90 o                         
  -3   9   3          1.31          3.24         4.06 o                         
  -2   9   3         16.67         18.82         4.46 o                         
  -1   9   3         12.80          9.83         2.43 o                         
   0   9   3          2.63          0.06         1.51 o                         
   1   9   3         14.00         14.94         2.77 o                         
   2   9   3         87.99         88.38         5.97 o                         
 -10  10   3        167.89        174.74        12.86 o                         
  -9  10   3        279.00        303.31        12.28 o                         
  -8  10   3         21.37         22.37         3.66 o                         
  -7  10   3          7.23          5.16         2.09 o                         
  -6  10   3         67.99         75.04         4.52 o                         
  -5  10   3        583.83        572.51        13.30 o                         
  -4  10   3        258.10        240.47        10.51 o                         
  -3  10   3        176.37        173.92        11.31 o                         
  -2  10   3        313.46        295.57        11.93 o                         
  -1  10   3        361.77        372.77        13.46 o                         
   0  10   3        105.09        103.82         6.55 o                         
  -8  11   3          6.08          7.23         3.28 o                         
  -7  11   3         29.78         23.21         3.56 o                         
  -6  11   3         50.59         47.25         5.01 o                         
  -5  11   3          0.78          0.00         2.08 o                         
  -4  11   3         91.04         83.23         6.52 o                         
  -3  11   3          8.36          6.95         2.38 o                         
  -2  11   3         37.86         36.92         5.86 o                         
   1 -12   4         27.22         31.37         4.30 o                         
   2 -12   4        148.18        147.70         6.76 o                         
   3 -12   4         97.61         94.38         7.28 o                         
   4 -12   4         14.28          9.36         2.96 o                         
   5 -12   4          1.68          0.63         2.28 o                         
   6 -12   4        168.90        185.61         7.84 o                         
   7 -12   4        307.29        336.44        13.24 o                         
  -2 -11   4          7.61          7.48         2.58 o                         
  -1 -11   4         10.00          9.71         2.71 o                         
   0 -11   4          2.25          0.00         7.58 o                         
   1 -11   4         10.65         11.87         2.14 o                         
   2 -11   4          8.50         11.49         2.16 o                         
   3 -11   4          1.65          1.54         2.08 o                         
   4 -11   4         13.15         12.26         2.85 o                         
   5 -11   4        269.36        262.20        11.64 o                         
   6 -11   4         54.51         55.68         4.15 o                         
   7 -11   4          1.63          1.08         1.96 o                         
   8 -11   4          1.33          2.45         3.77 o                         
   9 -11   4         77.77         71.00         5.86 o                         
  -3 -10   4         89.68         92.59         6.35 o                         
  -2 -10   4         77.77         68.49         5.45 o                         
  -1 -10   4        269.80        260.29        10.31 o                         
   0 -10   4        831.13        891.32        19.37 o                         
   1 -10   4        358.20        357.66        10.02 o                         
   2 -10   4         60.52         54.07         4.90 o                         
   3 -10   4          3.09          1.72         2.02 o                         
   4 -10   4        278.35        270.81        11.34 o                         
   5 -10   4        432.09        424.43        14.38 o                         
   6 -10   4         65.12         66.28         5.41 o                         
   7 -10   4        168.40        157.96         8.13 o                         
   8 -10   4        270.87        290.90        11.25 o                         
   9 -10   4        200.36        200.54         9.37 o                         
  10 -10   4         16.71         12.75         2.76 o                         
  -5  -9   4         44.97         45.28         4.54 o                         
  -4  -9   4         14.63         12.88         5.03 o                         
  -3  -9   4         88.27         86.70         5.90 o                         
  -2  -9   4         54.55         50.26         4.42 o                         
  -1  -9   4          1.05          0.07         1.84 o                         
   0  -9   4        118.17        119.25         5.07 o                         
   1  -9   4         27.27         22.80         2.33 o                         
   2  -9   4         33.42         29.40         2.52 o                         
   3  -9   4         36.21         37.17         3.33 o                         
   4  -9   4          2.81          2.33         1.23 o                         
   5  -9   4         19.28         18.69         2.16 o                         
   6  -9   4         95.92         98.60         4.38 o                         
   7  -9   4         79.02         74.66         4.03 o                         
   8  -9   4         26.93         26.85         2.55 o                         
   9  -9   4          0.22          0.00         1.85 o                         
  10  -9   4         52.18         53.18         4.78 o                         
  -6  -8   4        171.92        169.69         6.89 o                         
  -5  -8   4          1.54          2.78         1.64 o                         
  -4  -8   4          1.81          2.38         1.78 o                         
  -3  -8   4        301.99        286.79        10.14 o                         
  -2  -8   4       1137.65       1125.12        31.99 o                         
  -1  -8   4        715.93        725.30        15.98 o                         
   0  -8   4          4.80          7.10         1.45 o                         
   1  -8   4        321.66        337.80         8.08 o                         
   2  -8   4        502.81        500.08        10.18 o                         
   3  -8   4        167.14        155.44         7.90 o                         
   4  -8   4          5.47          3.01         1.13 o                         
   5  -8   4        507.11        509.75        10.42 o                         
   6  -8   4       1139.33       1169.26        18.10 o                         
   7  -8   4        692.89        704.16        12.96 o                         
   8  -8   4         95.57         97.45         4.40 o                         
   9  -8   4         11.81          9.63         2.31 o                         
  10  -8   4        105.05         99.52         6.08 o                         
  11  -8   4        107.72        119.58         6.87 o                         
  -7  -7   4        325.93        349.61        12.69 o                         
  -6  -7   4        209.02        210.31         7.32 o                         
  -5  -7   4          9.45         10.69         1.87 o                         
  -4  -7   4          0.42          1.98         1.93 o                         
  -3  -7   4          3.73          3.00         1.73 o                         
  -2  -7   4          9.79         12.61         1.33 o                         
  -1  -7   4          5.86          5.30         1.37 o                         
   0  -7   4        319.27        324.82         6.33 o                         
   1  -7   4        444.97        438.34        13.48 o                         
   2  -7   4        329.38        322.84         9.50 o                         
   3  -7   4          2.72          2.20         0.91 o                         
   4  -7   4        195.52        189.12         5.51 o                         
   5  -7   4         63.59         62.31         3.17 o                         
   6  -7   4         79.16         78.23         3.60 o                         
   7  -7   4          7.12          5.78         1.36 o                         
   8  -7   4         26.85         21.72         2.73 o                         
   9  -7   4          3.25          0.97         1.45 o                         
  10  -7   4         35.32         28.84         3.32 o                         
  11  -7   4         62.58         49.87         6.69 o                         
  -8  -6   4        193.55        213.62         9.69 o                         
  -7  -6   4          6.22          6.16         3.15 o                         
  -6  -6   4          1.72          1.92         1.49 o                         
  -5  -6   4        128.66        120.91         5.00 o                         
  -4  -6   4        269.33        283.07         5.98 o                         
  -3  -6   4        274.45        273.62         5.70 o                         
  -2  -6   4         67.00         75.90         2.72 o                         
  -1  -6   4       1847.13       1886.06        21.56 o                         
   0  -6   4       1332.29       1358.76        18.10 o                         
   1  -6   4        149.45        151.92         3.34 o                         
   2  -6   4         66.70         73.05         3.53 o                         
   3  -6   4        729.33        726.70        12.23 o                         
   4  -6   4       1270.94       1208.90        20.81 o                         
   5  -6   4        792.44        779.38        24.57 o                         
   6  -6   4        473.74        464.80        17.92 o                         
   7  -6   4        205.60        213.06         7.59 o                         
   8  -6   4        562.74        573.79        20.18 o                         
   9  -6   4        107.99        110.72         5.76 o                         
  10  -6   4          1.57          0.45         1.67 o                         
  11  -6   4          8.41          1.12         2.66 o                         
  -9  -5   4        218.32        256.54        10.54 o                         
  -8  -5   4        194.68        193.30        11.64 o                         
  -7  -5   4         67.59         64.30         4.96 o                         
  -6  -5   4        471.41        479.51        10.45 o                         
  -5  -5   4        287.01        285.34         7.38 o                         
  -4  -5   4         12.60         10.85         1.62 o                         
  -3  -5   4        211.43        211.86         3.57 o                         
  -2  -5   4        392.05        402.58         5.74 o                         
  -1  -5   4       1365.87       1375.75        12.36 o                         
   0  -5   4       1126.74       1077.79        12.02 o                         
   1  -5   4        335.97        331.45         6.54 o                         
   2  -5   4        138.41        144.15         3.44 o                         
   3  -5   4        143.70        132.81         3.43 o                         
   4  -5   4         69.61         95.96         6.97 o                         
   5  -5   4        371.01        380.00        14.98 o                         
   6  -5   4         41.68         30.99         4.29 o                         
   7  -5   4        263.22        257.83         8.58 o                         
   8  -5   4        447.83        462.11        14.06 o                         
   9  -5   4         50.56         41.37         3.61 o                         
  10  -5   4          3.57          5.89         3.10 o                         
  11  -5   4          0.10          7.17         3.20 o                         
  -9  -4   4         57.49         60.45         4.84 o                         
  -8  -4   4        119.62        118.20         8.87 o                         
  -7  -4   4        142.28        131.25         7.53 o                         
  -6  -4   4          0.81          0.00         1.14 o                         
  -5  -4   4          1.63          0.99         0.68 o                         
  -4  -4   4         10.97          7.02         0.88 o                         
  -3  -4   4       1621.58       1647.91        14.28 o                         
  -2  -4   4       1223.76       1275.12        12.53 o                         
  -1  -4   4        530.21        528.69         6.17 o                         
   0  -4   4         75.97         56.00         1.74 o                         
   1  -4   4       1557.60       1525.53        18.00 o                         
   2  -4   4        468.49        445.22         7.03 o                         
   3  -4   4        125.13        130.87         7.50 o                         
   4  -4   4        698.63        733.59        21.34 o                         
   5  -4   4        916.51        873.01        24.45 o                         
   6  -4   4       1453.73       1496.63        24.19 o                         
   7  -4   4        289.71        299.32         8.28 o                         
   8  -4   4         21.86         20.78         1.87 o                         
   9  -4   4          2.73          0.60         2.00 o                         
  10  -4   4        328.01        331.19        11.16 o                         
  11  -4   4         79.57         87.05         5.83 o                         
 -10  -3   4         14.63         14.68         2.92 o                         
  -9  -3   4         71.71         74.46         5.31 o                         
  -8  -3   4       1019.04       1046.46        23.82 o                         
  -7  -3   4        870.71        853.17        18.06 o                         
  -6  -3   4         24.64         32.13         1.81 o                         
  -5  -3   4         21.16         16.84         1.21 o                         
  -4  -3   4        554.59        562.33         7.25 o                         
  -3  -3   4        763.33        759.02         9.48 o                         
  -2  -3   4        276.48        237.07         3.28 o                         
  -1  -3   4        947.80        960.70        12.95 o                         
   0  -3   4       3152.07       3252.95        29.98 o                         
   1  -3   4       3192.43       3088.20        33.35 o                         
   2  -3   4        610.89        659.53        18.49 o                         
   3  -3   4        744.64        726.79        20.19 o                         
   4  -3   4         12.40         12.37         1.07 o                         
   5  -3   4        485.63        507.54         9.29 o                         
   6  -3   4        591.42        600.81         9.89 o                         
   7  -3   4         52.91         54.74         2.65 o                         
   8  -3   4        215.15        224.59        11.04 o                         
   9  -3   4        243.22        237.28        10.57 o                         
  10  -3   4         55.64         58.66         4.62 o                         
  11  -3   4         77.79         74.71         5.41 o                         
 -11  -2   4         17.94         14.66         2.95 o                         
 -10  -2   4        129.72        119.90         6.81 o                         
  -9  -2   4        145.51        127.12         5.44 o                         
  -8  -2   4          0.24          0.72         1.25 o                         
  -7  -2   4          1.57          1.91         0.83 o                         
  -6  -2   4        136.20        132.77         2.77 o                         
  -5  -2   4        104.94        100.95         1.90 o                         
  -4  -2   4          3.66          5.93         0.82 o                         
  -3  -2   4        327.53        330.86         5.20 o                         
  -2  -2   4        792.83        694.51         7.33 o                         
  -1  -2   4       3197.13       3246.53        27.82 o                         
   0  -2   4        164.33        155.56         2.37 o                         
   1  -2   4          3.40          3.27         0.38 o                         
   2  -2   4        522.99        558.46        12.37 o                         
   3  -2   4        345.40        289.81        10.56 o                         
   4  -2   4        735.80        744.95        12.57 o                         
   5  -2   4        468.98        485.10         6.26 o                         
   6  -2   4        492.93        529.13         9.50 o                         
   7  -2   4        178.13        179.99         8.10 o                         
   8  -2   4        303.07        299.34         9.62 o                         
   9  -2   4          3.90          3.59         1.58 o                         
  10  -2   4          8.32          4.65         2.04 o                         
 -11  -1   4         21.56         23.45         3.30 o                         
 -10  -1   4        473.77        479.29        11.24 o                         
  -9  -1   4        433.92        425.97         8.48 o                         
  -8  -1   4         89.37         93.43         3.58 o                         
  -7  -1   4        353.35        362.14         6.07 o                         
  -6  -1   4       1467.99       1512.07        12.91 o                         
  -5  -1   4        413.95        411.08         4.59 o                         
  -4  -1   4         50.58         69.26         2.04 o                         
  -3  -1   4        427.90        433.71         6.07 o                         
  -2  -1   4       4078.11       4181.37        33.91 o                         
  -1  -1   4       5334.30       5271.74        37.87 o                         
   0  -1   4       2259.73       2268.08        18.79 o                         
   1  -1   4         22.72         50.83         3.11 o                         
   2  -1   4        642.28        614.97         6.44 o                         
   3  -1   4        650.55        648.14         7.87 o                         
   4  -1   4        132.00        133.94         3.53 o                         
   5  -1   4        301.60        309.03         3.86 o                         
   6  -1   4        987.45       1020.53        14.60 o                         
   7  -1   4       1147.89       1152.27        50.25 o                         
   8  -1   4        300.37        314.81        10.55 o                         
   9  -1   4         32.26         30.43         3.27 o                         
  10  -1   4          6.17          2.77         3.22 o                         
 -11   0   4          1.69          2.47         1.45 o                         
 -10   0   4          1.73          0.00         1.39 o                         
  -9   0   4        188.51        185.32         5.23 o                         
  -8   0   4         28.82         24.95         1.94 o                         
  -7   0   4         54.88         52.64         2.23 o                         
  -6   0   4        588.65        587.71         5.65 o                         
  -5   0   4          7.13          8.99         0.94 o                         
  -4   0   4        170.30        135.86         2.87 o                         
  -3   0   4       1420.52       1451.83        17.74 o                         
  -2   0   4        162.95        164.76         2.54 o                         
  -1   0   4        458.25        467.58         4.06 o                         
   0   0   4       1274.42       1298.05        12.99 o                         
   1   0   4         37.55         55.83         1.39 o                         
   2   0   4        100.74        101.13         1.84 o                         
   3   0   4         93.94         92.38         1.54 o                         
   4   0   4        787.84        825.51        10.23 o                         
   5   0   4        386.41        429.58         9.64 o                         
   6   0   4        336.39        344.46         9.53 o                         
   7   0   4         22.80         23.92         2.70 o                         
   8   0   4         32.41         30.01         3.20 o                         
   9   0   4         92.98         90.25         5.94 o                         
  10   0   4         68.65         70.62        13.72 o                         
 -12   1   4        101.80        106.47         6.65 o                         
 -11   1   4         23.48         22.41         2.48 o                         
 -10   1   4          4.51          4.75         1.22 o                         
  -9   1   4        532.49        534.84        11.08 o                         
  -8   1   4       1598.50       1604.80        24.26 o                         
  -7   1   4        513.10        515.46         8.88 o                         
  -6   1   4          3.20          2.75         0.64 o                         
  -5   1   4        494.52        504.29         5.99 o                         
  -4   1   4       1657.33       1707.05        19.60 o                         
  -3   1   4       1362.83       1335.09        13.97 o                         
  -2   1   4       1495.47       1483.94        24.83 o                         
  -1   1   4        678.69        578.39         6.74 o                         
   0   1   4       4130.50       3981.75        38.13 o                         
   1   1   4       1512.73       1481.50        14.70 o                         
   2   1   4         98.43         90.61         1.70 o                         
   3   1   4        493.69        462.61         5.54 o                         
   4   1   4       1237.83       1241.19        12.68 o                         
   5   1   4       1030.42       1055.17        16.94 o                         
   6   1   4        368.24        361.23        14.15 o                         
   7   1   4         41.07         36.05         4.42 o                         
   8   1   4        396.42        386.44        13.04 o                         
   9   1   4        168.22        166.57         8.19 o                         
 -12   2   4         11.81         11.21         2.11 o                         
 -11   2   4        165.50        156.33         6.13 o                         
 -10   2   4          7.82          3.99         1.36 o                         
  -9   2   4         39.28         34.71         2.71 o                         
  -8   2   4        327.21        329.68         5.97 o                         
  -7   2   4         64.72         61.98         2.69 o                         
  -6   2   4        211.87        229.27         4.32 o                         
  -5   2   4         71.16         67.08         2.32 o                         
  -4   2   4         51.47         57.87         2.07 o                         
  -3   2   4        997.79       1007.76        38.05 o                         
  -2   2   4       1929.62       1936.78        21.39 o                         
  -1   2   4         83.37        103.34         1.88 o                         
   0   2   4        659.17        655.61         5.82 o                         
   1   2   4          0.05          0.49         0.66 o                         
   2   2   4         94.51        102.02         2.29 o                         
   3   2   4          4.84          3.51         0.77 o                         
   4   2   4         61.39         55.57         2.47 o                         
   5   2   4        240.87        247.54         5.31 o                         
   6   2   4        292.52        281.20         8.96 o                         
   7   2   4         72.61         66.48         3.81 o                         
   8   2   4          2.12          3.29         1.66 o                         
   9   2   4          6.53          9.38         2.55 o                         
 -12   3   4         10.93          9.51         1.94 o                         
 -11   3   4        129.07        127.07         5.55 o                         
 -10   3   4        390.78        388.15         9.67 o                         
  -9   3   4        223.00        225.06         6.89 o                         
  -8   3   4        168.61        167.84         4.14 o                         
  -7   3   4       1082.99       1101.94        12.62 o                         
  -6   3   4        734.07        747.00        10.30 o                         
  -5   3   4         52.85         51.04         2.09 o                         
  -4   3   4        254.00        276.04         4.76 o                         
  -3   3   4        519.55        453.95         7.49 o                         
  -2   3   4       3365.80       3350.23        35.35 o                         
  -1   3   4       1606.65       1584.18        18.96 o                         
   0   3   4        795.43        775.31        11.22 o                         
   1   3   4          5.01          6.25         1.41 o                         
   2   3   4       1420.10       1406.26        15.52 o                         
   3   3   4        236.71        234.06         4.53 o                         
   4   3   4         60.86         58.14         2.44 o                         
   5   3   4        147.27        138.75         4.98 o                         
   6   3   4       1098.35       1092.90        18.18 o                         
   7   3   4        436.05        450.17        14.05 o                         
   8   3   4         19.15         20.01         3.25 o                         
 -12   4   4        107.34        101.27         5.28 o                         
 -11   4   4         33.51         31.53         3.01 o                         
 -10   4   4          9.98         12.76         2.08 o                         
  -9   4   4          2.81          2.35         0.96 o                         
  -8   4   4        400.37        405.32         7.77 o                         
  -7   4   4        786.46        776.30        12.93 o                         
  -6   4   4        571.25        582.82        15.05 o                         
  -5   4   4        134.53        132.45         3.30 o                         
  -4   4   4        356.06        353.13         6.99 o                         
  -3   4   4        108.14        116.76         2.73 o                         
  -2   4   4        133.49        133.29         2.59 o                         
  -1   4   4        142.00        139.50         2.31 o                         
   0   4   4         46.05         44.28         1.44 o                         
   1   4   4       1022.78       1004.76        13.02 o                         
   2   4   4        227.57        231.67         4.61 o                         
   3   4   4        180.47        184.78         3.98 o                         
   4   4   4        332.71        339.69         7.49 o                         
   5   4   4         50.25         46.32         3.26 o                         
   6   4   4          2.78          2.32         1.45 o                         
   7   4   4          0.58          2.37         2.38 o                         
 -12   5   4          2.58          2.53         2.13 o                         
 -11   5   4          4.74          4.25         2.04 o                         
 -10   5   4        102.07        108.30         6.28 o                         
  -9   5   4        822.80        845.92        18.19 o                         
  -8   5   4        408.95        402.28         9.12 o                         
  -7   5   4         32.40         30.43         3.32 o                         
  -6   5   4        186.02        188.69         3.79 o                         
  -5   5   4         80.67         78.43         2.36 o                         
  -4   5   4        442.67        446.97         6.33 o                         
  -3   5   4        223.14        221.93         4.14 o                         
  -2   5   4       1000.48       1043.06        13.81 o                         
  -1   5   4        412.86        444.10         5.39 o                         
   0   5   4       1717.27       1710.89        17.17 o                         
   1   5   4         92.11         89.53         3.15 o                         
   2   5   4         11.86         12.08         1.11 o                         
   3   5   4         94.79         88.69         3.06 o                         
   4   5   4        698.27        670.25        13.43 o                         
   5   5   4        269.31        255.78         8.00 o                         
   6   5   4        101.24        100.57         5.05 o                         
 -12   6   4          1.05          2.32         2.07 o                         
 -11   6   4          7.15          9.62         2.61 o                         
 -10   6   4        196.78        201.20         8.17 o                         
  -9   6   4        328.36        319.82        12.70 o                         
  -8   6   4        305.33        297.92         9.99 o                         
  -7   6   4         16.71         15.26         1.43 o                         
  -6   6   4        124.26        130.23         3.30 o                         
  -5   6   4        447.32        461.12         6.81 o                         
  -4   6   4         12.18         14.72         1.16 o                         
  -3   6   4        507.94        497.42         7.13 o                         
  -2   6   4         52.60         54.49         2.05 o                         
  -1   6   4       1215.55       1226.40        13.30 o                         
   0   6   4        524.22        553.89        10.25 o                         
   1   6   4          1.63          2.50         0.73 o                         
   2   6   4          1.26          3.11         1.13 o                         
   3   6   4         24.23         25.93         3.66 o                         
   4   6   4          1.30          2.76         1.86 o                         
   5   6   4         59.27         62.95         4.99 o                         
 -12   7   4          2.89          8.02         2.78 o                         
 -11   7   4        120.26        122.96         7.32 o                         
 -10   7   4         57.22         57.22         4.82 o                         
  -9   7   4         88.10         82.79         5.63 o                         
  -8   7   4        448.52        452.14        20.13 o                         
  -7   7   4         46.55         46.96         4.12 o                         
  -6   7   4          1.24          1.87         0.86 o                         
  -5   7   4         16.54         13.91         1.54 o                         
  -4   7   4        309.19        313.76         6.89 o                         
  -3   7   4        155.59        160.97         4.82 o                         
  -2   7   4        883.56        903.65        14.60 o                         
  -1   7   4        173.67        170.68         6.21 o                         
   0   7   4        207.18        205.26         6.92 o                         
   1   7   4        143.74        139.49         4.58 o                         
   2   7   4        148.79        155.14         5.77 o                         
   3   7   4         10.69         12.24         2.62 o                         
   4   7   4         73.79         68.39         5.75 o                         
 -11   8   4         44.62         38.28         4.30 o                         
 -10   8   4         25.22         19.52         5.52 o                         
  -9   8   4         21.65         17.41         3.13 o                         
  -8   8   4        370.66        359.68        26.43 o                         
  -7   8   4        572.96        552.77        15.45 o                         
  -6   8   4         70.38         71.86         3.30 o                         
  -5   8   4        147.70        144.76         4.77 o                         
  -4   8   4        101.52        101.11         4.05 o                         
  -3   8   4        405.95        397.68         8.44 o                         
  -2   8   4         95.75         90.55         4.76 o                         
  -1   8   4          5.07          5.50         1.57 o                         
   0   8   4        345.39        338.07         9.12 o                         
   1   8   4        372.63        362.94         9.56 o                         
   2   8   4         10.28          6.92         2.13 o                         
   3   8   4         59.57         67.44         7.92 o                         
 -10   9   4        276.96        275.14        11.43 o                         
  -9   9   4         22.46         24.77         3.83 o                         
  -8   9   4          0.28          0.00         2.05 o                         
  -7   9   4          1.35          0.00         1.57 o                         
  -6   9   4         71.11         67.15         4.04 o                         
  -5   9   4         31.04         23.80         2.21 o                         
  -4   9   4         46.66         45.05         2.93 o                         
  -3   9   4         86.45         87.73         5.52 o                         
  -2   9   4        419.22        420.08        14.18 o                         
  -1   9   4        232.83        219.53         9.93 o                         
   0   9   4         49.15         56.02         3.90 o                         
   1   9   4          1.92          0.00         2.01 o                         
  -9  10   4        170.93        176.40         9.33 o                         
  -8  10   4         91.90         91.11         9.49 o                         
  -7  10   4          7.39          5.62         3.28 o                         
  -6  10   4        294.93        289.25        11.75 o                         
  -5  10   4        148.40        136.22         7.83 o                         
  -4  10   4          1.44          0.54         1.79 o                         
  -3  10   4          1.73          3.37         2.10 o                         
  -2  10   4        339.62        349.57        21.10 o                         
  -1  10   4        362.28        378.19        10.67 o                         
  -6  11   4         27.94         31.46         6.78 o                         
  -5  11   4          3.29          3.91         2.42 o                         
   1 -12   5        109.70        109.73         7.23 o                         
   2 -12   5        181.95        189.11         9.01 o                         
   3 -12   5        126.63        121.76         6.13 o                         
   4 -12   5         13.19          8.60         4.96 o                         
   5 -12   5         38.10         38.26         4.90 o                         
   6 -12   5          9.25         12.14         2.95 o                         
   7 -12   5         11.02         10.71         2.98 o                         
  -2 -11   5          6.26          1.24         2.15 o                         
  -1 -11   5        224.51        237.38        10.38 o                         
   0 -11   5        446.96        465.43        16.60 o                         
   1 -11   5        242.79        248.61         8.36 o                         
   2 -11   5         11.64         10.94         2.78 o                         
   3 -11   5         30.75         24.49         3.94 o                         
   4 -11   5        128.47        130.65        12.57 o                         
   5 -11   5        130.08        129.65         8.09 o                         
   6 -11   5         56.21         42.80         4.77 o                         
   7 -11   5         68.29         73.73         7.06 o                         
   8 -11   5        227.51        248.20        10.88 o                         
  -3 -10   5         24.65         29.12         6.54 o                         
  -2 -10   5          1.48          3.88         2.20 o                         
  -1 -10   5        209.04        204.89        13.63 o                         
   0 -10   5        361.26        376.91         9.87 o                         
   1 -10   5        322.40        330.17         9.22 o                         
   2 -10   5         47.05         51.90         2.96 o                         
   3 -10   5         81.51         88.46         4.44 o                         
   4 -10   5        176.15        181.87         6.44 o                         
   5 -10   5          1.07          2.40         1.40 o                         
   6 -10   5         14.54          9.70         2.66 o                         
   7 -10   5          5.36          3.83         2.11 o                         
   8 -10   5        251.96        261.24        10.66 o                         
   9 -10   5        138.74        142.28         7.86 o                         
  -5  -9   5         17.33         22.18         3.74 o                         
  -4  -9   5        125.97        120.52        13.59 o                         
  -3  -9   5         68.33         63.73         5.95 o                         
  -2  -9   5        243.18        236.20         9.52 o                         
  -1  -9   5        164.40        149.31         7.25 o                         
   0  -9   5        130.09        128.86         5.27 o                         
   1  -9   5        332.11        337.24         7.31 o                         
   2  -9   5        212.60        211.09         6.64 o                         
   3  -9   5          1.43          1.56         1.07 o                         
   4  -9   5          6.16          5.37         1.39 o                         
   5  -9   5         99.73        102.11         5.60 o                         
   6  -9   5        492.14        510.24        17.10 o                         
   7  -9   5        283.60        284.34        12.22 o                         
   8  -9   5         50.15         43.37         3.22 o                         
   9  -9   5        119.26        123.02         5.44 o                         
  10  -9   5        101.57         98.57         5.00 o                         
  -6  -8   5        184.21        180.69         7.13 o                         
  -5  -8   5        156.22        157.90         7.78 o                         
  -4  -8   5         84.74         87.23         4.62 o                         
  -3  -8   5        369.08        390.14        13.99 o                         
  -2  -8   5        151.11        141.56         6.81 o                         
  -1  -8   5        133.46        141.37         5.14 o                         
   0  -8   5        253.23        256.76         7.10 o                         
   1  -8   5       1017.95       1001.72        13.76 o                         
   2  -8   5       1061.60       1072.28        17.04 o                         
   3  -8   5         46.63         45.20         2.89 o                         
   4  -8   5          1.87          0.40         1.01 o                         
   5  -8   5         68.58         61.02         3.96 o                         
   6  -8   5        400.81        408.78         9.46 o                         
   7  -8   5        158.22        152.15         6.40 o                         
   8  -8   5         24.05         27.21         2.54 o                         
   9  -8   5         88.80         91.97         7.08 o                         
  10  -8   5        170.42        163.07        13.18 o                         
  -7  -7   5          7.78          7.94         2.76 o                         
  -6  -7   5         80.70         82.32         4.54 o                         
  -5  -7   5          1.44          0.00         1.41 o                         
  -4  -7   5         26.38         23.27         2.39 o                         
  -3  -7   5         37.58         39.11         2.30 o                         
  -2  -7   5        130.94        145.02         5.54 o                         
  -1  -7   5        811.60        836.24        13.78 o                         
   0  -7   5        401.81        387.05         7.99 o                         
   1  -7   5          3.90          5.36         1.05 o                         
   2  -7   5         28.20         26.23         6.32 o                         
   3  -7   5         33.30         31.52         1.75 o                         
   4  -7   5        116.94        118.97         4.13 o                         
   5  -7   5         35.82         31.94         2.42 o                         
   6  -7   5         96.62         91.64         9.60 o                         
   7  -7   5        696.74        707.44        16.28 o                         
   8  -7   5        340.53        346.97        15.41 o                         
   9  -7   5         34.62         29.09         3.31 o                         
  10  -7   5          1.71          0.67         1.69 o                         
  11  -7   5         42.64         35.40         5.77 o                         
  -8  -6   5         43.57         44.70         4.55 o                         
  -7  -6   5        314.00        325.02        11.70 o                         
  -6  -6   5        593.21        597.06        12.57 o                         
  -5  -6   5        916.02        933.37        17.90 o                         
  -4  -6   5         90.02         89.37         3.31 o                         
  -3  -6   5         17.15         18.21         1.60 o                         
  -2  -6   5        240.00        248.12         4.61 o                         
  -1  -6   5       1320.54       1363.62        16.24 o                         
   0  -6   5       1514.75       1543.04        22.41 o                         
   1  -6   5        422.88        406.51         6.25 o                         
   2  -6   5        789.75        774.59        11.32 o                         
   3  -6   5        923.38        916.22        13.00 o                         
   4  -6   5        540.83        514.78         8.87 o                         
   5  -6   5         46.67         46.48         3.34 o                         
   6  -6   5         47.56         50.73         5.89 o                         
   7  -6   5        565.25        572.09        13.68 o                         
   8  -6   5        630.72        635.16        14.88 o                         
   9  -6   5        156.50        163.51         5.82 o                         
  10  -6   5         29.28         23.39         4.51 o                         
  11  -6   5         47.76         51.28         6.26 o                         
  -9  -5   5          0.94          1.58         1.73 o                         
  -8  -5   5          0.25          0.00         2.19 o                         
  -7  -5   5          4.95          8.27         2.65 o                         
  -6  -5   5        287.66        292.94        10.34 o                         
  -5  -5   5        519.72        521.09         8.75 o                         
  -4  -5   5          6.48          7.93         0.98 o                         
  -3  -5   5        138.76        136.13         2.86 o                         
  -2  -5   5         57.66         57.48         1.95 o                         
  -1  -5   5          3.35          2.80         0.67 o                         
   0  -5   5        105.14        112.40         3.01 o                         
   1  -5   5         60.70         60.12         2.23 o                         
   2  -5   5        146.19        145.64         4.67 o                         
   3  -5   5        421.74        424.29         7.50 o                         
   4  -5   5          0.23          1.12         0.99 o                         
   5  -5   5        972.13        949.31        27.46 o                         
   6  -5   5        392.88        379.86        15.65 o                         
   7  -5   5         41.35         36.61         3.01 o                         
   8  -5   5         65.30         63.49         3.35 o                         
   9  -5   5        134.69        132.02        11.46 o                         
  10  -5   5          9.82         13.58         3.50 o                         
  11  -5   5          0.44          4.50         3.09 o                         
  -9  -4   5        128.31        135.46         7.36 o                         
  -8  -4   5        582.44        607.85        16.15 o                         
  -7  -4   5       1006.70        997.85        21.15 o                         
  -6  -4   5        250.55        244.13         7.94 o                         
  -5  -4   5        220.06        235.43         4.76 o                         
  -4  -4   5        425.06        422.11         7.04 o                         
  -3  -4   5        474.53        503.43         7.55 o                         
  -2  -4   5        309.08        307.35         4.21 o                         
  -1  -4   5        342.68        343.53         4.75 o                         
   0  -4   5       3026.20       2953.69        28.20 o                         
   1  -4   5       3469.30       3413.97        31.99 o                         
   2  -4   5       1412.29       1401.91        17.57 o                         
   3  -4   5        259.75        279.37         7.51 o                         
   4  -4   5        224.39        225.66        10.89 o                         
   5  -4   5        862.72        877.63        25.24 o                         
   6  -4   5        526.12        532.72        11.72 o                         
   7  -4   5        309.43        324.67         7.28 o                         
   8  -4   5         54.42         57.74         5.66 o                         
   9  -4   5        561.53        567.87        32.18 o                         
  10  -4   5        130.85        139.48        10.83 o                         
 -10  -3   5          2.00          4.06         1.73 o                         
  -9  -3   5         17.94         18.30         3.05 o                         
  -8  -3   5        159.23        150.79         8.06 o                         
  -7  -3   5        282.21        287.56         7.18 o                         
  -6  -3   5         83.33         87.68         2.81 o                         
  -5  -3   5        321.21        328.19         6.19 o                         
  -4  -3   5        623.34        626.78         8.92 o                         
  -3  -3   5         80.89         84.89         3.34 o                         
  -2  -3   5        345.61        380.21         5.13 o                         
  -1  -3   5        141.92        129.80         1.96 o                         
   0  -3   5        503.23        491.15         5.64 o                         
   1  -3   5       1064.86       1047.23        13.41 o                         
   2  -3   5        155.30        139.80         2.69 o                         
   3  -3   5        105.86        113.45         7.02 o                         
   4  -3   5         28.43         28.44         1.83 o                         
   5  -3   5          0.90          1.62         0.80 o                         
   6  -3   5        488.94        513.24        12.89 o                         
   7  -3   5        461.14        458.85        44.50 o                         
   8  -3   5          1.01          3.58         1.61 o                         
   9  -3   5         78.88         81.55         5.25 o                         
  10  -3   5          1.20          0.00         2.68 o                         
 -11  -2   5         18.31         22.26         3.42 o                         
 -10  -2   5         82.25         86.67         5.87 o                         
  -9  -2   5        185.07        176.26         7.92 o                         
  -8  -2   5        178.34        172.72         7.47 o                         
  -7  -2   5        779.51        782.61        11.66 o                         
  -6  -2   5       1063.71       1075.38        11.16 o                         
  -5  -2   5        213.66        221.56         3.88 o                         
  -4  -2   5          1.68          1.23         1.12 o                         
  -3  -2   5         21.62         23.80         1.32 o                         
  -2  -2   5       2184.06       2106.48        27.28 o                         
  -1  -2   5       2767.85       2764.79        21.02 o                         
   0  -2   5       2110.34       2105.25        18.03 o                         
   1  -2   5       2421.07       2338.85        24.77 o                         
   2  -2   5       1877.48       1747.33        36.91 o                         
   3  -2   5       1272.62       1256.29        29.94 o                         
   4  -2   5        106.36        101.96         3.82 o                         
   5  -2   5        225.54        241.48         4.71 o                         
   6  -2   5        218.72        243.63         7.72 o                         
   7  -2   5       1332.37       1430.70        25.35 o                         
   8  -2   5        288.24        301.21        12.74 o                         
   9  -2   5         58.87         70.71         7.38 o                         
  10  -2   5         39.48         40.26         6.25 o                         
 -11  -1   5        179.04        186.89         8.76 o                         
 -10  -1   5         86.36         87.49         4.97 o                         
  -9  -1   5         16.98         17.26         2.20 o                         
  -8  -1   5          7.89          7.22         1.51 o                         
  -7  -1   5        688.26        683.74         9.40 o                         
  -6  -1   5       1557.14       1573.15        15.27 o                         
  -5  -1   5        644.06        657.92         8.38 o                         
  -4  -1   5         36.48         29.33         1.40 o                         
  -3  -1   5        151.89        154.58         2.81 o                         
  -2  -1   5        750.00        728.05         6.34 o                         
  -1  -1   5        289.78        298.36         3.30 o                         
   0  -1   5         48.85         38.56         1.24 o                         
   1  -1   5        237.13        231.67         4.88 o                         
   2  -1   5       1920.08       1864.15        29.10 o                         
   3  -1   5        537.35        528.97         9.95 o                         
   4  -1   5        416.69        424.32         7.31 o                         
   5  -1   5        318.52        314.78         7.43 o                         
   6  -1   5         18.47         20.62         2.70 o                         
   7  -1   5         49.66         48.67         3.72 o                         
   8  -1   5          8.34         10.62         3.91 o                         
   9  -1   5          0.10          0.00         2.60 o                         
  10  -1   5         21.57         19.85         3.35 o                         
 -11   0   5         16.54         14.48         2.55 o                         
 -10   0   5          2.24          3.81         1.34 o                         
  -9   0   5        406.18        397.71         9.47 o                         
  -8   0   5        719.79        701.38        11.26 o                         
  -7   0   5        163.80        158.56         3.96 o                         
  -6   0   5         47.02         47.61         1.69 o                         
  -5   0   5         46.02         46.69         1.88 o                         
  -4   0   5        382.08        376.30         5.40 o                         
  -3   0   5         61.78         59.15         1.57 o                         
  -2   0   5        387.97        392.30         3.90 o                         
  -1   0   5       3925.24       4006.04        36.34 o                         
   0   0   5       4166.98       4142.68        16.14 o                         
   1   0   5       2193.96       2151.93        58.88 o                         
   2   0   5        176.31        177.54         3.49 o                         
   3   0   5        449.81        459.50         5.78 o                         
   4   0   5        122.39        130.83         6.42 o                         
   5   0   5        757.88        768.29        19.37 o                         
   6   0   5        138.33        158.13        15.33 o                         
   7   0   5        318.32        313.58        15.09 o                         
   8   0   5        430.50        429.27        18.64 o                         
   9   0   5        401.50        403.80        18.54 o                         
 -12   1   5        117.89        122.36         5.68 o                         
 -11   1   5         19.11         18.24         2.34 o                         
 -10   1   5          6.38          5.52         1.51 o                         
  -9   1   5        302.91        302.74         8.91 o                         
  -8   1   5        493.92        485.07         8.91 o                         
  -7   1   5        353.91        377.30         8.58 o                         
  -6   1   5        734.97        733.75         8.29 o                         
  -5   1   5       1887.83       1885.89        16.37 o                         
  -4   1   5       1607.69       1625.92        15.57 o                         
  -3   1   5        127.93        131.67         2.37 o                         
  -2   1   5          3.93          2.10         0.86 o                         
  -1   1   5        507.01        513.80         7.19 o                         
   0   1   5       2600.59       2637.82        25.19 o                         
   1   1   5       1241.51       1241.19        18.09 o                         
   2   1   5          1.91          3.55         0.54 o                         
   3   1   5        177.46        197.43         3.11 o                         
   4   1   5        350.68        361.80         7.15 o                         
   5   1   5          4.37          4.35         1.11 o                         
   6   1   5        147.28        145.99         9.77 o                         
   7   1   5         21.28         25.29         4.46 o                         
   8   1   5        202.66        216.80         9.37 o                         
   9   1   5         92.49         87.38         6.19 o                         
 -12   2   5          8.19          8.92         2.06 o                         
 -11   2   5         16.15         12.27         2.05 o                         
 -10   2   5         21.11         17.37         3.38 o                         
  -9   2   5          2.86          1.17         1.15 o                         
  -8   2   5        201.95        200.47         5.41 o                         
  -7   2   5        293.21        294.35         5.38 o                         
  -6   2   5         81.45         83.23         2.67 o                         
  -5   2   5        260.53        267.93         4.25 o                         
  -4   2   5         52.01         53.02         2.08 o                         
  -3   2   5       1198.36       1234.39        21.14 o                         
  -2   2   5       1284.73       1238.69        10.27 o                         
  -1   2   5       1101.90       1117.98        10.99 o                         
   0   2   5        702.34        722.08         7.26 o                         
   1   2   5       1795.09       1812.60        19.64 o                         
   2   2   5        104.42        120.10         3.81 o                         
   3   2   5         75.53         75.10         2.55 o                         
   4   2   5         12.39         10.28         1.20 o                         
   5   2   5        310.11        292.07         9.44 o                         
   6   2   5        635.72        592.45        21.77 o                         
   7   2   5        509.36        495.75        18.83 o                         
   8   2   5         33.59         24.37         4.48 o                         
 -12   3   5        101.01        101.44         5.31 o                         
 -11   3   5        168.02        156.33         6.30 o                         
 -10   3   5         24.66         24.82         2.85 o                         
  -9   3   5         10.09         10.35         1.54 o                         
  -8   3   5        509.21        516.27         8.73 o                         
  -7   3   5       1786.78       1786.48        18.38 o                         
  -6   3   5       1550.65       1563.77        18.00 o                         
  -5   3   5        543.26        558.47        12.96 o                         
  -4   3   5        357.95        364.17         7.14 o                         
  -3   3   5        647.35        651.31         9.95 o                         
  -2   3   5        743.17        741.54        27.14 o                         
  -1   3   5        368.97        370.73         5.59 o                         
   0   3   5        103.22        113.84         2.53 o                         
   1   3   5       1711.17       1763.84        22.82 o                         
   2   3   5       1324.69       1343.17        22.60 o                         
   3   3   5         92.02         96.05         2.70 o                         
   4   3   5         59.05         62.87         3.50 o                         
   5   3   5        105.33        106.98         4.87 o                         
   6   3   5        175.64        169.85         8.04 o                         
   7   3   5         46.43         31.62         3.76 o                         
 -12   4   5         81.71         81.16         5.84 o                         
 -11   4   5         86.93         80.60         4.65 o                         
 -10   4   5         41.84         38.83         3.17 o                         
  -9   4   5        105.93        108.95         3.63 o                         
  -8   4   5         15.11         13.06         1.50 o                         
  -7   4   5        102.01        107.83         4.24 o                         
  -6   4   5         15.96         12.93         1.63 o                         
  -5   4   5        144.47        151.98         4.61 o                         
  -4   4   5         30.98         34.83         1.80 o                         
  -3   4   5          0.57          0.59         0.58 o                         
  -2   4   5        433.14        442.86         6.04 o                         
  -1   4   5       2255.34       2248.79        23.13 o                         
   0   4   5        137.52        138.61         4.50 o                         
   1   4   5         16.42         15.24         1.28 o                         
   2   4   5         27.85         23.60         1.54 o                         
   3   4   5        111.33        108.06         4.00 o                         
   4   4   5        107.41         94.89         4.59 o                         
   5   4   5        113.80        111.14         5.20 o                         
   6   4   5         47.59         41.63         4.24 o                         
 -12   5   5          7.17          3.13         3.47 o                         
 -11   5   5          1.36          1.86         1.95 o                         
 -10   5   5        143.34        154.10         7.58 o                         
  -9   5   5        374.74        367.79         7.93 o                         
  -8   5   5        360.00        368.67         8.87 o                         
  -7   5   5        670.38        688.20        12.50 o                         
  -6   5   5       1224.40       1253.77        15.54 o                         
  -5   5   5       1077.54       1078.13        12.10 o                         
  -4   5   5        233.24        244.44         5.24 o                         
  -3   5   5         66.32         67.72         2.33 o                         
  -2   5   5         30.70         34.53         1.65 o                         
  -1   5   5       1333.55       1382.94        15.31 o                         
   0   5   5        965.83        991.54        12.87 o                         
   1   5   5        373.11        386.99         5.89 o                         
   2   5   5        163.39        158.34         3.82 o                         
   3   5   5        573.48        545.74        11.69 o                         
   4   5   5        106.48         94.50         5.08 o                         
   5   5   5          1.49          1.95         1.49 o                         
   6   5   5         50.81         47.63         4.60 o                         
 -12   6   5          4.37          2.61         2.02 o                         
 -11   6   5         30.95         34.71         4.26 o                         
 -10   6   5         51.25         48.69         3.62 o                         
  -9   6   5         21.05         17.74         2.87 o                         
  -8   6   5         26.04         22.43         2.39 o                         
  -7   6   5         47.91         46.19         2.50 o                         
  -6   6   5        365.00        374.37         6.25 o                         
  -5   6   5        297.80        300.77         5.48 o                         
  -4   6   5         13.72         15.71         1.78 o                         
  -3   6   5        536.12        541.21         9.02 o                         
  -2   6   5          2.71          1.95         0.66 o                         
  -1   6   5         33.76         33.59         2.75 o                         
   0   6   5         61.60         58.55         3.65 o                         
   1   6   5        102.96        106.13         3.87 o                         
   2   6   5         26.18         27.12         2.31 o                         
   3   6   5         30.47         32.97         3.68 o                         
   4   6   5          0.67          1.93         2.22 o                         
   5   6   5        343.27        343.91        12.38 o                         
 -11   7   5         16.11         12.77         3.12 o                         
 -10   7   5          2.52          3.66         2.79 o                         
  -9   7   5        232.33        222.25         9.39 o                         
  -8   7   5        748.01        746.50        18.56 o                         
  -7   7   5        715.88        712.05        28.50 o                         
  -6   7   5        227.43        229.25         5.81 o                         
  -5   7   5        273.35        278.82         6.60 o                         
  -4   7   5         50.79         47.15         2.73 o                         
  -3   7   5        344.04        358.88         7.66 o                         
  -2   7   5         80.80         74.33         4.16 o                         
  -1   7   5        232.71        235.96         7.70 o                         
   0   7   5        546.98        527.00        12.15 o                         
   1   7   5       1079.18       1126.38        16.38 o                         
   2   7   5        169.60        153.42        11.71 o                         
   3   7   5          7.53          3.66         3.13 o                         
 -11   8   5         44.93         40.07         3.64 o                         
 -10   8   5          1.25          0.00         4.52 o                         
  -9   8   5          3.44          2.63         1.91 o                         
  -8   8   5        173.42        165.76         8.34 o                         
  -7   8   5         94.44         87.03        13.14 o                         
  -6   8   5          3.12          1.49         1.03 o                         
  -5   8   5          2.59          1.39         1.12 o                         
  -4   8   5        396.98        384.93         8.46 o                         
  -3   8   5          1.65          2.56         1.75 o                         
  -2   8   5        121.74        128.45         5.91 o                         
  -1   8   5         76.98         72.24         4.55 o                         
   0   8   5         62.32         64.15         3.96 o                         
   1   8   5         59.28         63.06         8.14 o                         
   2   8   5         14.86         20.47         5.17 o                         
 -10   9   5        111.07        112.12         7.38 o                         
  -9   9   5         90.25         94.56         6.90 o                         
  -8   9   5         98.11         95.40         6.65 o                         
  -7   9   5        504.49        510.74        30.54 o                         
  -6   9   5        138.78        145.59         6.17 o                         
  -5   9   5        109.94        106.43         4.57 o                         
  -4   9   5          5.07          2.02         1.51 o                         
  -3   9   5         57.17         53.57         4.49 o                         
  -2   9   5        234.75        219.38        10.36 o                         
  -1   9   5        535.66        521.40        16.42 o                         
   0   9   5        147.82        153.96         8.49 o                         
  -8  10   5          1.25          3.08         2.21 o                         
  -7  10   5         56.36         55.11         5.52 o                         
  -6  10   5        464.83        450.29        22.70 o                         
  -5  10   5         56.49         55.24         5.21 o                         
  -4  10   5          0.90          0.69         1.97 o                         
  -3  10   5          6.03          4.57         3.90 o                         
  -2  10   5         61.29         64.14         5.85 o                         
   1 -12   6          2.44          1.33         2.90 o                         
   2 -12   6         44.62         48.85         4.00 o                         
   3 -12   6         70.49         64.40         4.53 o                         
   4 -12   6          8.48          7.09         2.15 o                         
   5 -12   6          3.54          6.56         3.79 o                         
   6 -12   6          0.70          0.00         2.10 o                         
  -2 -11   6          1.22          0.00         2.23 o                         
  -1 -11   6        105.23        100.39         6.73 o                         
   0 -11   6        359.31        364.03        12.89 o                         
   1 -11   6         67.52         69.82         7.26 o                         
   2 -11   6        249.90        255.20         8.55 o                         
   3 -11   6        439.96        449.09        11.70 o                         
   4 -11   6        315.11        318.67        12.92 o                         
   5 -11   6         91.49        105.26        11.89 o                         
   6 -11   6          5.58          0.00         6.85 o                         
   7 -11   6         63.88         71.85         5.91 o                         
   8 -11   6        240.08        246.85        10.89 o                         
  -3 -10   6        166.40        184.31         9.07 o                         
  -2 -10   6         48.13         45.35         6.87 o                         
  -1 -10   6         32.00         30.48         3.69 o                         
   0 -10   6         28.53         30.27         3.00 o                         
   1 -10   6         12.11         11.91         2.07 o                         
   2 -10   6          0.48          1.47         1.13 o                         
   3 -10   6        258.18        263.49         8.08 o                         
   4 -10   6        152.59        153.06         6.17 o                         
   5 -10   6          4.58          4.39         1.81 o                         
   6 -10   6         53.75         47.87         3.44 o                         
   7 -10   6          7.05         10.05         2.42 o                         
   8 -10   6          0.16          1.47         1.59 o                         
   9 -10   6          4.84          6.03         2.53 o                         
  -5  -9   6         10.96         11.79         2.73 o                         
  -4  -9   6         39.90         40.29         4.45 o                         
  -3  -9   6         88.98         81.77         8.01 o                         
  -2  -9   6         60.53         59.76         3.68 o                         
  -1  -9   6         38.04         35.11         5.64 o                         
   0  -9   6        264.64        269.93        10.06 o                         
   1  -9   6       1011.57       1037.34        14.87 o                         
   2  -9   6        737.63        737.77        11.83 o                         
   3  -9   6        205.90        204.54         6.75 o                         
   4  -9   6          7.59         12.46         2.68 o                         
   5  -9   6        156.40        144.48         5.69 o                         
   6  -9   6        202.48        210.42         6.98 o                         
   7  -9   6         95.52         97.58         5.80 o                         
   8  -9   6         18.50         20.45         2.42 o                         
   9  -9   6        319.83        332.93         9.36 o                         
  -6  -8   6         13.95         14.46         2.46 o                         
  -5  -8   6        282.44        287.67         8.82 o                         
  -4  -8   6        576.03        559.84        12.47 o                         
  -3  -8   6        431.83        440.59        13.57 o                         
  -2  -8   6        121.93        115.82         4.80 o                         
  -1  -8   6         12.92         12.58         1.75 o                         
   0  -8   6          4.72          5.09         2.63 o                         
   1  -8   6        463.79        450.52         8.33 o                         
   2  -8   6        204.61        196.06         5.16 o                         
   3  -8   6        107.87        106.92         5.36 o                         
   4  -8   6         91.95         83.03         4.79 o                         
   5  -8   6        488.62        486.42        12.80 o                         
   6  -8   6          6.54          6.01         1.85 o                         
   7  -8   6          1.95          0.63         1.49 o                         
   8  -8   6          5.41          5.27         1.58 o                         
   9  -8   6         89.55         91.77         4.66 o                         
  10  -8   6         64.24         66.68         5.29 o                         
  -7  -7   6         13.69         17.87         5.10 o                         
  -6  -7   6        202.25        208.50         7.34 o                         
  -5  -7   6        175.14        183.19         6.61 o                         
  -4  -7   6          6.71          7.57         1.39 o                         
  -3  -7   6        255.60        255.95         5.35 o                         
  -2  -7   6         72.89         78.38         2.69 o                         
  -1  -7   6        473.25        490.87         7.32 o                         
   0  -7   6        350.40        354.65         6.05 o                         
   1  -7   6        341.07        346.18         7.19 o                         
   2  -7   6        393.31        426.00         7.17 o                         
   3  -7   6        637.95        659.87        11.17 o                         
   4  -7   6        119.61        115.22         3.86 o                         
   5  -7   6          3.18          1.64         1.17 o                         
   6  -7   6          2.74          1.08         2.13 o                         
   7  -7   6        517.00        514.89        13.64 o                         
   8  -7   6        580.38        585.53        14.88 o                         
   9  -7   6        145.83        152.40        11.80 o                         
  10  -7   6         75.94         65.58         7.20 o                         
  -8  -6   6         19.49         12.50         3.51 o                         
  -7  -6   6        129.86        128.71         7.27 o                         
  -6  -6   6        705.31        731.99        14.32 o                         
  -5  -6   6        630.86        640.77        11.01 o                         
  -4  -6   6        469.87        484.10         7.73 o                         
  -3  -6   6        479.12        484.23         9.25 o                         
  -2  -6   6        338.99        350.19         5.85 o                         
  -1  -6   6        491.09        481.70         7.51 o                         
   0  -6   6          3.77          5.36         0.87 o                         
   1  -6   6         99.34        105.17         3.38 o                         
   2  -6   6        754.12        758.31         9.89 o                         
   3  -6   6       2175.01       2210.50        26.92 o                         
   4  -6   6        179.44        167.16         4.76 o                         
   5  -6   6         60.58         59.83         4.88 o                         
   6  -6   6         59.69         49.05         5.76 o                         
   7  -6   6        265.86        278.09        15.96 o                         
   8  -6   6         41.50         48.86         3.76 o                         
   9  -6   6          0.77          0.00         1.73 o                         
  -9  -5   6        110.45        125.82         7.40 o                         
  -8  -5   6         61.50         63.27         5.12 o                         
  -7  -5   6         64.54         63.99         7.11 o                         
  -6  -5   6         16.09         14.99         2.03 o                         
  -5  -5   6         59.11         58.98         3.29 o                         
  -4  -5   6         74.06         72.65         2.62 o                         
  -3  -5   6          1.73          3.45         1.41 o                         
  -2  -5   6         69.90         67.11         1.99 o                         
  -1  -5   6         43.70         34.57         1.71 o                         
   0  -5   6        712.63        758.89         9.73 o                         
   1  -5   6       1048.91       1059.43        12.36 o                         
   2  -5   6        178.24        178.21         3.73 o                         
   3  -5   6          0.98          1.39         0.77 o                         
   4  -5   6          9.14          9.18         1.72 o                         
   5  -5   6        229.46        216.83        11.71 o                         
   6  -5   6        143.71        150.42         9.75 o                         
   7  -5   6         62.78         62.01         3.93 o                         
   8  -5   6        337.05        386.22        15.43 o                         
   9  -5   6        481.81        480.45        20.96 o                         
  10  -5   6        172.52        167.18        12.28 o                         
  -9  -4   6         78.92         88.27         6.01 o                         
  -8  -4   6        257.70        257.84        10.01 o                         
  -7  -4   6         81.04         92.96         8.06 o                         
  -6  -4   6        345.34        358.99         6.43 o                         
  -5  -4   6       1477.05       1508.24        16.15 o                         
  -4  -4   6       1685.11       1730.25        17.46 o                         
  -3  -4   6       1003.02        967.68        12.12 o                         
  -2  -4   6          4.40          2.72         0.62 o                         
  -1  -4   6        108.72        111.85         2.17 o                         
   0  -4   6        848.80        841.52         8.92 o                         
   1  -4   6       2360.01       2337.14        23.25 o                         
   2  -4   6        327.78        328.68         5.17 o                         
   3  -4   6       1065.36       1061.41        12.12 o                         
   4  -4   6       1415.70       1387.03        35.43 o                         
   5  -4   6        903.97        882.95        26.14 o                         
   6  -4   6          9.93         12.77         3.02 o                         
   7  -4   6          4.14          0.00         1.24 o                         
   8  -4   6        178.92        175.95        11.80 o                         
   9  -4   6        309.07        349.38        17.48 o                         
  10  -4   6         87.79         77.94         8.35 o                         
 -10  -3   6         31.84         35.45         4.15 o                         
  -9  -3   6         73.24         79.36         5.49 o                         
  -8  -3   6          4.79          5.36         1.92 o                         
  -7  -3   6          0.53          0.00         1.06 o                         
  -6  -3   6        191.81        196.30         4.43 o                         
  -5  -3   6         38.65         35.13         1.78 o                         
  -4  -3   6        463.91        463.45         7.47 o                         
  -3  -3   6         82.72         94.07         2.51 o                         
  -2  -3   6         29.67         37.76         1.48 o                         
  -1  -3   6         36.59         42.46         1.40 o                         
   0  -3   6         27.26         27.60         1.15 o                         
   1  -3   6        147.02        154.74         4.09 o                         
   2  -3   6        270.44        250.06         4.81 o                         
   3  -3   6         37.74         36.90         4.09 o                         
   4  -3   6         51.39         50.62         2.75 o                         
   5  -3   6         14.70         10.06         1.81 o                         
   6  -3   6        317.10        323.66         9.37 o                         
   7  -3   6        458.42        458.23        19.02 o                         
   8  -3   6        162.48        157.56        11.19 o                         
   9  -3   6         34.39         46.12         6.40 o                         
  10  -3   6         53.86         55.33         7.31 o                         
 -10  -2   6        103.49        108.29         6.55 o                         
  -9  -2   6         36.52         32.21         3.51 o                         
  -8  -2   6         34.06         33.16         2.88 o                         
  -7  -2   6        931.13        929.37        13.32 o                         
  -6  -2   6       1416.11       1458.08        17.10 o                         
  -5  -2   6       1194.50       1169.75        14.45 o                         
  -4  -2   6        242.51        275.11         5.29 o                         
  -3  -2   6        848.16        863.54         9.52 o                         
  -2  -2   6        677.39        683.74         7.65 o                         
  -1  -2   6        664.31        658.03         6.34 o                         
   0  -2   6          8.31          9.67         0.73 o                         
   1  -2   6       2131.74       2105.49        21.18 o                         
   2  -2   6       4062.92       4089.97        71.46 o                         
   3  -2   6       2285.38       2258.55        41.34 o                         
   4  -2   6        207.62        216.09         5.13 o                         
   5  -2   6         91.85         90.55         2.84 o                         
   6  -2   6        467.17        455.12        18.32 o                         
   7  -2   6        213.62        205.30        12.26 o                         
   8  -2   6         37.39         31.73         5.43 o                         
   9  -2   6         31.89         31.34         5.46 o                         
 -11  -1   6        290.62        319.75        11.88 o                         
 -10  -1   6        123.54        114.28         6.55 o                         
  -9  -1   6         39.84         38.41         2.96 o                         
  -8  -1   6         20.25         20.27         1.67 o                         
  -7  -1   6         46.46         45.36         2.21 o                         
  -6  -1   6         80.34         81.47         2.78 o                         
  -5  -1   6         10.97         16.18         1.21 o                         
  -4  -1   6        206.85        199.94         3.87 o                         
  -3  -1   6       1145.10       1144.79        10.62 o                         
  -2  -1   6        426.62        432.55         4.70 o                         
  -1  -1   6         27.26         27.10         1.24 o                         
   0  -1   6        266.41        263.78         6.09 o                         
   1  -1   6          2.92          3.64         0.88 o                         
   2  -1   6        106.94        102.75         2.24 o                         
   3  -1   6         25.17         21.32         1.15 o                         
   4  -1   6         44.61         49.50         2.31 o                         
   5  -1   6          0.23          0.68         1.18 o                         
   6  -1   6          0.27          1.23         1.28 o                         
   7  -1   6         87.28         74.03         7.50 o                         
   8  -1   6        222.10        214.16        13.17 o                         
   9  -1   6         83.01         76.94         8.15 o                         
 -11   0   6         21.74         19.11         2.45 o                         
 -10   0   6         14.18         11.43         1.95 o                         
  -9   0   6        207.58        202.81         5.88 o                         
  -8   0   6        138.49        138.13         4.56 o                         
  -7   0   6        275.62        275.60         8.27 o                         
  -6   0   6        492.55        515.14         8.69 o                         
  -5   0   6       1992.42       2030.49        19.58 o                         
  -4   0   6        861.93        872.22        10.67 o                         
  -3   0   6        185.97        186.08         3.02 o                         
  -2   0   6         71.74         71.79         1.55 o                         
  -1   0   6       1177.80       1140.72        13.05 o                         
   0   0   6       2463.35       2510.08        25.87 o                         
   1   0   6       1687.52       1651.81        20.28 o                         
   2   0   6        947.45        975.74        13.52 o                         
   3   0   6       1291.23       1276.44        21.65 o                         
   4   0   6       1337.58       1345.19        22.95 o                         
   5   0   6         91.83         91.66         4.76 o                         
   6   0   6          2.46          2.36         1.53 o                         
   7   0   6         58.52         62.63         6.99 o                         
   8   0   6        580.27        606.83        23.71 o                         
   9   0   6        237.72        258.53        15.06 o                         
 -11   1   6        208.60        214.20         7.42 o                         
 -10   1   6        180.11        172.26         6.37 o                         
  -9   1   6        210.49        200.27         5.80 o                         
  -8   1   6          1.05          0.12         0.93 o                         
  -7   1   6         53.79         51.06         1.97 o                         
  -6   1   6        162.83        159.41         3.39 o                         
  -5   1   6       1561.74       1593.57        16.08 o                         
  -4   1   6        830.19        845.42        12.23 o                         
  -3   1   6        283.39        288.70         3.90 o                         
  -2   1   6        201.40        209.63         3.18 o                         
  -1   1   6        483.60        489.35         7.63 o                         
   0   1   6         13.22         13.13         1.13 o                         
   1   1   6         71.44         82.85         2.79 o                         
   2   1   6          1.76          5.49         2.11 o                         
   3   1   6        479.26        486.65        11.36 o                         
   4   1   6        297.38        307.24         9.04 o                         
   5   1   6          7.37          8.35         4.11 o                         
   6   1   6         76.90         73.15         7.27 o                         
   7   1   6         12.30         13.28         3.97 o                         
   8   1   6          2.63          1.88         2.93 o                         
 -12   2   6         76.35         74.71         4.62 o                         
 -11   2   6         66.73         65.39         4.13 o                         
 -10   2   6         16.74         12.71         2.07 o                         
  -9   2   6          1.53          3.19         1.22 o                         
  -8   2   6         92.81         92.81         3.11 o                         
  -7   2   6        913.23        926.61        11.57 o                         
  -6   2   6        437.96        443.29         6.75 o                         
  -5   2   6        308.90        307.06         5.25 o                         
  -4   2   6         59.09         59.81         3.55 o                         
  -3   2   6        648.09        651.73         7.49 o                         
  -2   2   6        286.93        283.30         5.25 o                         
  -1   2   6        114.48        114.02         2.63 o                         
   0   2   6        734.60        746.80         8.47 o                         
   1   2   6       2054.82       2062.16        18.85 o                         
   2   2   6       2001.78       1952.42        35.42 o                         
   3   2   6        187.58        179.16         6.73 o                         
   4   2   6         38.38         30.57         3.09 o                         
   5   2   6        112.01        102.13         5.71 o                         
   6   2   6        334.96        315.00        15.96 o                         
   7   2   6         56.41         52.11         4.80 o                         
 -12   3   6        320.19        315.03         9.52 o                         
 -11   3   6        333.06        326.50         9.45 o                         
 -10   3   6         21.19         18.78         2.30 o                         
  -9   3   6          1.48          0.74         1.08 o                         
  -8   3   6        109.72        108.34         3.46 o                         
  -7   3   6        442.65        459.36         7.33 o                         
  -6   3   6        102.66        101.76         3.35 o                         
  -5   3   6        493.73        482.48        12.36 o                         
  -4   3   6       1568.48       1531.48        30.65 o                         
  -3   3   6       1956.69       1951.59        29.04 o                         
  -2   3   6        109.25        117.91         2.74 o                         
  -1   3   6         56.49         62.39         2.86 o                         
   0   3   6          6.41          7.25         0.88 o                         
   1   3   6        500.90        500.53         6.96 o                         
   2   3   6        227.07        222.38         6.38 o                         
   3   3   6         16.48         14.86         2.34 o                         
   4   3   6        126.40        113.92         5.97 o                         
   5   3   6        174.42        167.06         8.00 o                         
   6   3   6         17.71         13.06         2.84 o                         
   7   3   6         22.31         21.77         3.45 o                         
 -12   4   6          9.66         12.48         2.98 o                         
 -11   4   6          0.94          0.00         1.64 o                         
 -10   4   6          0.25          0.61         1.64 o                         
  -9   4   6         19.09         20.08         2.47 o                         
  -8   4   6          1.39          0.44         1.02 o                         
  -7   4   6        138.82        140.52         5.13 o                         
  -6   4   6        311.62        302.10         7.87 o                         
  -5   4   6        526.14        526.74         9.96 o                         
  -4   4   6         16.35         18.74         1.72 o                         
  -3   4   6         18.73         19.37         1.63 o                         
  -2   4   6        176.95        190.39         4.33 o                         
  -1   4   6        552.44        553.42         9.67 o                         
   0   4   6        711.01        708.45        10.63 o                         
   1   4   6        216.47        218.64         4.49 o                         
   2   4   6        461.52        457.06         7.67 o                         
   3   4   6        365.75        345.06         8.89 o                         
   4   4   6        140.02        133.16         4.91 o                         
   5   4   6          8.63         10.08         2.48 o                         
   6   4   6         25.56         15.90         4.45 o                         
 -12   5   6         50.22         53.81         4.99 o                         
 -11   5   6        128.31        131.17         7.29 o                         
 -10   5   6        219.07        216.02         9.26 o                         
  -9   5   6         98.99         98.32         4.04 o                         
  -8   5   6         28.46         32.23         2.69 o                         
  -7   5   6        160.67        163.22         6.42 o                         
  -6   5   6       1107.70       1112.52        14.70 o                         
  -5   5   6       1575.57       1599.93        18.93 o                         
  -4   5   6        351.12        351.21         6.02 o                         
  -3   5   6        174.01        182.22         4.12 o                         
  -2   5   6        325.31        340.44         5.91 o                         
  -1   5   6        269.55        267.36         6.00 o                         
   0   5   6          1.38          1.65         0.94 o                         
   1   5   6          1.56          1.84         0.83 o                         
   2   5   6        525.59        524.66         7.94 o                         
   3   5   6        645.32        621.56        12.88 o                         
   4   5   6        115.37        106.09         5.33 o                         
   5   5   6          3.29          2.59         2.09 o                         
 -11   6   6         37.42         35.56         4.21 o                         
 -10   6   6        135.59        130.53         5.78 o                         
  -9   6   6          0.04          1.07         1.17 o                         
  -8   6   6         47.12         47.52         3.28 o                         
  -7   6   6         95.09         96.76         3.72 o                         
  -6   6   6         10.22         10.11         1.38 o                         
  -5   6   6         12.42         12.69         1.29 o                         
  -4   6   6        124.68        126.06         3.57 o                         
  -3   6   6          0.74          3.95         1.57 o                         
  -2   6   6          0.62          1.94         1.32 o                         
  -1   6   6         12.69         11.17         1.85 o                         
   0   6   6        464.44        461.47        13.24 o                         
   1   6   6        362.73        372.91        13.89 o                         
   2   6   6        101.90         99.72         5.85 o                         
   3   6   6          2.30          2.45         1.60 o                         
   4   6   6         29.66         26.22         5.41 o                         
 -11   7   6         70.44         72.07         5.92 o                         
 -10   7   6          6.49          4.34         1.73 o                         
  -9   7   6         89.90         83.44         5.86 o                         
  -8   7   6        258.35        247.95        10.10 o                         
  -7   7   6        281.22        265.55        10.50 o                         
  -6   7   6        157.05        158.87         5.02 o                         
  -5   7   6        565.81        554.96        10.20 o                         
  -4   7   6        890.19        910.06        13.93 o                         
  -3   7   6        294.03        285.72         8.40 o                         
  -2   7   6          6.24          3.64         1.53 o                         
  -1   7   6          2.21          3.32         1.66 o                         
   0   7   6        362.24        358.57        10.17 o                         
   1   7   6        348.52        362.82        16.40 o                         
   2   7   6        110.76        105.38        10.06 o                         
 -10   8   6         33.33         26.77         3.87 o                         
  -9   8   6         50.70         50.95         7.77 o                         
  -8   8   6          3.21          3.99         1.93 o                         
  -7   8   6         58.60         53.81         6.60 o                         
  -6   8   6        150.01        161.11         5.37 o                         
  -5   8   6         27.03         23.69         2.19 o                         
  -4   8   6         57.34         57.49         3.91 o                         
  -3   8   6         13.18         12.17         2.24 o                         
  -2   8   6         49.88         40.17         6.37 o                         
  -1   8   6         10.09         10.69         2.11 o                         
   0   8   6         17.32         15.44         2.57 o                         
   1   8   6         26.02         23.52         5.25 o                         
  -9   9   6         11.60         16.70         8.83 o                         
  -8   9   6         18.61         22.33         3.68 o                         
  -7   9   6        275.77        276.61        11.56 o                         
  -6   9   6        501.18        530.22        18.99 o                         
  -5   9   6        218.51        218.84         7.88 o                         
  -4   9   6         45.83         45.89         3.82 o                         
  -3   9   6         62.43         65.95         4.60 o                         
  -2   9   6        199.70        195.43         8.00 o                         
  -1   9   6         34.47         33.48         4.09 o                         
   2 -12   7          1.40          0.00         2.45 o                         
   3 -12   7         93.59        105.29         6.57 o                         
   4 -12   7         66.84         79.21         6.90 o                         
   5 -12   7          0.94          6.27         2.65 o                         
  -1 -11   7        219.73        227.27         7.99 o                         
   0 -11   7         13.11         12.00         2.74 o                         
   1 -11   7          3.45          3.07         1.85 o                         
   2 -11   7         65.62         63.73         3.58 o                         
   3 -11   7        341.11        354.89         9.66 o                         
   4 -11   7        591.89        602.56        14.06 o                         
   5 -11   7         41.93         43.63        10.40 o                         
   6 -11   7          5.75          2.60         7.90 o                         
   7 -11   7         40.03         39.56         6.82 o                         
  -3 -10   7          0.51          0.00         2.19 o                         
  -2 -10   7         58.47         61.63         4.02 o                         
  -1 -10   7         61.21         50.20         4.79 o                         
   0 -10   7         20.07         17.27         3.39 o                         
   1 -10   7        112.33        109.69         4.39 o                         
   2 -10   7         50.66         48.91         2.98 o                         
   3 -10   7          0.55          2.58         1.34 o                         
   4 -10   7         34.09         32.37         2.53 o                         
   5 -10   7         25.37         27.46         2.82 o                         
   6 -10   7          0.63          0.00         1.44 o                         
   7 -10   7          0.98          1.02         1.88 o                         
   8 -10   7         25.28         20.91         2.54 o                         
  -5  -9   7         27.18         21.89         5.20 o                         
  -4  -9   7        382.84        401.30        13.47 o                         
  -3  -9   7        624.83        638.66        21.01 o                         
  -2  -9   7         38.07         39.30         3.92 o                         
  -1  -9   7          2.84          2.17         1.76 o                         
   0  -9   7         84.78         88.92         3.76 o                         
   1  -9   7        269.45        274.16         6.72 o                         
   2  -9   7        517.72        513.28        10.03 o                         
   3  -9   7         87.06         92.10         3.79 o                         
   4  -9   7        287.67        289.36         8.45 o                         
   5  -9   7        422.56        431.55        10.66 o                         
   6  -9   7        402.95        405.23        13.76 o                         
   7  -9   7        104.99         99.92         6.19 o                         
   8  -9   7          1.36          0.75         1.50 o                         
   9  -9   7        141.66        137.07         5.98 o                         
  -6  -8   7          9.40          3.93         2.23 o                         
  -5  -8   7          3.31          1.67         1.59 o                         
  -4  -8   7         91.35         91.66         6.07 o                         
  -3  -8   7        128.66        123.11         6.71 o                         
  -2  -8   7        150.58        155.76         5.73 o                         
  -1  -8   7         16.88         14.83         1.92 o                         
   0  -8   7        103.99        102.91         3.83 o                         
   1  -8   7          5.75          5.85         1.20 o                         
   2  -8   7        269.38        258.87         6.85 o                         
   3  -8   7        149.25        152.90         5.10 o                         
   4  -8   7         76.47         71.06         4.67 o                         
   5  -8   7         53.21         55.17         4.28 o                         
   6  -8   7          1.78          0.86         1.95 o                         
   7  -8   7          5.09          4.71         2.07 o                         
   8  -8   7          3.37          4.55         2.24 o                         
   9  -8   7          3.27          8.88         2.31 o                         
  -7  -7   7          1.03          0.00         2.01 o                         
  -6  -7   7        204.86        206.01         7.32 o                         
  -5  -7   7        487.24        485.18        17.37 o                         
  -4  -7   7         89.11         87.35         4.28 o                         
  -3  -7   7        166.64        169.60         4.37 o                         
  -2  -7   7        428.45        436.43         7.76 o                         
  -1  -7   7        147.92        157.97         3.89 o                         
   0  -7   7        126.59        117.37         3.50 o                         
   1  -7   7         15.90         15.08         1.67 o                         
   2  -7   7        678.34        711.19        19.15 o                         
   3  -7   7        999.81       1022.91        14.93 o                         
   4  -7   7        945.62        950.92        14.83 o                         
   5  -7   7         26.72         25.79         2.20 o                         
   6  -7   7         87.12         83.42         3.85 o                         
   7  -7   7        210.48        201.17        11.31 o                         
   8  -7   7        113.87        109.52         4.90 o                         
   9  -7   7          1.55          0.23         1.96 o                         
  -8  -6   7         23.04         25.30         3.78 o                         
  -7  -6   7         23.64         21.96         5.85 o                         
  -6  -6   7         44.71         38.59         3.12 o                         
  -5  -6   7          1.48          0.86         0.94 o                         
  -4  -6   7         81.66         86.13         3.07 o                         
  -3  -6   7        360.75        365.31         7.38 o                         
  -2  -6   7       1248.63       1231.38        15.29 o                         
  -1  -6   7        278.89        275.89         5.51 o                         
   0  -6   7        155.90        140.01         3.70 o                         
   1  -6   7         97.42         96.04         2.95 o                         
   2  -6   7        194.29        194.10         4.30 o                         
   3  -6   7          2.50          2.77         1.05 o                         
   4  -6   7         16.60         16.92         1.70 o                         
   5  -6   7         67.72         62.55         3.19 o                         
   6  -6   7        297.12        293.85         9.77 o                         
   7  -6   7         39.24         37.72         5.29 o                         
   9  -6   7         61.87         63.23         7.62 o                         
  -9  -5   7          0.32          0.70         2.07 o                         
  -8  -5   7          8.05         12.35         2.83 o                         
  -7  -5   7         23.14         19.25         4.23 o                         
  -6  -5   7          1.23          1.08         0.94 o                         
  -5  -5   7        387.48        405.61         7.08 o                         
  -4  -5   7        949.01        945.80        11.71 o                         
  -3  -5   7        224.77        237.40         5.25 o                         
  -2  -5   7        132.67        108.28         2.92 o                         
  -1  -5   7          6.63          8.53         0.98 o                         
   0  -5   7        381.96        388.43         6.44 o                         
   1  -5   7        370.36        359.70         6.05 o                         
   2  -5   7        952.78        959.53        11.77 o                         
   3  -5   7         71.84         72.27         3.17 o                         
   4  -5   7        860.68        864.95        13.79 o                         
   5  -5   7        454.00        436.38        16.34 o                         
   6  -5   7         42.23         37.05         5.04 o                         
   7  -5   7         17.61         19.37         4.32 o                         
   8  -5   7        210.32        220.22        13.60 o                         
   9  -5   7        331.91        350.46        18.05 o                         
  -9  -4   7        306.53        318.17        11.60 o                         
  -8  -4   7        111.97        115.88         6.63 o                         
  -7  -4   7         28.76         28.34         2.80 o                         
  -6  -4   7          7.61          8.76         1.19 o                         
  -5  -4   7        307.53        315.77         5.89 o                         
  -4  -4   7       1464.66       1425.24        17.05 o                         
  -3  -4   7        584.01        595.42         7.96 o                         
  -2  -4   7         95.96        115.20         2.88 o                         
  -1  -4   7        294.24        305.65         6.03 o                         
   0  -4   7        856.80        857.10        11.42 o                         
   1  -4   7        132.03        126.26         2.99 o                         
   2  -4   7        223.04        223.29         4.77 o                         
   3  -4   7        214.75        204.68         5.26 o                         
   4  -4   7       1234.67       1218.21        32.51 o                         
   5  -4   7        269.56        262.37        13.22 o                         
   6  -4   7          2.46          4.12         2.49 o                         
   7  -4   7          2.38          1.93         2.55 o                         
   8  -4   7         18.43         18.54         4.37 o                         
   9  -4   7         20.46         16.75         4.53 o                         
 -10  -3   7          0.35          0.00         2.08 o                         
  -9  -3   7         25.21         23.90         3.34 o                         
  -8  -3   7         99.34         98.18         4.93 o                         
  -7  -3   7         64.16         57.24         2.96 o                         
  -6  -3   7        296.20        299.87         5.74 o                         
  -5  -3   7        116.26        119.98         3.77 o                         
  -4  -3   7        583.65        536.87         8.41 o                         
  -3  -3   7        304.42        312.31         5.11 o                         
  -2  -3   7        193.91        188.39         3.60 o                         
  -1  -3   7         21.68         22.04         1.10 o                         
   0  -3   7        232.61        225.45         5.52 o                         
   1  -3   7         51.00         51.92         2.06 o                         
   2  -3   7       1240.40       1251.53        14.62 o                         
   3  -3   7        645.04        639.25        11.75 o                         
   4  -3   7        181.58        184.20         4.96 o                         
   5  -3   7         27.72         28.52         2.73 o                         
   6  -3   7        296.70        289.67        14.77 o                         
   7  -3   7        101.33        101.94         9.01 o                         
   8  -3   7         25.57         26.68         5.08 o                         
   9  -3   7        106.98        105.86         9.77 o                         
 -10  -2   7        193.63        206.35         9.09 o                         
  -9  -2   7         11.20         13.63         2.58 o                         
  -8  -2   7        101.97        100.54         4.00 o                         
  -7  -2   7        181.56        182.82         5.18 o                         
  -6  -2   7        419.08        410.44         7.73 o                         
  -5  -2   7        111.56        109.58         3.48 o                         
  -4  -2   7        457.48        483.25         9.36 o                         
  -3  -2   7       1795.98       1814.66        17.26 o                         
  -2  -2   7       2614.42       2666.47        21.08 o                         
  -1  -2   7         48.84         42.26         2.76 o                         
   0  -2   7        105.36        102.75         2.08 o                         
   1  -2   7        294.54        305.68         5.38 o                         
   2  -2   7       1054.18       1028.20        12.61 o                         
   3  -2   7        124.06        137.75         7.02 o                         
   4  -2   7        150.90        155.39         4.52 o                         
   5  -2   7        610.53        645.72        40.38 o                         
   6  -2   7        403.51        408.88        17.94 o                         
   7  -2   7         37.26         35.34         5.35 o                         
   8  -2   7        155.75        145.61        11.18 o                         
   9  -2   7          0.41          2.15         2.49 o                         
 -11  -1   7          0.91          2.96         1.89 o                         
 -10  -1   7         49.37         50.14         4.53 o                         
  -9  -1   7         12.08         12.17         1.77 o                         
  -8  -1   7         61.47         53.14         2.63 o                         
  -7  -1   7         58.30         58.17         2.57 o                         
  -6  -1   7        501.67        473.29         7.50 o                         
  -5  -1   7        654.17        660.05         8.80 o                         
  -4  -1   7        218.35        217.70         4.19 o                         
  -3  -1   7         49.62         47.80         1.82 o                         
  -2  -1   7        117.06        113.07         2.30 o                         
  -1  -1   7         29.78         28.03         1.14 o                         
   0  -1   7         95.72        100.97         2.79 o                         
   1  -1   7         66.08         64.65         2.31 o                         
   2  -1   7        393.39        404.34         7.80 o                         
   3  -1   7        519.53        590.55        13.91 o                         
   4  -1   7        573.24        563.94        24.32 o                         
   5  -1   7          7.19         10.12         1.89 o                         
   6  -1   7          2.56          4.52         3.06 o                         
   7  -1   7         94.05         73.50         7.99 o                         
   8  -1   7        194.62        178.29        12.50 o                         
 -11   0   7         73.01         65.58         5.17 o                         
 -10   0   7        424.15        422.25        12.57 o                         
  -9   0   7        281.20        285.14         7.19 o                         
  -8   0   7        128.10        120.65         4.01 o                         
  -7   0   7          3.41          2.89         0.94 o                         
  -6   0   7        221.20        227.52         4.84 o                         
  -5   0   7       1166.35       1185.07        13.08 o                         
  -4   0   7       2378.27       2475.00        22.70 o                         
  -3   0   7         80.82         87.61         2.06 o                         
  -2   0   7        381.17        391.87         4.17 o                         
  -1   0   7        962.22        993.14        12.74 o                         
   0   0   7        527.34        504.73         8.42 o                         
   1   0   7         30.34         19.00         1.31 o                         
   2   0   7        172.26        164.39         4.71 o                         
   3   0   7       1450.65       1410.65        24.39 o                         
   4   0   7        989.85        974.22        19.08 o                         
   5   0   7        213.04        217.59         7.88 o                         
   6   0   7         12.83          8.75         2.34 o                         
   7   0   7         64.76         67.89         7.77 o                         
   8   0   7         45.37         53.07         7.01 o                         
 -11   1   7         14.05          8.38         2.74 o                         
 -10   1   7        263.11        256.68         7.09 o                         
  -9   1   7        316.15        306.69         7.44 o                         
  -8   1   7         41.22         37.37         2.48 o                         
  -7   1   7         56.80         60.61         2.25 o                         
  -6   1   7          5.54          5.24         0.83 o                         
  -5   1   7          4.12          3.87         0.86 o                         
  -4   1   7        578.35        588.38         7.59 o                         
  -3   1   7         29.32         28.69         1.23 o                         
  -2   1   7        301.66        294.12         5.19 o                         
  -1   1   7        340.52        337.14         5.63 o                         
   0   1   7         73.68         73.50         2.45 o                         
   1   1   7        422.63        480.17         6.81 o                         
   2   1   7        433.46        428.01         8.60 o                         
   3   1   7         13.69         13.57         2.09 o                         
   4   1   7         48.50         52.87         3.87 o                         
   5   1   7        131.57        133.73         6.48 o                         
   6   1   7         20.56         16.08         4.21 o                         
   7   1   7         19.86         26.53         5.41 o                         
 -11   2   7        215.07        228.43         9.50 o                         
 -10   2   7        180.68        175.60         5.81 o                         
  -9   2   7         31.77         32.29         2.53 o                         
  -8   2   7        138.51        135.96         3.90 o                         
  -7   2   7        127.69        130.79         3.64 o                         
  -6   2   7        509.34        516.07         7.05 o                         
  -5   2   7         48.42         49.83         2.08 o                         
  -4   2   7       1234.35       1269.40        19.13 o                         
  -3   2   7       1721.51       1791.76        22.83 o                         
  -2   2   7        634.04        632.46         8.59 o                         
  -1   2   7         14.65          7.76         0.77 o                         
   0   2   7        191.03        195.27         3.82 o                         
   1   2   7        877.73        886.16        16.71 o                         
   2   2   7        440.14        430.34         8.95 o                         
   3   2   7        322.66        302.14         9.50 o                         
   4   2   7        195.28        191.14         7.80 o                         
   5   2   7        526.64        489.71        15.05 o                         
   6   2   7         77.28         61.04         7.44 o                         
   7   2   7          1.67          0.00         2.05 o                         
 -11   3   7        107.01        114.91         5.61 o                         
 -10   3   7          2.16          0.52         1.20 o                         
  -9   3   7        151.07        152.43         5.14 o                         
  -8   3   7        293.36        296.69         6.05 o                         
  -7   3   7          0.78          0.86         0.86 o                         
  -6   3   7        675.44        684.69        11.52 o                         
  -5   3   7          0.20          1.46         0.75 o                         
  -4   3   7        353.62        347.22         9.18 o                         
  -3   3   7        395.04        413.58         9.72 o                         
  -2   3   7         12.50         11.03         1.65 o                         
  -1   3   7         17.35         13.43         1.33 o                         
   0   3   7         13.68         11.77         1.19 o                         
   1   3   7          0.06          0.00         1.02 o                         
   2   3   7        363.98        366.04         8.47 o                         
   3   3   7        290.44        281.29         7.69 o                         
   4   3   7          2.03          3.26         2.05 o                         
   5   3   7        172.95        165.56        13.32 o                         
   6   3   7          1.04          2.01         2.04 o                         
 -11   4   7        160.34        167.31         8.19 o                         
 -10   4   7        213.04        207.75         7.29 o                         
  -9   4   7          8.91          7.53         1.44 o                         
  -8   4   7         57.43         55.73         2.92 o                         
  -7   4   7         10.28         10.78         1.46 o                         
  -6   4   7        450.84        454.28         8.18 o                         
  -5   4   7        671.63        668.12        12.02 o                         
  -4   4   7        581.13        565.81        10.63 o                         
  -3   4   7        185.05        208.29         5.52 o                         
  -2   4   7        596.68        628.03        11.25 o                         
  -1   4   7        362.18        367.91         8.15 o                         
   0   4   7         11.66         13.16         1.54 o                         
   1   4   7        118.53        116.44         4.18 o                         
   2   4   7        337.35        322.41         6.55 o                         
   3   4   7        741.64        717.55        15.92 o                         
   4   4   7        149.14        139.79         5.12 o                         
   5   4   7         48.59         39.86         4.36 o                         
 -11   5   7        204.60        215.08         9.49 o                         
 -10   5   7        445.08        455.32        11.31 o                         
  -9   5   7         48.16         45.54         2.85 o                         
  -8   5   7         88.66         93.15         3.87 o                         
  -7   5   7         63.35         64.20         3.65 o                         
  -6   5   7        153.48        152.47         4.63 o                         
  -5   5   7          7.79          6.69         1.52 o                         
  -4   5   7          0.72          1.85         0.93 o                         
  -3   5   7        352.75        354.44         6.86 o                         
  -2   5   7        614.66        609.94        14.44 o                         
  -1   5   7        137.56        137.32         4.44 o                         
   0   5   7        199.49        202.42         5.61 o                         
   1   5   7        135.64        129.34         4.59 o                         
   2   5   7          3.97          3.43         1.04 o                         
   3   5   7         68.34         61.28         4.55 o                         
   4   5   7         11.52         16.04         3.76 o                         
 -11   6   7          9.48         12.24         2.85 o                         
 -10   6   7        100.55         96.44         5.08 o                         
  -9   6   7          2.70          3.37         1.50 o                         
  -8   6   7         23.30         19.25         3.12 o                         
  -7   6   7          3.80          2.64         1.32 o                         
  -6   6   7        122.36        127.18         5.31 o                         
  -5   6   7        303.06        302.83         8.30 o                         
  -4   6   7        768.67        778.57        12.99 o                         
  -3   6   7        273.16        270.92         8.00 o                         
  -2   6   7          6.00          4.21         1.57 o                         
  -1   6   7         86.91         84.12         4.69 o                         
   0   6   7        109.24        113.75         5.53 o                         
   1   6   7        177.19        180.07         7.03 o                         
   2   6   7         58.10         61.89         4.25 o                         
 -10   7   7         15.34         17.58         6.10 o                         
  -9   7   7        307.82        307.14        11.79 o                         
  -8   7   7        176.40        179.21         8.86 o                         
  -7   7   7         11.76          9.24         1.92 o                         
  -6   7   7         10.46          9.01         2.54 o                         
  -5   7   7        241.37        239.36         6.52 o                         
  -4   7   7        462.41        458.03        14.01 o                         
  -3   7   7        189.90        191.35         8.21 o                         
  -2   7   7          1.28          2.07         1.69 o                         
  -1   7   7         38.76         36.25         3.43 o                         
   0   7   7         48.49         47.37         3.85 o                         
   1   7   7          1.90          2.62         1.59 o                         
  -9   8   7         42.94         36.80         7.77 o                         
  -8   8   7          2.30          0.52         1.89 o                         
  -7   8   7         47.63         51.84         5.11 o                         
  -6   8   7        173.97        184.73         7.09 o                         
  -5   8   7         98.93         98.90         5.57 o                         
  -4   8   7         92.68         86.23         4.99 o                         
  -3   8   7        262.71        254.91         9.10 o                         
  -2   8   7         37.81         37.18         3.63 o                         
  -1   8   7          1.24          0.00         1.75 o                         
  -7   9   7        131.01        128.80        11.60 o                         
  -6   9   7         82.63         83.15         6.28 o                         
  -5   9   7         35.51         32.92         3.24 o                         
  -4   9   7         39.03         41.17         3.76 o                         
  -3   9   7        269.63        281.65         9.78 o                         
  -1 -11   8        306.64        319.09        10.64 o                         
   0 -11   8         79.96         78.34         6.74 o                         
   1 -11   8          2.82          4.19         1.77 o                         
   2 -11   8         22.39         22.35         2.33 o                         
   3 -11   8        109.99        104.22         5.53 o                         
   4 -11   8         83.45         87.47         5.08 o                         
   5 -11   8          0.96          2.98         1.56 o                         
   6 -11   8         52.29         56.64         4.19 o                         
  -3 -10   8        139.69        136.89         7.95 o                         
  -2 -10   8         47.64         53.01         3.84 o                         
  -1 -10   8          0.49          0.95         1.44 o                         
   0 -10   8         14.21         14.32         3.02 o                         
   1 -10   8         24.84         24.85         2.29 o                         
   2 -10   8          1.76          2.32         1.26 o                         
   3 -10   8         94.05         85.11         4.82 o                         
   4 -10   8        264.98        264.80        10.56 o                         
   5 -10   8        329.79        345.86        10.05 o                         
   6 -10   8         82.25         76.21         4.66 o                         
   7 -10   8         80.40         78.08         9.09 o                         
  -4  -9   8        240.57        253.94        10.57 o                         
  -3  -9   8        279.05        276.19         8.46 o                         
  -2  -9   8        189.42        179.45         7.75 o                         
  -1  -9   8        153.87        158.99         6.20 o                         
   0  -9   8        415.55        429.26         8.90 o                         
   1  -9   8        292.02        280.20         6.94 o                         
   2  -9   8         35.36         35.84         2.81 o                         
   3  -9   8          1.93          0.00         1.66 o                         
   4  -9   8        197.69        214.45        19.79 o                         
   5  -9   8        762.18        739.27        18.10 o                         
   6  -9   8         93.90         94.44         6.06 o                         
   7  -9   8          0.89          2.35         1.90 o                         
   8  -9   8         21.29         21.53         2.64 o                         
  -6  -8   8          4.08          5.90         2.43 o                         
  -5  -8   8          4.21          5.45         1.89 o                         
  -4  -8   8         25.67         24.98         2.63 o                         
  -3  -8   8         78.30         71.47         4.09 o                         
  -2  -8   8        106.85        104.80         4.80 o                         
  -1  -8   8          2.69          1.87         1.08 o                         
   0  -8   8        228.83        228.81         5.96 o                         
   1  -8   8          1.42          0.59         1.04 o                         
   2  -8   8        195.33        183.45         9.17 o                         
   3  -8   8        278.04        271.64         9.59 o                         
   4  -8   8         72.64         63.20         8.12 o                         
   5  -8   8        300.45        287.18        10.19 o                         
   6  -8   8        107.79        106.01         6.24 o                         
   7  -8   8         87.70         82.65         5.73 o                         
   8  -8   8          2.97          4.09         1.53 o                         
  -7  -7   8         86.05         94.65         7.99 o                         
  -6  -7   8        148.18        160.15         6.44 o                         
  -5  -7   8         27.67         23.05         2.13 o                         
  -4  -7   8         58.37         53.53         2.83 o                         
  -3  -7   8        380.46        383.66         8.07 o                         
  -2  -7   8       1118.59       1166.68        15.69 o                         
  -1  -7   8        809.96        819.28        12.04 o                         
   0  -7   8        204.31        203.01         5.64 o                         
   1  -7   8         69.39         69.93         2.79 o                         
   2  -7   8        315.94        324.22         7.51 o                         
   3  -7   8        768.67        770.18        13.12 o                         
   4  -7   8         61.72         64.68         5.03 o                         
   5  -7   8        127.50        129.60         5.31 o                         
   6  -7   8        455.85        475.25        10.44 o                         
   7  -7   8        397.43        400.66        11.31 o                         
   8  -7   8          1.11          1.51         1.52 o                         
   9  -7   8          1.09          2.93         1.95 o                         
  -8  -6   8         59.48         58.41         9.30 o                         
  -7  -6   8        200.41        203.54         9.15 o                         
  -6  -6   8         36.80         33.17         2.22 o                         
  -5  -6   8         61.60         57.31         2.71 o                         
  -4  -6   8        141.45        135.69         3.98 o                         
  -3  -6   8          5.39          3.97         1.00 o                         
  -2  -6   8        297.23        278.69         6.07 o                         
  -1  -6   8          1.11          1.72         0.82 o                         
   0  -6   8          0.01          0.20         0.71 o                         
   1  -6   8         40.56         39.08         1.73 o                         
   2  -6   8         25.16         20.89         1.92 o                         
   3  -6   8        626.88        626.10        11.37 o                         
   4  -6   8        437.13        446.66         9.42 o                         
   5  -6   8        109.00        109.47         4.50 o                         
   6  -6   8         14.05         11.65         1.60 o                         
   7  -6   8          0.53          1.33         1.79 o                         
   8  -6   8         29.65         29.68         5.38 o                         
   9  -6   8         93.47         96.04         9.66 o                         
  -8  -5   8        197.42        208.62         9.33 o                         
  -7  -5   8          2.20          2.09         1.44 o                         
  -6  -5   8          4.76          5.60         1.27 o                         
  -5  -5   8        155.34        153.35         4.24 o                         
  -4  -5   8        533.02        551.40         9.32 o                         
  -3  -5   8        719.77        695.92         9.31 o                         
  -2  -5   8        825.23        817.45        13.87 o                         
  -1  -5   8       1007.79       1037.85        15.39 o                         
   0  -5   8        754.36        766.04        10.51 o                         
   1  -5   8        649.79        651.16         9.33 o                         
   2  -5   8          2.98          1.69         0.95 o                         
   3  -5   8        287.96        296.51         6.90 o                         
   4  -5   8        922.07        920.09        14.78 o                         
   5  -5   8        786.66        756.19        14.28 o                         
   6  -5   8         56.48         55.55         4.41 o                         
   7  -5   8        143.34        145.24        11.10 o                         
   8  -5   8        208.38        212.36        13.78 o                         
   9  -5   8         59.15         60.03         7.60 o                         
  -9  -4   8        318.39        328.82        11.95 o                         
  -8  -4   8        176.74        168.05         6.67 o                         
  -7  -4   8         27.57         28.46         2.28 o                         
  -6  -4   8         24.85         23.28         1.71 o                         
  -5  -4   8        101.33         96.59         3.61 o                         
  -4  -4   8         95.29         82.94         3.14 o                         
  -3  -4   8         86.59         75.99         2.56 o                         
  -2  -4   8         60.15         60.30         2.40 o                         
  -1  -4   8        946.54        957.63        12.30 o                         
   0  -4   8        663.96        680.58         9.37 o                         
   1  -4   8        260.47        249.84         5.07 o                         
   2  -4   8        174.48        172.50         4.32 o                         
   3  -4   8         15.45         15.45         2.02 o                         
   4  -4   8          0.41          0.77         1.05 o                         
   5  -4   8         50.02         37.32         3.46 o                         
   6  -4   8         13.08         12.59         4.21 o                         
   7  -4   8          3.46          5.75         3.34 o                         
   8  -4   8        117.07        107.23         9.90 o                         
   9  -4   8         16.47         13.10         4.35 o                         
 -10  -3   8        155.82        162.89         8.30 o                         
  -9  -3   8         42.90         39.67         4.09 o                         
  -8  -3   8         72.56         70.13         3.73 o                         
  -7  -3   8         51.84         44.02         2.68 o                         
  -6  -3   8          2.75          4.55         1.12 o                         
  -5  -3   8         62.37         56.84         2.67 o                         
  -4  -3   8        661.94        657.65         9.83 o                         
  -3  -3   8       1753.98       1777.64        17.61 o                         
  -2  -3   8       1210.00       1235.49        12.83 o                         
  -1  -3   8       1269.17       1286.15        19.87 o                         
   0  -3   8         80.38         81.37         2.64 o                         
   1  -3   8        436.13        452.65         7.28 o                         
   2  -3   8        418.57        417.78         7.20 o                         
   3  -3   8        387.58        350.96         6.74 o                         
   4  -3   8        171.01        183.72         4.59 o                         
   5  -3   8        947.23        942.86        29.69 o                         
   6  -3   8        714.99        701.63        25.55 o                         
   7  -3   8         84.40         85.73         8.55 o                         
   8  -3   8         67.04         68.15         8.00 o                         
 -10  -2   8         47.82         51.50         7.91 o                         
  -9  -2   8        126.97        127.90         4.83 o                         
  -8  -2   8        492.38        475.55         9.49 o                         
  -7  -2   8        591.86        583.62        13.31 o                         
  -6  -2   8        175.68        158.72         4.64 o                         
  -5  -2   8         84.88         78.86         3.05 o                         
  -4  -2   8         77.01         75.54         2.76 o                         
  -3  -2   8       1018.70       1035.90        11.30 o                         
  -2  -2   8        733.37        745.68         9.15 o                         
  -1  -2   8          1.36          0.53         0.44 o                         
   0  -2   8        286.91        278.42         5.24 o                         
   1  -2   8        445.41        433.45         7.97 o                         
   2  -2   8          5.01          7.81         1.12 o                         
   3  -2   8        250.02        232.23         4.59 o                         
   4  -2   8         12.93         16.39         2.65 o                         
   5  -2   8         99.11         94.24        11.78 o                         
   6  -2   8        381.30        390.99        18.30 o                         
   7  -2   8          0.02          0.00         2.49 o                         
   8  -2   8         54.21         32.14         6.02 o                         
 -10  -1   8        196.81        212.15         9.13 o                         
  -9  -1   8         75.00         68.37         4.22 o                         
  -8  -1   8         39.50         35.53         2.27 o                         
  -7  -1   8          8.41          9.88         1.36 o                         
  -6  -1   8         96.49         92.24         3.12 o                         
  -5  -1   8        433.27        435.62         6.89 o                         
  -4  -1   8        284.63        296.17         5.01 o                         
  -3  -1   8       1643.08       1671.83        16.07 o                         
  -2  -1   8        816.90        861.33        10.40 o                         
  -1  -1   8       1009.56       1017.71        14.70 o                         
   0  -1   8         86.13         86.65         3.45 o                         
   1  -1   8         27.15         20.89         1.49 o                         
   2  -1   8         66.60         83.66         2.95 o                         
   3  -1   8       1128.44       1117.79        21.84 o                         
   4  -1   8        769.13        732.71        34.19 o                         
   5  -1   8        183.90        180.64         9.00 o                         
   6  -1   8        413.77        399.32        18.70 o                         
   7  -1   8        269.81        297.91        16.57 o                         
   8  -1   8        106.24        104.10         9.98 o                         
 -11   0   8         46.11         44.68         3.60 o                         
 -10   0   8        391.56        390.86         9.12 o                         
  -9   0   8        593.24        577.11        13.72 o                         
  -8   0   8        436.46        410.78         7.67 o                         
  -7   0   8         82.32         80.12         3.27 o                         
  -6   0   8        335.88        328.68         6.09 o                         
  -5   0   8        529.19        542.41         7.79 o                         
  -4   0   8         93.08         92.89         2.38 o                         
  -3   0   8          4.61          4.26         0.76 o                         
  -2   0   8       1250.95       1270.89        14.67 o                         
  -1   0   8       1831.50       1817.79        19.58 o                         
   0   0   8        238.47        262.54         5.22 o                         
   1   0   8         12.06          7.90         1.10 o                         
   2   0   8         55.35         56.99         2.19 o                         
   3   0   8        114.98        106.19         4.65 o                         
   4   0   8        215.18        222.13         8.03 o                         
   5   0   8          0.82          2.60         1.74 o                         
   6   0   8         35.76         32.87         5.77 o                         
   7   0   8         99.67         91.52         9.25 o                         
 -11   1   8         18.31         14.58         3.53 o                         
 -10   1   8         10.36          7.68         1.68 o                         
  -9   1   8         15.81         11.86         1.74 o                         
  -8   1   8         18.76         18.75         1.96 o                         
  -7   1   8          8.41          8.48         1.05 o                         
  -6   1   8        136.72        131.07         3.67 o                         
  -5   1   8        611.76        609.29         8.35 o                         
  -4   1   8        768.85        774.24        12.81 o                         
  -3   1   8       1026.50       1046.04        13.10 o                         
  -2   1   8         78.35         79.33         2.69 o                         
  -1   1   8         65.07         52.89         3.23 o                         
   0   1   8         34.98         49.37         2.19 o                         
   1   1   8        303.99        314.50         5.40 o                         
   2   1   8         51.40         51.94         2.98 o                         
   3   1   8         79.64         77.94         3.81 o                         
   4   1   8       1015.45        990.93        23.58 o                         
   5   1   8        719.31        716.57        30.49 o                         
   6   1   8        109.42        123.03        10.49 o                         
 -11   2   8        106.50        101.19         5.31 o                         
 -10   2   8        274.76        259.80         7.22 o                         
  -9   2   8        414.36        408.05         8.88 o                         
  -8   2   8        770.10        762.48        12.39 o                         
  -7   2   8        540.71        550.29         8.46 o                         
  -6   2   8         21.49         21.32         1.42 o                         
  -5   2   8          3.00          3.14         1.20 o                         
  -4   2   8        711.06        708.01        12.48 o                         
  -3   2   8       1100.96       1107.64        22.02 o                         
  -2   2   8        361.82        401.33         6.65 o                         
  -1   2   8        415.45        454.20        13.64 o                         
   0   2   8        936.50        959.01        12.39 o                         
   1   2   8        245.05        250.50         5.44 o                         
   2   2   8         73.95         76.35         4.20 o                         
   3   2   8          3.16          3.85         1.64 o                         
   4   2   8        167.13        159.33         6.03 o                         
   5   2   8        245.38        236.04         9.74 o                         
   6   2   8        267.99        282.44        16.47 o                         
 -11   3   8         62.49         59.46         4.11 o                         
 -10   3   8         27.66         26.81         2.56 o                         
  -9   3   8         60.28         50.37         3.53 o                         
  -8   3   8        370.82        368.20         8.47 o                         
  -7   3   8         77.65         72.48         3.18 o                         
  -6   3   8         34.37         31.41         2.52 o                         
  -5   3   8         85.85         86.41         3.88 o                         
  -4   3   8         15.15         12.55         1.94 o                         
  -3   3   8        373.65        361.13        10.64 o                         
  -2   3   8        179.07        190.96         5.25 o                         
  -1   3   8         32.96         32.58         2.89 o                         
   0   3   8        161.36        160.96         5.26 o                         
   1   3   8          8.72          8.64         1.59 o                         
   2   3   8        671.58        663.32        20.67 o                         
   3   3   8        489.14        462.25        10.70 o                         
   4   3   8         68.54         68.66         4.18 o                         
   5   3   8         57.49         58.99         4.16 o                         
 -11   4   8        199.03        198.34         8.96 o                         
 -10   4   8        408.89        406.58        10.63 o                         
  -9   4   8        494.45        498.74         9.77 o                         
  -8   4   8        183.86        169.48         6.20 o                         
  -7   4   8        117.60        120.75         5.06 o                         
  -6   4   8        249.39        247.15        10.30 o                         
  -5   4   8        128.52        122.53         4.76 o                         
  -4   4   8         52.42         50.43         2.61 o                         
  -3   4   8        671.63        714.49        12.20 o                         
  -2   4   8       1557.63       1546.60        26.25 o                         
  -1   4   8        481.40        487.31        21.16 o                         
   0   4   8        262.54        275.97        15.74 o                         
   1   4   8         51.68         54.47         3.42 o                         
   2   4   8        204.87        202.08         5.87 o                         
   3   4   8         68.79         58.79         3.36 o                         
   4   4   8        194.88        199.38         6.42 o                         
 -11   5   8         36.11         29.11         6.10 o                         
 -10   5   8         99.69         97.18         6.46 o                         
  -9   5   8         50.43         42.53         3.40 o                         
  -8   5   8         70.94         72.85         4.57 o                         
  -7   5   8        166.04        160.50         6.04 o                         
  -6   5   8         77.96         76.55         3.57 o                         
  -5   5   8        209.94        206.93         7.90 o                         
  -4   5   8        124.27        121.49         4.19 o                         
  -3   5   8          7.12          7.55         1.92 o                         
  -2   5   8        140.30        145.47         5.39 o                         
  -1   5   8         15.92         13.84         2.11 o                         
   0   5   8        122.39        132.83         8.28 o                         
   1   5   8          6.98          6.94         1.60 o                         
   2   5   8          6.83          7.71         1.67 o                         
   3   5   8        127.60        123.31        10.33 o                         
 -10   6   8        232.95        240.57        10.24 o                         
  -9   6   8        291.69        317.47        11.80 o                         
  -8   6   8        168.43        167.09         8.36 o                         
  -7   6   8         22.65         20.71         2.75 o                         
  -6   6   8          2.68          2.53         1.85 o                         
  -5   6   8        243.10        257.86         8.17 o                         
  -4   6   8        543.26        525.19        14.77 o                         
  -3   6   8        222.13        226.28         9.39 o                         
  -2   6   8        613.87        596.97        16.40 o                         
  -1   6   8        470.37        461.45        14.40 o                         
   0   6   8        331.68        326.07        12.01 o                         
   1   6   8          5.79          3.74         1.86 o                         
   2   6   8         87.65         89.73         9.17 o                         
  -9   7   8        211.59        207.93        12.83 o                         
  -8   7   8        147.57        137.70         7.93 o                         
  -7   7   8          1.30          0.44         1.53 o                         
  -6   7   8         21.40         18.72         2.38 o                         
  -5   7   8         19.42         18.27         3.16 o                         
  -4   7   8         24.17         19.46         3.18 o                         
  -3   7   8          8.59         15.01         2.96 o                         
  -2   7   8         13.35         11.59         2.46 o                         
  -1   7   8         99.10         97.52         5.62 o                         
   0   7   8        155.73        166.01         8.86 o                         
  -8   8   8         33.83         37.15         4.52 o                         
  -7   8   8         78.86         77.55         6.08 o                         
  -6   8   8         27.49         26.63         3.79 o                         
  -5   8   8          3.36          1.66         1.81 o                         
  -4   8   8        410.59        427.26        14.61 o                         
  -3   8   8        522.84        539.61        27.56 o                         
  -2   8   8        332.91        342.27        10.95 o                         
   0 -11   9          2.52          1.81         1.46 o                         
   1 -11   9         58.92         59.60         9.97 o                         
   2 -11   9         72.99         70.50         6.43 o                         
   3 -11   9         37.37         29.92         3.33 o                         
   4 -11   9          7.67          5.58         1.94 o                         
   5 -11   9         10.33         11.71         2.33 o                         
  -2 -10   9         61.67         65.25         4.91 o                         
  -1 -10   9        227.17        236.48         8.15 o                         
   0 -10   9        197.66        203.58         6.34 o                         
   1 -10   9        211.04        201.40         7.47 o                         
   2 -10   9         14.37         13.75         2.49 o                         
   3 -10   9          2.18          0.83         1.67 o                         
   4 -10   9        117.42        123.72         6.02 o                         
   5 -10   9        273.52        269.68         9.06 o                         
   6 -10   9        131.31        140.89         6.47 o                         
  -4  -9   9         79.04         87.77         6.25 o                         
  -3  -9   9          4.44          1.53         1.50 o                         
  -2  -9   9         15.28         10.34         2.07 o                         
  -1  -9   9        177.82        172.81         8.38 o                         
   0  -9   9        327.72        334.15         7.06 o                         
   1  -9   9        229.15        225.36         7.58 o                         
   2  -9   9         14.19         11.30         2.42 o                         
   3  -9   9         34.39         25.36         4.02 o                         
   4  -9   9         72.81         71.89         5.36 o                         
   5  -9   9         47.42         50.98         4.60 o                         
   6  -9   9          0.23          2.13         2.08 o                         
   7  -9   9          3.36          7.63         2.52 o                         
  -5  -8   9          2.86          1.95         2.72 o                         
  -4  -8   9          3.59          5.81         1.69 o                         
  -3  -8   9        186.37        185.32         6.76 o                         
  -2  -8   9        273.50        263.07         9.93 o                         
  -1  -8   9        291.58        293.59         7.20 o                         
   0  -8   9          1.38          2.05         1.32 o                         
   1  -8   9         29.92         30.32         3.29 o                         
   2  -8   9         71.60         68.64         4.87 o                         
   3  -8   9         30.55         32.83         3.62 o                         
   4  -8   9         19.12         17.76         2.81 o                         
   5  -8   9        174.36        174.91         8.14 o                         
   6  -8   9        523.12        518.63        15.14 o                         
   7  -8   9        265.74        270.04         8.84 o                         
   8  -8   9         31.85         28.81         3.85 o                         
  -6  -7   9        260.89        262.73        10.40 o                         
  -5  -7   9         30.40         30.65         2.51 o                         
  -4  -7   9         11.13         10.41         1.60 o                         
  -3  -7   9        181.90        179.07         5.39 o                         
  -2  -7   9        160.51        165.83         4.92 o                         
  -1  -7   9        183.27        184.16         5.01 o                         
   0  -7   9        189.89        182.55         7.69 o                         
   1  -7   9        718.37        725.63        15.48 o                         
   2  -7   9        518.23        510.44        10.56 o                         
   3  -7   9         65.69         63.92         2.96 o                         
   4  -7   9          6.15          2.01         1.52 o                         
   5  -7   9         33.31         33.78         2.45 o                         
   6  -7   9        267.83        270.70         7.82 o                         
   7  -7   9         68.48         70.67         4.11 o                         
   8  -7   9         10.32          9.36         2.28 o                         
  -7  -6   9         15.81         18.24         6.22 o                         
  -6  -6   9         36.82         37.16         2.39 o                         
  -5  -6   9          9.12          9.41         1.37 o                         
  -4  -6   9          1.84          2.28         0.99 o                         
  -3  -6   9         46.97         46.98         3.04 o                         
  -2  -6   9         38.98         35.77         2.28 o                         
  -1  -6   9        296.73        296.88         6.82 o                         
   0  -6   9        114.02        112.26         4.37 o                         
   1  -6   9         31.38         28.04         2.24 o                         
   2  -6   9         27.95         28.37         2.49 o                         
   3  -6   9         78.50         73.82         3.47 o                         
   4  -6   9        420.91        411.72         9.15 o                         
   5  -6   9        194.21        185.11         6.13 o                         
   6  -6   9         85.35         82.35         4.65 o                         
   7  -6   9        108.84        114.39         5.33 o                         
   8  -6   9        171.74        176.79         8.40 o                         
  -8  -5   9        246.43        267.29        10.59 o                         
  -7  -5   9        201.21        208.64         6.21 o                         
  -6  -5   9        109.78        107.82         5.07 o                         
  -5  -5   9        366.64        372.10         7.03 o                         
  -4  -5   9          7.80          8.29         1.37 o                         
  -3  -5   9          4.18          2.90         0.89 o                         
  -2  -5   9        170.38        158.80         4.49 o                         
  -1  -5   9       1428.30       1390.04        22.64 o                         
   0  -5   9       1187.79       1202.41        17.64 o                         
   1  -5   9        357.78        360.33         6.67 o                         
   2  -5   9        131.14        136.10         4.03 o                         
   3  -5   9        254.13        259.30         6.58 o                         
   4  -5   9        252.51        242.51         6.02 o                         
   5  -5   9          3.88          3.10         1.15 o                         
   6  -5   9         40.41         39.78         4.74 o                         
   7  -5   9        222.97        219.96         7.50 o                         
   8  -5   9        234.79        250.04        13.74 o                         
  -9  -4   9          0.70          0.00         1.63 o                         
  -8  -4   9          1.94          0.00         1.58 o                         
  -7  -4   9          1.29          1.45         1.22 o                         
  -6  -4   9        210.93        210.43         5.15 o                         
  -5  -4   9        129.34        121.07         4.13 o                         
  -4  -4   9          1.75          1.92         1.00 o                         
  -3  -4   9        191.48        198.85         4.47 o                         
  -2  -4   9         74.73         78.26         3.07 o                         
  -1  -4   9         25.77         24.65         2.12 o                         
   0  -4   9          0.19          1.04         0.76 o                         
   1  -4   9         16.88         20.61         1.61 o                         
   2  -4   9          7.98          7.91         1.23 o                         
   3  -4   9         10.51         10.48         1.46 o                         
   4  -4   9         53.48         50.30         2.76 o                         
   5  -4   9        336.54        346.60         8.47 o                         
   6  -4   9        312.08        287.90        10.00 o                         
   7  -4   9          2.58          1.50         2.54 o                         
   8  -4   9         25.59         13.46         4.38 o                         
  -9  -3   9        174.03        180.34         7.26 o                         
  -8  -3   9        346.07        338.10         8.09 o                         
  -7  -3   9        679.40        691.45        11.80 o                         
  -6  -3   9         15.96         14.55         1.64 o                         
  -5  -3   9          2.55          2.01         1.07 o                         
  -4  -3   9         64.76         63.94         2.98 o                         
  -3  -3   9        626.46        657.50         9.31 o                         
  -2  -3   9        535.61        558.44         8.69 o                         
  -1  -3   9        582.59        581.16        10.68 o                         
   0  -3   9       1181.67       1214.22        19.53 o                         
   1  -3   9       1233.51       1238.93        15.23 o                         
   2  -3   9        362.41        353.63         6.87 o                         
   3  -3   9         17.04         13.86         1.50 o                         
   4  -3   9         55.75         54.12         2.37 o                         
   5  -3   9        374.69        373.45         9.38 o                         
   6  -3   9        282.59        266.19        15.35 o                         
   7  -3   9        143.32        134.32        11.17 o                         
   8  -3   9         94.18        119.25        10.97 o                         
 -10  -2   9         29.35         29.44         3.78 o                         
  -9  -2   9          1.04          1.19         1.32 o                         
  -8  -2   9        167.19        165.44         5.46 o                         
  -7  -2   9        198.17        195.15         6.78 o                         
  -6  -2   9        114.81        112.52         4.28 o                         
  -5  -2   9         67.58         67.67         2.88 o                         
  -4  -2   9        103.81        100.42         3.53 o                         
  -3  -2   9         44.86         44.51         2.23 o                         
  -2  -2   9        154.56        153.31         3.79 o                         
  -1  -2   9         46.91         46.12         2.12 o                         
   0  -2   9         94.09         94.41         3.12 o                         
   1  -2   9        327.55        313.66         6.89 o                         
   2  -2   9          4.91          7.12         1.17 o                         
   3  -2   9         91.10         92.04         3.67 o                         
   4  -2   9         79.79         77.65         3.25 o                         
   5  -2   9          0.84          0.15         1.84 o                         
   6  -2   9          0.81          4.75         3.36 o                         
   7  -2   9        115.05        135.81        11.46 o                         
 -10  -1   9        108.80        107.76         5.54 o                         
  -9  -1   9        347.62        360.69         8.49 o                         
  -8  -1   9         55.57         49.41         2.97 o                         
  -7  -1   9        169.95        165.70         5.08 o                         
  -6  -1   9        178.96        177.44         6.19 o                         
  -5  -1   9        104.78        112.65         5.30 o                         
  -4  -1   9          4.21          2.81         0.91 o                         
  -3  -1   9        164.50        163.46         4.21 o                         
  -2  -1   9       1374.35       1403.85        19.02 o                         
  -1  -1   9       1637.25       1626.81        19.62 o                         
   0  -1   9        676.07        676.57         9.88 o                         
   1  -1   9         53.84         51.93         2.45 o                         
   2  -1   9        288.54        301.11         5.56 o                         
   3  -1   9        253.68        257.40         8.01 o                         
   4  -1   9         22.96         19.17         2.87 o                         
   5  -1   9         92.51         89.32         5.80 o                         
   6  -1   9        348.98        345.09        18.03 o                         
   7  -1   9        497.11        499.08        22.64 o                         
 -10   0   9         32.08         29.97         2.67 o                         
  -9   0   9          7.36          3.40         1.73 o                         
  -8   0   9         46.06         45.80         2.58 o                         
  -7   0   9        453.48        443.21         7.83 o                         
  -6   0   9        758.64        748.78        11.99 o                         
  -5   0   9        318.55        310.39         8.59 o                         
  -4   0   9         45.44         44.50         2.04 o                         
  -3   0   9          3.19          4.29         1.33 o                         
  -2   0   9         88.22         87.00         3.54 o                         
  -1   0   9        120.18        118.40         3.91 o                         
   0   0   9          9.68         13.40         1.37 o                         
   1   0   9         72.18         65.64         3.63 o                         
   2   0   9        178.48        183.69         4.29 o                         
   3   0   9        103.72        100.50         3.72 o                         
   4   0   9         11.78          9.38         1.81 o                         
   5   0   9        159.19        163.36         7.77 o                         
   6   0   9          0.03          0.00         3.27 o                         
 -10   1   9          2.82          1.65         1.43 o                         
  -9   1   9        250.11        250.81         7.27 o                         
  -8   1   9        297.00        280.30        12.69 o                         
  -7   1   9         59.55         55.69         2.65 o                         
  -6   1   9          4.59          3.54         1.12 o                         
  -5   1   9         24.34         24.93         1.95 o                         
  -4   1   9        370.64        377.64         7.21 o                         
  -3   1   9        345.91        364.35         6.80 o                         
  -2   1   9        381.27        367.87         7.80 o                         
  -1   1   9        434.86        442.05         7.56 o                         
   0   1   9       1026.49       1054.52        17.47 o                         
   1   1   9        261.57        278.15         5.39 o                         
   2   1   9         28.72         26.97         2.11 o                         
   3   1   9         28.31         31.27         2.24 o                         
   4   1   9        311.84        295.21         8.44 o                         
   5   1   9        425.24        411.90        10.65 o                         
   6   1   9         96.07         89.85         6.51 o                         
 -10   2   9          1.58          0.34         1.80 o                         
  -9   2   9        249.81        234.65         8.02 o                         
  -8   2   9        485.37        480.69        15.86 o                         
  -7   2   9        420.40        400.03        10.30 o                         
  -6   2   9        116.31        115.18         4.23 o                         
  -5   2   9        322.19        313.01         8.18 o                         
  -4   2   9        173.64        172.84         5.77 o                         
  -3   2   9          3.32          4.39         1.68 o                         
  -2   2   9         25.19         20.46         2.53 o                         
  -1   2   9        206.89        206.16         5.24 o                         
   0   2   9        591.37        624.23        15.71 o                         
   1   2   9        360.27        356.05         8.59 o                         
   2   2   9         37.61         39.79         2.99 o                         
   3   2   9          0.65          3.85         1.51 o                         
   4   2   9         25.04         22.27         2.63 o                         
   5   2   9         59.28         55.48         4.03 o                         
 -10   3   9         48.12         46.85         5.30 o                         
  -9   3   9         17.91         15.62         3.52 o                         
  -8   3   9         45.09         46.95         3.39 o                         
  -7   3   9         96.48         95.45         4.60 o                         
  -6   3   9         53.09         47.90         3.19 o                         
  -5   3   9         18.09         16.90         4.33 o                         
  -4   3   9          9.99          8.10         1.73 o                         
  -3   3   9        245.83        258.13         8.05 o                         
  -2   3   9        849.80        861.51        17.65 o                         
  -1   3   9        233.19        239.72         8.24 o                         
   0   3   9          2.34          1.14         1.32 o                         
   1   3   9        123.94        124.86         5.76 o                         
   2   3   9        158.14        151.62         5.89 o                         
   3   3   9         50.75         44.82         3.50 o                         
   4   3   9          2.76          1.61         1.67 o                         
 -10   4   9         48.89         48.47         4.77 o                         
  -9   4   9        102.15        104.91         5.20 o                         
  -8   4   9        232.56        233.33         7.61 o                         
  -7   4   9        785.83        792.16        15.05 o                         
  -6   4   9        392.52        393.40         9.64 o                         
  -5   4   9          3.53          5.01         1.25 o                         
  -4   4   9          4.89          3.14         1.06 o                         
  -3   4   9        135.73        139.71        17.70 o                         
  -2   4   9        188.26        185.84         7.34 o                         
  -1   4   9        165.84        176.54        11.06 o                         
   0   4   9        231.70        241.83         8.75 o                         
   1   4   9        313.95        321.32        10.49 o                         
   2   4   9        209.20        205.83         7.25 o                         
   3   4   9         64.26         74.00         4.52 o                         
 -10   5   9         44.08         41.38         4.61 o                         
  -9   5   9        115.61        113.12         5.55 o                         
  -8   5   9         26.46         27.16         2.88 o                         
  -7   5   9         37.46         33.94         2.61 o                         
  -6   5   9          1.60          2.47         1.71 o                         
  -5   5   9          8.42          6.50         1.39 o                         
  -4   5   9         63.39         57.52         4.66 o                         
  -3   5   9          9.26         11.69         2.28 o                         
  -2   5   9         13.24         12.10         1.96 o                         
  -1   5   9        377.10        395.23        13.52 o                         
   0   5   9        127.63        128.46         5.61 o                         
   1   5   9          3.85          5.07         4.56 o                         
   2   5   9         32.38         35.26         4.26 o                         
  -9   6   9        351.24        365.12        15.30 o                         
  -8   6   9        236.56        249.71         8.39 o                         
  -7   6   9         77.63         74.78         4.56 o                         
  -6   6   9        125.02        122.22         7.80 o                         
  -5   6   9        187.83        198.28        16.25 o                         
  -4   6   9          7.32          6.61         2.26 o                         
  -3   6   9          3.94          0.77         2.06 o                         
  -2   6   9        168.52        181.31         8.93 o                         
  -1   6   9        483.25        513.79        15.94 o                         
   0   6   9        298.94        309.12        12.20 o                         
  -8   7   9         25.11         18.96         3.51 o                         
  -7   7   9          0.49          3.41         2.26 o                         
  -6   7   9         37.48         30.54         3.91 o                         
  -5   7   9         75.57         71.36        11.21 o                         
  -4   7   9          3.54          2.87         1.95 o                         
  -3   7   9        195.46        204.03         9.84 o                         
  -2   7   9         47.72         41.10         8.81 o                         
  -1 -10  10         38.08         43.27         4.61 o                         
   0 -10  10        714.69        774.10        19.03 o                         
   1 -10  10        211.80        205.99         6.67 o                         
   2 -10  10         24.54         25.94         2.92 o                         
   3 -10  10         32.26         27.83         3.11 o                         
   4 -10  10        202.17        210.48         9.65 o                         
   5 -10  10         16.33         13.61         2.97 o                         
  -3  -9  10          3.07          1.20         1.38 o                         
  -2  -9  10         12.15         11.43         2.84 o                         
  -1  -9  10          8.99         10.17         2.13 o                         
   0  -9  10         58.44         60.11         4.11 o                         
   1  -9  10         10.29          8.68         4.96 o                         
   2  -9  10          1.56          1.78         1.74 o                         
   3  -9  10         56.36         59.28         4.90 o                         
   4  -9  10         15.56         13.40         2.81 o                         
   5  -9  10          0.27          0.00         2.12 o                         
   6  -9  10         97.44        111.49         9.21 o                         
  -5  -8  10         39.11         44.60         3.56 o                         
  -4  -8  10         28.73         25.01         2.76 o                         
  -3  -8  10          8.85          7.56         1.76 o                         
  -2  -8  10        418.07        405.50        22.61 o                         
  -1  -8  10         71.51         68.20         5.03 o                         
   0  -8  10        117.02        115.10        14.63 o                         
   1  -8  10        347.46        332.04        11.07 o                         
   2  -8  10        608.57        614.53        19.55 o                         
   3  -8  10         16.11         11.75         3.50 o                         
   4  -8  10          4.56          4.33         2.77 o                         
   5  -8  10         85.45         87.53         5.68 o                         
   6  -8  10        199.20        211.08        15.43 o                         
   7  -8  10        191.74        189.60        12.94 o                         
  -6  -7  10         90.76         89.47         5.95 o                         
  -5  -7  10         44.91         36.89         3.20 o                         
  -4  -7  10        183.29        171.76         5.60 o                         
  -3  -7  10        225.75        226.87         7.11 o                         
  -2  -7  10         77.30         74.07         3.96 o                         
  -1  -7  10        119.67        120.16         6.38 o                         
   0  -7  10          1.65          0.26         1.33 o                         
   1  -7  10        195.69        202.18         7.31 o                         
   2  -7  10        101.93         98.82         4.42 o                         
   3  -7  10         34.55         29.63         2.57 o                         
   4  -7  10          1.31          1.35         1.05 o                         
   5  -7  10         34.43         31.97         2.63 o                         
   6  -7  10          0.04          0.39         1.20 o                         
   7  -7  10         48.22         45.20         3.49 o                         
  -7  -6  10         95.48         89.98         4.99 o                         
  -6  -6  10        224.62        217.54         6.39 o                         
  -5  -6  10         28.56         25.17         2.04 o                         
  -4  -6  10        174.64        174.77         6.27 o                         
  -3  -6  10          8.28          8.09         1.64 o                         
  -2  -6  10         48.85         50.95         3.26 o                         
  -1  -6  10        354.95        347.85         8.57 o                         
   0  -6  10        762.77        756.52        13.62 o                         
   1  -6  10         92.66         90.05         4.12 o                         
   2  -6  10         89.17         84.70         4.04 o                         
   3  -6  10        261.56        272.80         6.46 o                         
   4  -6  10        100.99         99.29         3.97 o                         
   5  -6  10         49.59         46.59         2.93 o                         
   6  -6  10         42.82         36.33         3.75 o                         
   7  -6  10        278.22        288.08        12.65 o                         
  -7  -5  10         38.41         35.45         3.65 o                         
  -6  -5  10        594.73        602.32        11.05 o                         
  -5  -5  10        723.76        748.40        14.47 o                         
  -4  -5  10          3.45          2.93         1.54 o                         
  -3  -5  10         16.07         17.20         1.85 o                         
  -2  -5  10         46.22         42.42         2.96 o                         
  -1  -5  10        108.42        109.06         4.53 o                         
   0  -5  10          6.16          3.41         1.26 o                         
   1  -5  10         70.66         74.24         3.70 o                         
   2  -5  10        238.05        238.47         5.99 o                         
   3  -5  10        591.23        598.20        10.28 o                         
   4  -5  10         26.85         28.13         2.22 o                         
   5  -5  10         62.89         57.97         3.77 o                         
   6  -5  10         73.24         75.19         4.38 o                         
   7  -5  10         49.51         52.25         4.29 o                         
  -8  -4  10        245.97        262.89         7.27 o                         
  -7  -4  10         51.93         49.92         3.10 o                         
  -6  -4  10        227.86        231.63         6.29 o                         
  -5  -4  10          0.61          0.00         1.12 o                         
  -4  -4  10         12.26         12.02         1.82 o                         
  -3  -4  10         12.23         12.27         1.51 o                         
  -2  -4  10        130.19        125.50         5.05 o                         
  -1  -4  10         60.49         58.49         3.24 o                         
   0  -4  10        488.77        471.24         9.87 o                         
   1  -4  10        699.00        706.37        10.70 o                         
   2  -4  10         98.17         95.44         5.90 o                         
   3  -4  10         15.97         19.84         1.88 o                         
   4  -4  10         42.96         40.44         2.59 o                         
   5  -4  10        253.65        245.19        10.51 o                         
   6  -4  10        133.27        133.53         5.90 o                         
   7  -4  10         78.20         83.25         4.89 o                         
  -9  -3  10          6.00          5.23         1.73 o                         
  -8  -3  10        367.81        382.16         8.78 o                         
  -7  -3  10        458.78        474.55         9.57 o                         
  -6  -3  10         73.87         70.95         4.06 o                         
  -5  -3  10        200.01        193.84         6.47 o                         
  -4  -3  10        588.45        579.28        12.34 o                         
  -3  -3  10        125.67        123.25         4.82 o                         
  -2  -3  10         53.58         49.18         3.06 o                         
  -1  -3  10         18.75         18.18         1.94 o                         
   0  -3  10        444.86        442.65         7.79 o                         
   1  -3  10       1107.70       1106.31        14.61 o                         
   2  -3  10        168.46        165.56         4.76 o                         
   3  -3  10         27.69         27.10         2.11 o                         
   4  -3  10         15.60         12.44         1.96 o                         
   5  -3  10        123.13        119.24         5.55 o                         
   6  -3  10         11.84          9.67         2.99 o                         
   7  -3  10         19.25         11.54         2.79 o                         
  -9  -2  10          6.97          4.99         1.81 o                         
  -8  -2  10        200.00        195.74         7.23 o                         
  -7  -2  10         95.29         89.15         5.13 o                         
  -6  -2  10         82.31         75.95         4.18 o                         
  -5  -2  10         35.88         32.09         2.71 o                         
  -4  -2  10         34.43         32.59         2.14 o                         
  -3  -2  10         17.00         18.54         2.03 o                         
  -2  -2  10        236.00        235.55         6.51 o                         
  -1  -2  10        422.03        434.03         8.06 o                         
   0  -2  10        119.84        122.04         3.82 o                         
   1  -2  10        192.94        207.31         5.23 o                         
   2  -2  10        222.56        233.46         5.91 o                         
   3  -2  10        104.96         98.33         3.31 o                         
   4  -2  10          1.45          1.17         1.10 o                         
   5  -2  10         13.70         15.16         2.16 o                         
   6  -2  10        163.68        163.21         6.76 o                         
  -9  -1  10         50.31         41.20         3.58 o                         
  -8  -1  10         13.09          9.12         1.91 o                         
  -7  -1  10        346.65        331.35         9.21 o                         
  -6  -1  10       1111.21       1136.24        23.93 o                         
  -5  -1  10        333.38        347.73         9.98 o                         
  -4  -1  10          3.92          3.91         1.00 o                         
  -3  -1  10         92.25         88.72         3.95 o                         
  -2  -1  10        277.67        261.58         9.47 o                         
  -1  -1  10        471.98        494.30         9.24 o                         
   0  -1  10         95.83         94.74         3.40 o                         
   1  -1  10        406.14        401.19         7.67 o                         
   2  -1  10        524.10        523.20         9.08 o                         
   3  -1  10        408.06        411.70         9.24 o                         
   4  -1  10         16.68         16.92         2.37 o                         
   5  -1  10         15.47         12.12         2.20 o                         
   6  -1  10         33.63         35.00         8.35 o                         
 -10   0  10         20.04         21.13         3.57 o                         
  -9   0  10         69.35         64.56         5.41 o                         
  -8   0  10         88.55         97.06         4.41 o                         
  -7   0  10         15.60         13.55         1.78 o                         
  -6   0  10         14.41         13.14         1.97 o                         
  -5   0  10         44.46         46.83         4.69 o                         
  -4   0  10          5.59          4.55         1.37 o                         
  -3   0  10         22.63         23.29         2.47 o                         
  -2   0  10          0.18          1.08         1.00 o                         
  -1   0  10        397.06        417.65         7.87 o                         
   0   0  10        575.53        601.95        14.65 o                         
   1   0  10         76.51         75.81         2.84 o                         
   2   0  10         32.10         28.24         2.25 o                         
   3   0  10          0.28          0.05         1.11 o                         
   4   0  10         85.35         90.52         3.92 o                         
   5   0  10         44.57         31.68         5.21 o                         
 -10   1  10          1.48          0.00         1.71 o                         
  -9   1  10         81.89         78.88         4.85 o                         
  -8   1  10        429.92        435.75        11.07 o                         
  -7   1  10        211.14        203.10         5.29 o                         
  -6   1  10        194.29        188.13         9.11 o                         
  -5   1  10        573.55        560.46        11.91 o                         
  -4   1  10        306.70        313.62        16.24 o                         
  -3   1  10         99.79        106.59         4.25 o                         
  -2   1  10          3.54          2.19         1.17 o                         
  -1   1  10        419.23        422.53         7.79 o                         
   0   1  10        668.90        671.61        11.78 o                         
   1   1  10        577.58        582.12         9.83 o                         
   2   1  10         37.33         36.15         2.40 o                         
   3   1  10         75.88         72.78         3.49 o                         
   4   1  10        103.92         99.66         5.11 o                         
 -10   2  10          5.54          2.56         2.32 o                         
  -9   2  10         28.84         24.89         3.64 o                         
  -8   2  10         20.45         16.13         2.84 o                         
  -7   2  10          3.64          2.84         1.35 o                         
  -6   2  10         64.73         58.08         3.74 o                         
  -5   2  10        430.11        424.60        10.22 o                         
  -4   2  10        195.47        193.96         6.46 o                         
  -3   2  10         73.88         69.87         4.77 o                         
  -2   2  10        201.46        211.11         8.15 o                         
  -1   2  10         15.86         12.51         1.96 o                         
   0   2  10          1.74          2.31         1.26 o                         
   1   2  10         48.38         47.01         3.29 o                         
   2   2  10         27.14         25.43         3.63 o                         
   3   2  10         54.69         54.71         3.79 o                         
   4   2  10         58.19         56.92         4.15 o                         
 -10   3  10         26.08         27.23         6.18 o                         
  -9   3  10          6.12          4.17         2.26 o                         
  -8   3  10        145.54        157.54         7.74 o                         
  -7   3  10        621.09        617.52        13.11 o                         
  -6   3  10        345.93        324.11         8.82 o                         
  -5   3  10        156.43        162.24         7.17 o                         
  -4   3  10         28.93         29.08         3.07 o                         
  -3   3  10        233.95        227.50        16.58 o                         
  -2   3  10        129.40        136.29         6.44 o                         
  -1   3  10        171.81        174.99         7.45 o                         
   0   3  10        137.30        143.77         6.81 o                         
   1   3  10        456.05        463.56        10.99 o                         
   2   3  10        280.05        279.02         8.56 o                         
   3   3  10         27.55         26.26         2.89 o                         
  -9   4  10          7.98          5.41         2.42 o                         
  -8   4  10         34.88         28.08         2.87 o                         
  -7   4  10        247.51        247.41         7.96 o                         
  -6   4  10        139.79        144.82         5.88 o                         
  -5   4  10         14.15         14.62         1.82 o                         
  -4   4  10         44.84         50.02         4.45 o                         
  -3   4  10         94.13        104.90         5.84 o                         
  -2   4  10         14.46         11.69         2.41 o                         
  -1   4  10        161.43        159.07         7.30 o                         
   0   4  10         27.33         30.08         3.96 o                         
   1   4  10        141.79        146.89         7.32 o                         
   2   4  10        128.67        134.62         7.21 o                         
  -9   5  10        107.84        110.28         5.68 o                         
  -8   5  10         79.95         81.25         4.21 o                         
  -7   5  10        222.60        222.24         7.22 o                         
  -6   5  10        232.28        228.85         7.47 o                         
  -5   5  10        246.07        254.83         8.07 o                         
  -4   5  10          4.99          2.71         1.71 o                         
  -3   5  10          5.34          4.17         1.78 o                         
  -2   5  10         59.63         69.10         4.26 o                         
  -1   5  10        325.93        338.82        15.91 o                         
   0   5  10        209.58        205.43        20.35 o                         
  -7   6  10         24.16         23.91         2.95 o                         
  -6   6  10        221.78        236.87        10.32 o                         
  -5   6  10        313.62        338.88        12.54 o                         
  -4   6  10          7.78          9.44         2.85 o                         
  -3   6  10         20.33         20.87         5.83 o                         
  -2   6  10          0.93          4.01         2.58 o                         
   1 -10  11         15.42         10.67         2.42 o                         
   2 -10  11         31.22         32.24         3.96 o                         
   3 -10  11        287.09        291.74        11.40 o                         
  -2  -9  11        102.56        106.97         7.03 o                         
  -1  -9  11          3.31          6.31         2.13 o                         
   0  -9  11         68.73         73.99         5.53 o                         
   1  -9  11        235.53        245.42        10.04 o                         
   2  -9  11         96.06        108.30         6.72 o                         
   3  -9  11         32.89         29.11         3.78 o                         
   4  -9  11          0.72          1.44         3.82 o                         
  -4  -8  11        172.14        179.28         8.86 o                         
  -3  -8  11        424.63        427.76        13.99 o                         
  -2  -8  11        239.39        253.30        14.33 o                         
  -1  -8  11          2.34          4.23         2.08 o                         
   0  -8  11         30.68         24.16         3.42 o                         
   1  -8  11        448.79        444.56        13.56 o                         
   2  -8  11        354.30        368.71        12.23 o                         
   3  -8  11         89.95         97.16         6.24 o                         
   4  -8  11        126.05        130.05         7.34 o                         
   5  -8  11         91.04         90.33         6.25 o                         
  -5  -7  11          2.72          0.55         1.92 o                         
  -4  -7  11        345.94        357.04         9.86 o                         
  -3  -7  11         70.58         74.53         5.17 o                         
  -2  -7  11          0.61          0.71         1.51 o                         
  -1  -7  11         50.50         48.96         3.40 o                         
   0  -7  11          6.30          6.59         1.62 o                         
   1  -7  11         44.33         45.21         3.21 o                         
   2  -7  11         34.08         29.77         3.77 o                         
   3  -7  11         93.66         91.95         4.59 o                         
   4  -7  11          1.79          1.41         1.32 o                         
   5  -7  11        109.18        108.91         4.50 o                         
   6  -7  11          4.32          4.37         1.59 o                         
  -6  -6  11        171.66        169.40         6.73 o                         
  -5  -6  11        594.28        603.79        11.48 o                         
  -4  -6  11        418.70        435.99        13.09 o                         
  -3  -6  11         84.99         78.15         4.30 o                         
  -2  -6  11         97.50         92.94         7.33 o                         
  -1  -6  11        295.01        293.74        11.22 o                         
   0  -6  11         92.42         89.54         4.59 o                         
   1  -6  11         84.71         78.29         4.57 o                         
   2  -6  11        530.70        508.44        11.21 o                         
   3  -6  11        421.52        419.61        11.65 o                         
   4  -6  11        349.27        352.05         9.56 o                         
   5  -6  11         50.19         46.91         3.37 o                         
   6  -6  11         75.29         66.17         5.52 o                         
  -7  -5  11          1.01          2.13         1.66 o                         
  -6  -5  11        282.42        276.44         8.61 o                         
  -5  -5  11         28.81         24.62         2.88 o                         
  -4  -5  11         28.08         22.60         3.42 o                         
  -3  -5  11         93.25         86.05         4.43 o                         
  -2  -5  11        291.61        269.11         7.77 o                         
  -1  -5  11          0.91          0.61         1.49 o                         
   0  -5  11         75.85         71.98         6.65 o                         
   1  -5  11        161.25        157.90         5.79 o                         
   2  -5  11         29.70         30.21         3.94 o                         
   3  -5  11        238.00        239.83         6.43 o                         
   4  -5  11          3.98          4.17         1.52 o                         
   5  -5  11         64.14         65.82         4.14 o                         
   6  -5  11          4.99          4.03         1.77 o                         
  -7  -4  11        159.12        171.48         6.84 o                         
  -6  -4  11        301.28        295.54         8.98 o                         
  -5  -4  11        387.92        375.91        12.11 o                         
  -4  -4  11        394.33        383.06        11.92 o                         
  -3  -4  11        289.48        302.50         8.26 o                         
  -2  -4  11          3.86          2.73         1.36 o                         
  -1  -4  11         18.18         17.48         2.14 o                         
   0  -4  11        459.72        446.13        10.08 o                         
   1  -4  11        315.21        307.61         8.19 o                         
   2  -4  11        468.37        474.89        13.82 o                         
   3  -4  11        327.36        330.97         7.58 o                         
   4  -4  11        462.45        462.55        10.89 o                         
   5  -4  11         90.19         90.36         7.51 o                         
   6  -4  11        171.26        180.61         7.16 o                         
  -8  -3  11        263.83        279.54         9.05 o                         
  -7  -3  11          5.77          4.86         1.54 o                         
  -6  -3  11          1.35          1.32         1.45 o                         
  -5  -3  11        238.38        222.84         9.05 o                         
  -4  -3  11        799.07        798.12        14.80 o                         
  -3  -3  11        150.80        144.58         5.53 o                         
  -2  -3  11         17.56         15.54         2.06 o                         
  -1  -3  11          1.54          3.03         1.41 o                         
   0  -3  11        101.94         99.85         4.46 o                         
   1  -3  11         93.40         98.81         3.78 o                         
   2  -3  11          0.66          0.23         1.08 o                         
   3  -3  11          0.24          0.81         0.97 o                         
   4  -3  11        339.27        343.60        10.24 o                         
   5  -3  11        122.90        131.02         5.89 o                         
  -8  -2  11         25.56         20.57         2.57 o                         
  -7  -2  11        229.36        231.11         9.85 o                         
  -6  -2  11        322.18        313.16         9.31 o                         
  -5  -2  11        330.71        335.87        11.26 o                         
  -4  -2  11         50.78         51.87         3.44 o                         
  -3  -2  11         68.58         71.80         3.87 o                         
  -2  -2  11        159.46        156.18         5.59 o                         
  -1  -2  11          2.86          3.58         1.36 o                         
   0  -2  11        133.74        138.26         4.37 o                         
   1  -2  11        554.81        569.60        12.73 o                         
   2  -2  11       1021.12       1025.87        18.96 o                         
   3  -2  11        166.77        165.95         5.14 o                         
   4  -2  11        226.26        230.39        12.07 o                         
   5  -2  11         49.74         48.08         3.76 o                         
  -9  -1  11          2.02          1.74         2.26 o                         
  -8  -1  11          2.95          3.48         1.77 o                         
  -7  -1  11        127.09        134.86         5.88 o                         
  -6  -1  11        358.84        356.93        11.94 o                         
  -5  -1  11        105.65        103.56         6.15 o                         
  -4  -1  11        310.17        299.76         8.12 o                         
  -3  -1  11        379.80        354.32         9.67 o                         
  -2  -1  11        483.96        474.11        10.30 o                         
  -1  -1  11         68.43         75.70         3.19 o                         
   0  -1  11          4.04          4.62         1.21 o                         
   1  -1  11          7.52          7.84         1.37 o                         
   2  -1  11        588.17        592.69        10.36 o                         
   3  -1  11        222.39        223.89         6.25 o                         
   4  -1  11          0.51          1.81         1.72 o                         
   5  -1  11          0.89          1.35         2.15 o                         
  -9   0  11          8.12         10.63         2.72 o                         
  -8   0  11          1.18          2.25         1.62 o                         
  -7   0  11         73.64         78.17         6.95 o                         
  -6   0  11        141.25        141.71         7.35 o                         
  -5   0  11        294.66        295.47        10.64 o                         
  -4   0  11        105.85        120.08         5.76 o                         
  -3   0  11        157.67        168.68         9.42 o                         
  -2   0  11          0.68          0.47         1.20 o                         
  -1   0  11        218.54        215.27         5.55 o                         
   0   0  11        509.14        527.73         9.43 o                         
   1   0  11         58.72         57.91         2.95 o                         
   2   0  11        430.23        439.56        11.70 o                         
   3   0  11        302.59        315.06         8.31 o                         
   4   0  11        194.80        200.76         6.20 o                         
  -9   1  11        129.18        124.95         6.13 o                         
  -8   1  11         57.67         62.16         8.41 o                         
  -7   1  11          1.82          1.39         1.66 o                         
  -6   1  11        247.35        240.36         9.69 o                         
  -5   1  11        551.40        542.84        19.07 o                         
  -4   1  11        767.45        749.20        18.25 o                         
  -3   1  11        281.24        313.11        23.53 o                         
  -2   1  11        122.78        124.62         6.54 o                         
  -1   1  11         56.53         54.92         4.51 o                         
   0   1  11        353.71        372.69         8.05 o                         
   1   1  11         63.16         59.97         3.74 o                         
   2   1  11         30.83         29.71         2.88 o                         
   3   1  11        173.00        179.18         6.85 o                         
  -9   2  11         15.16         15.09         3.65 o                         
  -8   2  11         19.21         19.96         4.12 o                         
  -7   2  11        151.96        161.75         6.39 o                         
  -6   2  11         51.51         51.42         3.59 o                         
  -5   2  11         76.86         82.35         8.73 o                         
  -4   2  11          5.42          3.55         1.79 o                         
  -3   2  11         38.86         46.02         5.36 o                         
  -2   2  11          3.23          4.09         1.63 o                         
  -1   2  11         71.22         67.58         8.50 o                         
   0   2  11        315.02        327.52         8.91 o                         
   1   2  11        500.68        522.66        11.94 o                         
   2   2  11        226.46        233.47         8.87 o                         
  -8   3  11         86.24         77.99         4.66 o                         
  -7   3  11        106.94        104.85         5.27 o                         
  -6   3  11        273.58        262.98         8.19 o                         
  -5   3  11        366.03        375.48         9.82 o                         
  -4   3  11        629.50        590.12        21.84 o                         
  -3   3  11        269.92        275.30         9.98 o                         
  -2   3  11        292.31        300.59        12.89 o                         
  -1   3  11         13.31         10.98         2.48 o                         
   0   3  11         39.53         32.15         3.59 o                         
   1   3  11        183.21        184.41         8.44 o                         
  -8   4  11         13.79         10.91         2.08 o                         
  -7   4  11         36.97         34.66         3.25 o                         
  -6   4  11         63.67         59.71         3.53 o                         
  -5   4  11         28.90         25.80         3.89 o                         
  -4   4  11         64.96         66.77         4.30 o                         
  -3   4  11        296.95        294.51        24.17 o                         
  -2   4  11         54.27         60.71         9.11 o                         
  -1   4  11        141.46        143.50         7.37 o                         
   0   4  11         38.91         37.71         4.62 o                         
  -6   5  11        495.81        529.95        16.17 o                         
  -5   5  11        246.75        268.80        11.17 o                         
  -4   5  11        360.09        389.00        13.75 o                         
  -3   5  11        102.72         93.41         6.56 o                         
  -2   5  11        109.01        116.97         7.48 o                         
   0  -9  12         14.49         12.42         4.24 o                         
   1  -9  12         75.56         91.71         6.41 o                         
   2  -9  12        115.90        117.93         7.18 o                         
  -2  -8  12        159.13        145.69        11.22 o                         
  -1  -8  12         51.25         56.36         5.01 o                         
   0  -8  12        105.15        104.76         6.59 o                         
   1  -8  12         67.06         67.29         5.35 o                         
   2  -8  12          6.46          5.91         2.85 o                         
   3  -8  12          1.88          0.39         1.91 o                         
   4  -8  12         45.44         50.78         4.88 o                         
  -4  -7  12          4.96          3.50         2.20 o                         
  -3  -7  12          7.85          3.46         2.99 o                         
  -2  -7  12         29.68         31.68         3.03 o                         
  -1  -7  12          0.80          1.33         1.77 o                         
   0  -7  12          2.41          3.01         1.71 o                         
   1  -7  12          2.87          4.56         1.74 o                         
   2  -7  12        226.93        230.96         7.60 o                         
   3  -7  12        331.87        343.78         9.58 o                         
   4  -7  12          8.67          8.26         2.62 o                         
  -5  -6  12        103.38        104.94         5.41 o                         
  -4  -6  12        117.18        106.05         6.47 o                         
  -3  -6  12        283.09        286.30         8.65 o                         
  -2  -6  12        566.26        554.30        12.41 o                         
  -1  -6  12        206.55        199.61        11.32 o                         
   0  -6  12          6.98          3.62         1.54 o                         
   1  -6  12          4.55          5.48         1.70 o                         
   2  -6  12         57.98         55.00         3.76 o                         
   3  -6  12        119.52        116.66         6.79 o                         
   4  -6  12        122.40        127.10         5.72 o                         
  -6  -5  12          5.91          7.42         2.43 o                         
  -5  -5  12         49.73         44.04         4.31 o                         
  -4  -5  12        107.95         95.24         6.15 o                         
  -3  -5  12          1.88          3.38         1.68 o                         
  -2  -5  12         58.56         58.30         3.84 o                         
  -1  -5  12         24.60         20.09         2.45 o                         
   0  -5  12         56.34         57.75         3.72 o                         
   1  -5  12         98.21         92.45         4.72 o                         
   2  -5  12          4.01          2.82         1.49 o                         
   3  -5  12         25.17         24.94         2.72 o                         
   4  -5  12        153.37        156.38         6.36 o                         
   5  -5  12         40.62         31.65         3.82 o                         
  -7  -4  12          3.85          5.96         3.07 o                         
  -6  -4  12          9.45          8.77         2.53 o                         
  -5  -4  12        197.49        189.99         8.80 o                         
  -4  -4  12        606.01        596.63        16.11 o                         
  -3  -4  12        335.58        341.59         9.34 o                         
  -2  -4  12        152.36        144.12         8.17 o                         
  -1  -4  12        181.83        177.32         6.43 o                         
   0  -4  12         76.87         72.33         4.16 o                         
   1  -4  12          7.96          4.91         1.50 o                         
   2  -4  12         24.66         23.26         2.57 o                         
   3  -4  12        194.48        191.55         5.90 o                         
   4  -4  12        216.60        215.98         8.20 o                         
  -7  -3  12          0.15          0.00         2.16 o                         
  -6  -3  12         21.71         18.72         3.64 o                         
  -5  -3  12          3.49          1.97         1.95 o                         
  -4  -3  12          2.10          2.58         2.72 o                         
  -3  -3  12          0.32          0.78         1.37 o                         
  -2  -3  12          0.25          1.04         1.53 o                         
  -1  -3  12         40.88         35.54         2.93 o                         
   0  -3  12        194.66        197.98         6.76 o                         
   1  -3  12         14.76         16.31         2.72 o                         
   2  -3  12        210.32        211.23         6.06 o                         
   3  -3  12         24.46         22.83         2.55 o                         
   4  -3  12        118.21        121.68         7.10 o                         
  -7  -2  12         41.45         42.67         5.92 o                         
  -6  -2  12        109.61         98.19         6.36 o                         
  -5  -2  12         87.54         86.46         5.90 o                         
  -4  -2  12        305.63        290.32         8.49 o                         
  -3  -2  12        700.00        669.91        13.61 o                         
  -2  -2  12        209.46        205.83         6.87 o                         
  -1  -2  12          2.74          1.38         1.39 o                         
   0  -2  12          4.58          5.50         1.58 o                         
   1  -2  12        163.59        167.95         5.23 o                         
   2  -2  12         92.77         87.39         3.78 o                         
   3  -2  12        286.60        292.49         7.30 o                         
   4  -2  12        158.41        164.74         6.74 o                         
  -8  -1  12         90.85         78.65         6.12 o                         
  -7  -1  12         98.00         98.46         6.60 o                         
  -6  -1  12          3.18          1.48         2.05 o                         
  -5  -1  12         36.61         34.74         4.60 o                         
  -4  -1  12          0.40          1.81         1.43 o                         
  -3  -1  12        113.45        108.38         4.99 o                         
  -2  -1  12        377.23        380.17         9.55 o                         
  -1  -1  12         26.56         25.46         2.53 o                         
   0  -1  12          4.35          2.81         1.18 o                         
   1  -1  12         15.35         16.60         1.87 o                         
   2  -1  12         84.48         88.82         5.19 o                         
   3  -1  12         65.02         68.55         4.47 o                         
  -8   0  12          1.09          2.65         1.99 o                         
  -7   0  12          3.76          2.05         3.06 o                         
  -6   0  12        102.55        103.90         6.63 o                         
  -5   0  12        489.60        485.63        14.68 o                         
  -4   0  12        161.88        156.42         7.97 o                         
  -3   0  12         45.95         45.04         4.42 o                         
  -2   0  12        112.69        112.31         6.58 o                         
  -1   0  12        208.60        217.37         9.07 o                         
   0   0  12          7.02         10.09         1.69 o                         
   1   0  12         39.19         35.00         3.84 o                         
   2   0  12        128.37        131.62         5.73 o                         
  -8   1  12         23.72         19.61         4.56 o                         
  -7   1  12          0.93          1.54         1.46 o                         
  -6   1  12          3.25          2.35         2.20 o                         
  -5   1  12         11.69          9.98         4.68 o                         
  -4   1  12         97.84        103.50         6.64 o                         
  -3   1  12         66.84         59.22         6.97 o                         
  -2   1  12        149.76        146.25         7.58 o                         
  -1   1  12        297.84        328.98         9.25 o                         
   0   1  12        159.85        162.03         6.32 o                         
   1   1  12         57.22         58.88         4.71 o                         
   2   1  12          8.94          8.92         2.10 o                         
  -7   2  12         51.73         55.01         4.76 o                         
  -6   2  12          1.33          0.36         1.71 o                         
  -5   2  12         35.03         34.43         5.44 o                         
  -4   2  12        301.70        315.45        15.85 o                         
  -3   2  12        331.43        323.52        15.81 o                         
  -2   2  12         32.92         32.06         3.73 o                         
  -1   2  12          3.32          8.31         2.41 o                         
   0   2  12         48.07         55.77         4.76 o                         
  -7   3  12          2.42          1.67         1.44 o                         
  -6   3  12          2.17          2.83         2.01 o                         
  -5   3  12         18.29         19.45         3.23 o                         
  -4   3  12        146.62        150.03         7.81 o                         
  -3   3  12        355.56        362.40        25.73 o                         
  -2   3  12        281.32        296.77        10.98 o                         
  -1   3  12         16.18         16.55         3.07 o                         
  -4   4  12         19.16         17.72         2.67 o                         
  -2  -7  13        236.49        234.46         8.09 o                         
  -1  -7  13        187.37        193.85         7.52 o                         
   0  -7  13         13.07          9.91         2.22 o                         
   1  -7  13         58.86         55.67         4.01 o                         
   2  -7  13         85.31         83.79         4.84 o                         
  -3  -6  13         69.90         62.95         5.26 o                         
  -2  -6  13        236.10        240.53         8.15 o                         
  -1  -6  13        169.21        171.56         6.82 o                         
   0  -6  13         18.90         17.57         2.60 o                         
   1  -6  13         60.48         58.91         4.05 o                         
   2  -6  13         29.33         24.15         2.75 o                         
  -4  -5  13         87.00         92.76         6.38 o                         
  -3  -5  13        144.82        147.14         6.34 o                         
  -2  -5  13         92.83         87.71         4.88 o                         
  -1  -5  13        252.22        258.00         8.39 o                         
   0  -5  13         96.63         94.92         5.93 o                         
   1  -5  13         34.65         32.39         3.13 o                         
   2  -5  13          3.83          0.94         1.66 o                         
   3  -5  13        120.31        130.90         6.03 o                         
  -5  -4  13         85.17         69.28         5.60 o                         
  -4  -4  13         68.33         58.73         5.32 o                         
  -3  -4  13         63.43         59.88         4.08 o                         
  -2  -4  13         93.30         78.82         4.60 o                         
  -1  -4  13        476.45        492.31        19.24 o                         
   0  -4  13        245.75        245.79         9.28 o                         
   1  -4  13         11.43         10.35         1.97 o                         
   2  -4  13         25.39         23.14         2.75 o                         
   3  -4  13          2.80          1.22         1.80 o                         
  -6  -3  13         25.56         22.62         4.64 o                         
  -5  -3  13          0.10          0.00         1.95 o                         
  -4  -3  13         74.09         67.27         5.49 o                         
  -3  -3  13        402.95        420.25        11.95 o                         
  -2  -3  13        151.66        146.41         6.17 o                         
  -1  -3  13         23.68         23.70         2.77 o                         
   0  -3  13          2.43          4.62         1.68 o                         
   1  -3  13         68.58         66.32         4.20 o                         
   2  -3  13         75.64         77.93         4.32 o                         
  -6  -2  13         36.24         35.69         4.35 o                         
  -5  -2  13         12.63         18.20         3.18 o                         
  -4  -2  13         55.54         51.45         4.83 o                         
  -3  -2  13        468.86        478.38        11.66 o                         
  -2  -2  13        288.53        298.26         8.88 o                         
  -1  -2  13        135.59        124.78         5.61 o                         
   0  -2  13         76.54         68.66         4.17 o                         
   1  -2  13        104.02        105.01         4.64 o                         
   2  -2  13         39.66         36.53         2.75 o                         
  -6  -1  13          0.62          1.84         2.69 o                         
  -5  -1  13         73.94         78.66         9.01 o                         
  -4  -1  13         34.05         34.67         4.49 o                         
  -3  -1  13         50.60         44.16         4.59 o                         
  -2  -1  13         94.27        101.96         6.69 o                         
  -1  -1  13         81.68         87.26         6.17 o                         
   0  -1  13          0.39          0.00         1.90 o                         
   1  -1  13         67.96         68.49         4.23 o                         
  -6   0  13         68.10         61.79         5.46 o                         
  -5   0  13        164.72        168.57        12.85 o                         
  -4   0  13         44.02         38.64         4.47 o                         
  -3   0  13        133.34        134.28         7.75 o                         
  -2   0  13        343.16        351.35        25.81 o                         
  -1   0  13        354.06        393.29        13.20 o                         
   0   0  13        101.27        109.52         6.56 o                         
  -6   1  13         62.65         62.07         5.55 o                         
  -5   1  13          2.72          5.64         2.49 o                         
  -4   1  13        140.45        146.21         9.11 o                         
  -3   1  13         94.97         95.61         6.77 o                         
  -2   1  13          2.85          5.03         1.99 o                         
  -1   1  13         96.42        103.12         6.58 o                         
  -4   2  13        199.01        196.89        12.85 o                         
  -3   2  13        205.24        209.81         9.54 o                         
  -2  -4  14          0.43          0.00         3.02 o                         
  -1  -4  14        272.68        276.97         9.09 o                         
  -3  -3  14         16.42          5.94         2.71 o                         
  -2  -3  14        160.74        159.40         9.86 o                         
  -1  -3  14        201.39        200.41        12.28 o                         
  -3  -2  14        198.98        200.96         9.78 o                         
  -2  -2  14         20.89         18.71         4.65 o                         
  -1  -2  14          3.58          2.62         3.56 o                         
                                                                                
